# Supplementary material for: Sequence and chemical specificity define the functional landscape of intrinsically disordered regions
Source: Nat Cell Biol. 2026 Feb 12;28(2):323–37. doi: 10.1038/s41556-025-01867-8 (PMC12904797; doi:10.1038/s41556-025-01867-8)
Supplement: Supplementary file 4 — Supplementary Tables 1–17. [file 41556_2025_1867_MOESM4_ESM.xlsx]

## Sheet: Table S1 Growth results
Sequence ID	Name of construct in paper	Aliased Names	Result regarding viability on 5-FOA	Patch assay (suppl. figure S1): Number of (in)viable clones / total number of clones	Growth rate score (only for viable constructs)	ChIP result (Abf1 binding site / no binding site) (bio. replicate 1 / 2 )	Sequence is whole protein or IDR only?	Shared sequence (either of whole protein or only of the IDR fused to the Abf1 DBD)	IDR sequence	IDR length
1	Abf1 IDR187-311 + Gal4G4	IDR1_with_gal4_inserted	viable	6 out of 6	+2		IDR only	ETSSPSANNNTNPPGTPDHIHHHSNNMNNEDNDNNNGSNNKVSNDSKLDFVTDDLEYHLANTHPDDTNDKVESRSNEVNGNNDDDADANNIFKQQGVTIKNDTEDDSINKASIDRGLDDESGPTHGNDSGNHRHNEEDDVHTQMTKNYSDVVNDEDINVAIANAVANVDSQSNNKHDGKDDDAFNTTTMDDVYNYLFDDETNNNDGQDNNTNNDHNNNSNINNNNVGSHGISSHSPSSIRDT	ETSSPSANNNTNPPGTPDHIHHHSNNMNNEDNDNNNGSNNKVSNDSKLDFVTDDLEYHLANTHPDDTNDKVESRSNEVNGNNDDDADANNIFKQQGVTIKNDTEDDSINKASIDRGLDDESGPTHGNDSGNHRHNEEDDVHTQMTKNYSDVVNDEDINVAIANAVANVDSQSNNKHDGKDDDAFNTTTMDDVYNYLFDDETNNNDGQDNNTNNDHNNNSNINNNNVGSHGISSHSPSSIRDT	242
2	Altered valence 1	repetitive_FUS_GAL4_motif	viable	6 out of 6	+4		IDR only	STPQGYGSTGGYGSEQSEQSSYGQQSTPQGYGSTGGYGSEQSEQSSYGQQSTPQGYGSTGGYGSEQSEQSSYGQQSTPQGYGSTGGYGSEQSEQSSYGQQFNTTTMDDVYNYLFDDESTPQGYGSTGGYGSEQSEQSSYGQQSTPQGYGSTGGYGSEQSEQSSYGQQ	STPQGYGSTGGYGSEQSEQSSYGQQSTPQGYGSTGGYGSEQSEQSSYGQQSTPQGYGSTGGYGSEQSEQSSYGQQSTPQGYGSTGGYGSEQSEQSSYGQQFNTTTMDDVYNYLFDDESTPQGYGSTGGYGSEQSEQSSYGQQSTPQGYGSTGGYGSEQSEQSSYGQQ	167
3	Altered valence 2	mini_repetitive_FUS_GAL4_motif	viable	5 out of 6	+3	92	IDR only	STPQGYGSTGGYGSEQSEQSSYGQQFNTTTMDDVYNYLFDDESTPQGYGSTGGYGSEQSEQSSYGQQ	STPQGYGSTGGYGSEQSEQSSYGQQFNTTTMDDVYNYLFDDESTPQGYGSTGGYGSEQSEQSSYGQQ	67
4	DIDR1	pRS315-abf1-ΔIDR1-NLS	viable	3 out of 3	+4		Whole protein (with SV40)	MDKLVVNYYEYKHPIINKDLAIGAHGGKKFPTLGAWYDVINEYEFQTRCPIILKNSHRNKHFTFACHLKNCPFKVLLSYAGNAASSGSGSGSTSMNLDVFNSATDDIPGPFVVTKIEPYHSHPLEDNLSLGKFILTKIPKILQNDLKFDQILESSYNNSNHTVSKFKVSHYVEESGLLDILMQRYGLTAEDFEKRLLSQIARRITTYKARFVLKKKKMGEYNDLQPSSSSNNNNNNDGELSGTNLRSNSIDYAKHQEISSAGTSSNTTKNVNNNKNDSNDDNNGNNNNDASNLMESVLDKTSSHRYQPKKMPSVNKWSKPDQITHSDVSMVGLDESNDGGNENVHPTLAEVDAQEARETAQLAIDKINSYKRSIDDKNGDGHNNSSRNVVDENLINDMD…	NNNNNNDGELSGTNLRSNSIDYAKHQEISSAGTSSNTTKNVNNNKNDSNDDNNGNNNNDASNLMESVLDKTSSHRYQPKKMPSVNKWSKPDQITHSDVSMVGLDESNDGGNENVHPTLAEVDAQEARETAQLAIDKINSYKRSIDDKNGDGHNNSSRNVVDENLINDMDSEDAHKSKRQHLSDITLEERNEDDKLPHEVAEQLRLLSSHLKEVENLHQNNDDDVDDVMVDVDVESQYNKNTTHHNNHHSQPHHDEEDVAGLIGKADDEEDLSDENIQPELRGQ	283
5	DIDR1 & IDR2449-623	pRS315-abf1-ΔIDR1-IDR2-449-662-NLS-FLAG	viable	3 out of 3	+2	23.75 (28.48 with pRS416-Abf1 in background)	Whole protein (with FLAG + SV40)	MDKLVVNYYEYKHPIINKDLAIGAHGGKKFPTLGAWYDVINEYEFQTRCPIILKNSHRNKHFTFACHLKNCPFKVLLSYAGNAASSGSGSGSTSMNLDVFNSATDDIPGPFVVTKIEPYHSHPLEDNLSLGKFILTKIPKILQNDLKFDQILESSYNNSNHTVSKFKVSHYVEESGLLDILMQRYGLTAEDFEKRLLSQIARRITTYKARFVLKKKKMGEYNDLQPSSSSNNNNNNDGELSGTNLRSNSIDYAKHQEISSAGTSSNTTKNVNNNKNDSNDDNNGNNNNDASNLMESVLDKTSSHRYQPKKMPSVNKWSKPDQITHSDVSMVGLDESNDGGNENVHPTLAEVDAQEARETAQLAIDKINSYKRSIDDKNGDGHNNSSRNVVDENLINDMD…	NNNNNNDGELSGTNLRSNSIDYAKHQEISSAGTSSNTTKNVNNNKNDSNDDNNGNNNNDASNLMESVLDKTSSHRYQPKKMPSVNKWSKPDQITHSDVSMVGLDESNDGGNENVHPTLAEVDAQEARETAQLAIDKINSYKRSIDDKNGDGHNNSSRNVVDENLINDMDSEDAHKSKRQHLSDITLEERNEDDKLPHEVAEQLRLLSSHLKEVE	214
6	DIDR1 & IDR2449-662	pRS315-abf1-ΔIDR1-IDR2-449-623-NLS-FLAG	viable	3 out of 3	+4		Whole protein (with FLAG + SV40)	MDKLVVNYYEYKHPIINKDLAIGAHGGKKFPTLGAWYDVINEYEFQTRCPIILKNSHRNKHFTFACHLKNCPFKVLLSYAGNAASSGSGSGSTSMNLDVFNSATDDIPGPFVVTKIEPYHSHPLEDNLSLGKFILTKIPKILQNDLKFDQILESSYNNSNHTVSKFKVSHYVEESGLLDILMQRYGLTAEDFEKRLLSQIARRITTYKARFVLKKKKMGEYNDLQPSSSSNNNNNNDGELSGTNLRSNSIDYAKHQEISSAGTSSNTTKNVNNNKNDSNDDNNGNNNNDASNLMESVLDKTSSHRYQPKKMPSVNKWSKPDQITHSDVSMVGLDESNDGGNENVHPTLAEVDAQEARETAQLAIDKINSYKRSIDDKNGDGHNNSSRNVVDENLINDMD…	NNNNNNDGELSGTNLRSNSIDYAKHQEISSAGTSSNTTKNVNNNKNDSNDDNNGNNNNDASNLMESVLDKTSSHRYQPKKMPSVNKWSKPDQITHSDVSMVGLDESNDGGNENVHPTLAEVDAQEARETAQLAIDKINSYKRSIDDKNGDGHNNSSRNVVDENLINDMDSEDAHK	175
7	FUS1-16312E + Abf1G4	fus_with_abf1_gal4_motif	viable	5 out of 5	+2		IDR only	MASNDYEQQAEQSYGAYPEQPGQGYEQQSEQPYGQQSYSGYEQSTDTSGYGQSSYSSYGQEQNTGYGEQSTPQGYGSTGGYGSEQSEQSSYGQQTAQLAIDKINSYKRSIDDKGSYGSSEQSSSYGQPQSGSYEQQPSYGGQQQSYGQQQSYNPPQGYGQQNQYNS	MASNDYEQQAEQSYGAYPEQPGQGYEQQSEQPYGQQSYSGYEQSTDTSGYGQSSYSSYGQEQNTGYGEQSTPQGYGSTGGYGSEQSEQSSYGQQTAQLAIDKINSYKRSIDDKGSYGSSEQSSSYGQPQSGSYEQQPSYGGQQQSYGQQQSYNPPQGYGQQNQYNS	166
8	FUS1-16312E + EM	fus_with_abf1_central_motif	viable	6 out of 6	+3		IDR only	MASNDYEQQAEQSYGAYPEQPGQGYEQQSEQPYGQQSYSGYEQSTDTSGYGQSSYSSYGQEQNTGYGEQSTPQGYGSTGGYGSEQSEQSSYGQQNENVHPTLAEVDAQEARETAGSYGSSEQSSSYGQPQSGSYEQQPSYGGQQQSYGQQQSYNPPQGYGQQNQYNS	MASNDYEQQAEQSYGAYPEQPGQGYEQQSEQPYGQQSYSGYEQSTDTSGYGQSSYSSYGQEQNTGYGEQSTPQGYGSTGGYGSEQSEQSSYGQQNENVHPTLAEVDAQEARETAGSYGSSEQSSSYGQPQSGSYEQQPSYGGQQQSYGQQQSYNPPQGYGQQNQYNS	167
9	FUS1-16312E + Gal4G4	fus_with_gal4_conserved_0	viable	6 out of 6	+3		IDR only	MASNDYEQQAEQSYGAYPEQPGQGYEQQSEQPYGQQSYSGYEQSTDTSGYGQSSYSSYGQEQNTGYGEQSTPQGYGSTGGYGSEQSEQSSYGQQFNTTTMDDVYNYLFDDEGSYGSSEQSSSYGQPQSGSYEQQPSYGGQQQSYGQQQSYNPPQGYGQQNQYNS	MASNDYEQQAEQSYGAYPEQPGQGYEQQSEQPYGQQSYSGYEQSTDTSGYGQSSYSSYGQEQNTGYGEQSTPQGYGSTGGYGSEQSEQSSYGQQFNTTTMDDVYNYLFDDEGSYGSSEQSSSYGQPQSGSYEQQPSYGGQQQSYGQQQSYNPPQGYGQQNQYNS	164
10	FUS1-16312E + Gal4G4 all DE/D	fus_gal4_no_acidity	viable	8 out of 8	+1	10.2	IDR only	MASNSYGQQAQQSYGAYPSQPGQGYGQQSQQPYGQQSYSGYSQSTGTSGYGQSSYSSYGQQQNTGYGSQSTPQGYGSTGGYGSGQSQQSSYGQQFNTTTMQQVYNYLFQQNGSYGSSSQSSSYGQPQSGSYGQQPSYGGQQQSYGQQQSYNPPQGYGQQNQYNS	MASNSYGQQAQQSYGAYPSQPGQGYGQQSQQPYGQQSYSGYSQSTGTSGYGQSSYSSYGQQQNTGYGSQSTPQGYGSTGGYGSGQSQQSSYGQQFNTTTMQQVYNYLFQQNGSYGSSSQSSSYGQPQSGSYGQQPSYGGQQQSYGQQQSYNPPQGYGQQNQYNS	164
11	FUS1-16312E + Gal4G4 aromatic clusters	fus_gal4_patchy	viable	6 out of 6	+2		IDR only	MASNDYYYYEQQAEQSGAPEQPGQGEQQSEQPYYYYGQQSSGEQSTDTSGGQSSYYYYSSGQEQNTGGEQSTPQGGSTGGYYYYGSEQSEQSSGQQFNTTTMDDVYNYLFDDEGSGSSEQSSSGQPQSGSYYYYEQQPSGGQQQSGQQQSNPPQGYYGQQNQNS	MASNDYYYYEQQAEQSGAPEQPGQGEQQSEQPYYYYGQQSSGEQSTDTSGGQSSYYYYSSGQEQNTGGEQSTPQGGSTGGYYYYGSEQSEQSSGQQFNTTTMDDVYNYLFDDEGSGSSEQSSSGQPQSGSYYYYEQQPSGGQQQSGQQQSNPPQGYYGQQNQNS	164
12	FUS1-16312E + Gal4G4 context DE/D	fus_with_gal4_conserved_0_no_ED	viable	6 out of 6	+3		IDR only	MASNSYGQQAQQSYGAYPSQPGQGYGQQSQQPYGQQSYSGYSQSTGTSGYGQSSYSSYGQQQNTGYGSQSTPQGYGSTGGYGSGQSQQSSYGQQFNTTTMDDVYNYLFDDEGSYGSSSQSSSYGQPQSGSYGQQPSYGGQQQSYGQQQSYNPPQGYGQQNQYNS	MASNSYGQQAQQSYGAYPSQPGQGYGQQSQQPYGQQSYSGYSQSTGTSGYGQSSYSSYGQQQNTGYGSQSTPQGYGSTGGYGSGQSQQSSYGQQFNTTTMDDVYNYLFDDEGSYGSSSQSSSYGQPQSGSYGQQPSYGGQQQSYGQQQSYNPPQGYGQQNQYNS	164
13	FUS1-16312E + Gal4G4 distr.	fus_gal4_motif_distributed	viable	6 out of 6	+4	42.3	IDR only	MASTNDYDEQQAEQVSYGAYPEQPYGQGYEQQSMEQPYGQQSYSGYEQSTTDELTSGYGQNSSYSSYGQEQNTGYGEDQSTPQGYGSNTGGYGSEQSEQSSYGQQYTGSYGSFSEDQSSSYGQPQSGSYEQQPSYGGQQQSYGQQQSYNPPQGYGQFQNQYNS	MASTNDYDEQQAEQVSYGAYPEQPYGQGYEQQSMEQPYGQQSYSGYEQSTTDELTSGYGQNSSYSSYGQEQNTGYGEDQSTPQGYGSNTGGYGSEQSEQSSYGQQYTGSYGSFSEDQSSSYGQPQSGSYEQQPSYGGQQQSYGQQQSYNPPQGYGQFQNQYNS	163
14	FUS1-16312E + Gal4G4 distr. II	FUS12E_Gal4G4_dist_3	viable	6 out of 6	+4		Whole protein (with FLAG)	MDKLVVNYYEYKHPIINKDLAIGAHGGKKFPTLGAWYDVINEYEFQTRCPIILKNSHRNKHFTFACHLKNCPFKVLLSYAGNAASSGSGSGSTSMNLDVFNSATDDIPGPFVVTKIEPYHSHPLEDNLSLGKFILTKIPKILQNDLKFDQILESSYNNSNHTVSKFKVSHYVEESGLLDILMQRYGLTAEDFEKRLLSQIARRITTYKARFVLKKKKMGEYNDLQPSSSSMASFNDYEQQAEQSYTGAYPEQPGQGYEQTQSEQPYGQQDSYSGYEQSTVDTSGYGQLSSYSSEYGQEQNMTGYGEQSTPQGYGDSTFGGYGTSEQSEQSSYGQQDGSYGSSEQSYSSYGQPQYSGSYEQQPSYGGQQNQSYGQQQSYNPNPQGYGQDQNQYNSPKKKR…	MASFNDYEQQAEQSYTGAYPEQPGQGYEQTQSEQPYGQQDSYSGYEQSTVDTSGYGQLSSYSSEYGQEQNMTGYGEQSTPQGYGDSTFGGYGTSEQSEQSSYGQQDGSYGSSEQSYSSYGQPQYSGSYEQQPSYGGQQNQSYGQQQSYNPNPQGYGQDQNQYNS	164
15	FUS1-16312E + Gal4G4 motif hydro distr.	fus_gal4_motif_HYDRO_distributed	viable	6 out of 6	+3		IDR only	MASNDYEQQAEQSYGAYPEQPGQGYEQQSEQPYGQQSYSGYEQSTDTSGFYGQSSYSSYGQEQNTGFYGEQSTPQGYGSTGGYMGSEQSEQSSYGQQNTTTDDYNDDEGSYGSSEQSSSVYGQPQSGSYEQQPSYYGGQQQSYGQQQSLYNPPQGYGQQNQYNS	MASNDYEQQAEQSYGAYPEQPGQGYEQQSEQPYGQQSYSGYEQSTDTSGFYGQSSYSSYGQEQNTGFYGEQSTPQGYGSTGGYMGSEQSEQSSYGQQNTTTDDYNDDEGSYGSSEQSSSVYGQPQSGSYEQQPSYYGGQQQSYGQQQSLYNPPQGYGQQNQYNS	164
16	FUS1-16312E + Gal4G4 shuffle	FUS12E_Gal4G4_shuffle	viable	6 out of 6	+3		IDR only		MASNDYEQQAEQSYGAYPEQPGQGYEQQSEQPYGQQSYSGYEQSTDTSGYGQSSYSSYGQEQNTGYGEQSTPQGYGSTGGYGSEQSEQSSYGQQTVMETYLDYNDFDNFDTGSYGSSEQSSSYGQPQSGSYEQQPSYGGQQQSYGQQQSYNPPQGYGQQNQYNS	164
17	FUS1-16312E + Gal4M2	fus_NTAD	viable	6 out of 6	+4		IDR only	MASNDYEQQAEQSYGAYPEQPGQGYEQQSEQPYGQQSYSGYEQSTDTSGYGQSSYSSYGQEQNTGYGEQSTPQGYGSTGGYGSEQSEQSSYGQQFMPRDALHGFDWSEEDDGSYGSSEQSSSYGQPQSGSYEQQPSYGGQQQSYGQQQSYNPPQGYGQQNQYNS	MASNDYEQQAEQSYGAYPEQPGQGYEQQSEQPYGQQSYSGYEQSTDTSGYGQSSYSSYGQEQNTGYGEQSTPQGYGSTGGYGSEQSEQSSYGQQFMPRDALHGFDWSEEDDGSYGSSEQSSSYGQPQSGSYEQQPSYGGQQQSYGQQQSYNPPQGYGQQNQYNS	164
18	FUS1-16312E + Gcn4	fus_with_GCN4	viable	6 out of 6	+4		IDR only	MASNDYEQQAEQSYGAYPEQPGQGYEQQSEQPYGQQSYSGYEQSTDTSGYGQSSYSSYGQEQNTGYGEQSTPQGYGSTGGYGSEQSEQSSYGQQSESFFSSSTDSTPMFEYGSYGSSEQSSSYGQPQSGSYEQQPSYGGQQQSYGQQQSYNPPQGYGQQNQYNS	MASNDYEQQAEQSYGAYPEQPGQGYEQQSEQPYGQQSYSGYEQSTDTSGYGQSSYSSYGQEQNTGYGEQSTPQGYGSTGGYGSEQSEQSSYGQQSESFFSSSTDSTPMFEYGSYGSSEQSSSYGQPQSGSYEQQPSYGGQQQSYGQQQSYNPPQGYGQQNQYNS	164
19	FUS1-16312E + GR	fus_GR	viable	6 out of 6	+4		IDR only	MASNDYEQQAEQSYGAYPEQPGQGYEQQSEQPYGQQSYSGYEQSTDTSGYGQSSYSSYGQEQNTGYGEQSTPQGYGSTGGYGSEQSEQSSYGQQVSLLEVIEPEVLYAGYDGSYGSSEQSSSYGQPQSGSYEQQPSYGGQQQSYGQQQSYNPPQGYGQQNQYNS	MASNDYEQQAEQSYGAYPEQPGQGYEQQSEQPYGQQSYSGYEQSTDTSGYGQSSYSSYGQEQNTGYGEQSTPQGYGSTGGYGSEQSEQSSYGQQVSLLEVIEPEVLYAGYDGSYGSSEQSSSYGQPQSGSYEQQPSYGGQQQSYGQQQSYNPPQGYGQQNQYNS	164
20	FUS1-16312E + GR distr.	fus_GR_distributed	viable	6 out of 6	+3		IDR only	MASNDYEQQGAEQSYGAYPEQPGVQGYEQPQSEQPYGQQSYSGYEQSTDTISGYGQSLSYSSYGQEQNYTEGYGEQSTPQGYGSTSGGYGSEQASEQSSYGQQDGSYGSSEQVSSSYGEQPQSLGSYEQQPSYGGQYQQSYGQEQVQSYNPPQGYGQQLNQYNS	MASNDYEQQGAEQSYGAYPEQPGVQGYEQPQSEQPYGQQSYSGYEQSTDTISGYGQSLSYSSYGQEQNYTEGYGEQSTPQGYGSTSGGYGSEQASEQSSYGQQDGSYGSSEQVSSSYGEQPQSLGSYEQQPSYGGQYQQSYGQEQVQSYNPPQGYGQQLNQYNS	164
21	FUS1-16312E + p65	fus_gal4_p65	viable	6 out of 6	+3		IDR only	MASNDYEQQAEQSYGAYPEQPGQGYEQQSEQPYGQQSYSGYEQSTDTSGYGQSSYSSYGQEQNTGYGEQSTPQGYGSTGGYGSEQSEQSSYGQQDEDFSSIADMDFSALLSGSYGSSEQSSSYGQPQSGSYEQQPSYGGQQQSYGQQQSYNPPQGYGQQNQYNS	MASNDYEQQAEQSYGAYPEQPGQGYEQQSEQPYGQQSYSGYEQSTDTSGYGQSSYSSYGQEQNTGYGEQSTPQGYGSTGGYGSEQSEQSSYGQQDEDFSSIADMDFSALLSGSYGSSEQSSSYGQPQSGSYEQQPSYGGQQQSYGQQQSYNPPQGYGQQNQYNS	164
22	FUS1-16312E + p65 distr.	fus_p65_distributed	viable	6 out of 6	+3		IDR only	MASLNDYEQQAEQASYGAYPEQPGQGYEQSQSEQPYGQQSYSGYEQSTDFTSGYGQSDSYSSYGQEQNTDGYGEQSMTPQGYGSSTGGYGSEQSSEQSSYGQQDGSYGSISEQSSSYGEQPQSGSYEQAQPSYGGLQQQSYGQDQQSYNPPQGYGQFQNQYNS	MASLNDYEQQAEQASYGAYPEQPGQGYEQSQSEQPYGQQSYSGYEQSTDFTSGYGQSDSYSSYGQEQNTDGYGEQSMTPQGYGSSTGGYGSEQSSEQSSYGQQDGSYGSISEQSSSYGEQPQSGSYEQAQPSYGGLQQQSYGQDQQSYNPPQGYGQFQNQYNS	163
23	FUS1-16312E + TDP-43	FUS_1_163_12E_TDP43_helix	viable	6 out of 6	+2	90.6	IDR only	MASNDYEQQAEQSYGAYPEQPGQGYEQQSEQPYGQQSYSGYEQSTDTSGYGQSSYSSYGQEQNTGYGEQSTPQGYGSTGGYGSEQSEQSSYGQQSSYPGYPAMMAAAQAALQSSWGMMGMLASQQQSGSYEQQPSYGGQQQSYGQQQSYNPPQGYGQQNQYNS	MASNDYEQQAEQSYGAYPEQPGQGYEQQSEQPYGQQSYSGYEQSTDTSGYGQSSYSSYGQEQNTGYGEQSTPQGYGSTGGYGSEQSEQSSYGQQSSYPGYPAMMAAAQAALQSSWGMMGMLASQQQSGSYEQQPSYGGQQQSYGQQQSYNPPQGYGQQNQYNS	163
24	FUS1-16312E + VP16	fus_vp16	viable	5 out of 5	+4		IDR only	MASNDYEQQAEQSYGAYPEQPGQGYEQQSEQPYGQQSYSGYEQSTDTSGYGQSSYSSYGQEQNTGYGEQSTPQGYGSTGGYGSEQSEQSSYGQQGEDVAMAHADALDDFDLGSYGSSEQSSSYGQPQSGSYEQQPSYGGQQQSYGQQQSYNPPQGYGQQNQYNS	MASNDYEQQAEQSYGAYPEQPGQGYEQQSEQPYGQQSYSGYEQSTDTSGYGQSSYSSYGQEQNTGYGEQSTPQGYGSTGGYGSEQSEQSSYGQQGEDVAMAHADALDDFDLGSYGSSEQSSSYGQPQSGSYEQQPSYGGQQQSYGQQQSYNPPQGYGQQNQYNS	164
25	FUS1-16312E + Y/M	fus_with_extra_YM	viable	6 out of 6	+3		IDR only	MASNDYEQQAEMQSYGAYPEQPGQGYEQQSEQPYGQQSYSGYEQSTDTSGYGQSSYSSYGQEQYNTGYGEQSTPQGYGSTGGYGSEQYSEQSSYGQQGSYGSSEQYSSSYGQPQSGSYEQQPSYGGQYQQSYGQMQQSYNPPQGYGQMQNQYNS	MASNDYEQQAEMQSYGAYPEQPGQGYEQQSEQPYGQQSYSGYEQSTDTSGYGQSSYSSYGQEQYNTGYGEQSTPQGYGSTGGYGSEQYSEQSSYGQQGSYGSSEQYSSSYGQPQSGSYEQQPSYGGQYQQSYGQMQQSYNPPQGYGQMQNQYNS	154
26	Gal4768-881	Gal4-TA, Gal4IDR	viable	3 out of 3	+4	44.45	IDR only	ANFNQSGNIADSSLSFTFTNSSNGPNLITTQTNSQALSQPIASSNVHDNFMNNEITASKIDDGNNSKPLSPGWTDQTAYNAFGITTGMFNTTTMDDVYNYLFDDEDTPPNPKKE	ANFNQSGNIADSSLSFTFTNSSNGPNLITTQTNSQALSQPIASSNVHDNFMNNEITASKIDDGNNSKPLSPGWTDQTAYNAFGITTGMFNTTTMDDVYNYLFDDEDTPPNPKKE	114
27	Gal4768-881 shuffle 1	GAL4_global_shuffle_1	viable	6 out of 6	+4		IDR only	AQDILNYNSDIYKTFTTSAFMSNPLYQETSNFTAPDGKNSIFDATVFWTTSAGENDTNNGNLQVQGSINQSNSTITHNPKPGTGNSDNPNKFSNDLAMFLDMTPPNIAEDSTSD	AQDILNYNSDIYKTFTTSAFMSNPLYQETSNFTAPDGKNSIFDATVFWTTSAGENDTNNGNLQVQGSINQSNSTITHNPKPGTGNSDNPNKFSNDLAMFLDMTPPNIAEDSTSD	114
28	Gal4768-881 shuffle 2	GAL4_global_shuffle_2	viable	6 out of 6	+3		IDR only	FTNNNSFNDPVALNSDNYQNGISSQSGDIFNLLDATDTTTGASKDDSTFPDEPQSWIMKSGSSIDNHNTSNTFGNETFTAYQKMLIAYANSKATQFIEPDPPGNVPNNLNTTMT	FTNNNSFNDPVALNSDNYQNGISSQSGDIFNLLDATDTTTGASKDDSTFPDEPQSWIMKSGSSIDNHNTSNTFGNETFTAYQKMLIAYANSKATQFIEPDPPGNVPNNLNTTMT	114
29	Gal4768-881 shuffle 3	GAL4_global_shuffle_3	viable	6 out of 6	+2		IDR only	NFTTKMTIGLDFNAISNKSSEGIDPTDDNPMAQNTDVTKFQSQDGMSTANNLSPAGLFSPTLYTWPINTSAGSYNEDNPNNTDTLTISANFQYDSSPKQNFEDNHITNAGVFSN	NFTTKMTIGLDFNAISNKSSEGIDPTDDNPMAQNTDVTKFQSQDGMSTANNLSPAGLFSPTLYTWPINTSAGSYNEDNPNNTDTLTISANFQYDSSPKQNFEDNHITNAGVFSN	114
30	K. lactis full length	Klactis (fl)	viable	6 out of 6	+2		Whole protein	MSLYEYKHPIINKDLAAPDPVSAQKRSFPTLEAWYDVINDYEFQSRCPIILKNSHKNKHFTFACHLKSCPFKILLSYQGANNSGSSEDGSPHGLSGDGGSSSSGSNHHNGHTNLAEDGRAEDEDDDEDDDAAVTAAIAAAVAAVADSQETIKGPFVVTKIEPYHNHPLESNLSLQRFVLSKIPKILQVDLKFDAILESLCNDDDNTVAKFRVAQYVEESGILDIIKQRYGLTEAEMDKKMLSNIARRVTTYKARFVLKRKKDGVYAMPTAHQLTGGDHHQVQHHHHPSIPAHHQHQLPEGQQRDVQHHHQQQQQQLQHQEQHQSHVDSGHNVYQNRIGSISDNDDSAIHNLDDTNVRVAAAAAAAAAALQSRENHDTEDLKRTLEQVQDDESLDVGVPD…	AHQLTGGDHHQVQHHHHPSIPAHHQHQLPEGQQRDVQHHHQQQQQQLQHQEQHQSHVDSGHNVYQNRIGSISDNDDSAIHNLDDTNVRVAAAAAAAAAALQSRENHDTEDLKRTLEQVQDDESLDVGVPDSKRQLHRRERDRVAEALKMATRDILSNQSVDSDVNVDVDLVTGHKQLSPHDDMAEQLRLLSSHLKEVEAEENVSDNNLKKDDIPDENIQPELRGQ	225
31	LS-1	local shuffle 0	viable	3 out of 3	+4	29.6	IDR only	ENQNSNKNYGITASEGLNDHSDNSSRLINNAGTSSNTTKNVNNNKNDSNDDNNGNNNNDASNLMESVLDKTSSHRYQPKKMPSVNKWSKPDQITHSDVSMVGLDESNDGGNENVHPTLAEVDAQEARETAQLAIDKINSYKRSIDDKNGDGHNNSSRNVVDENLINDMDSEDAHKSKRQHLSDITLEERNEDDKLPHEVAEQLRLLSSHLKEVE	ENQNSNKNYGITASEGLNDHSDNSSRLINNAGTSSNTTKNVNNNKNDSNDDNNGNNNNDASNLMESVLDKTSSHRYQPKKMPSVNKWSKPDQITHSDVSMVGLDESNDGGNENVHPTLAEVDAQEARETAQLAIDKINSYKRSIDDKNGDGHNNSSRNVVDENLINDMDSEDAHKSKRQHLSDITLEERNEDDKLPHEVAEQLRLLSSHLKEVE	214
32	LS-10	shuffle B	viable	6 out of 6	+4		IDR only	NNNNNNDGELSGTNLRSNSIDYAKHQEISSAGTSSNTTKNVNNNKNDSNDDNNGNNNNDASNLMESVLDKTSSHRYQPKKMPSVNKWSKPDQITHSDVSMLGEDVDGNSGNENVHPTLAEVDAQEARETAQLAIDKINSYKRSIDDKNGDGHNNSSRNVVDENLINDMDSEDAHKSKRQHLSDITLEERNEDDKLPHEVAEQLRLLSSHLKEVE	NNNNNNDGELSGTNLRSNSIDYAKHQEISSAGTSSNTTKNVNNNKNDSNDDNNGNNNNDASNLMESVLDKTSSHRYQPKKMPSVNKWSKPDQITHSDVSMLGEDVDGNSGNENVHPTLAEVDAQEARETAQLAIDKINSYKRSIDDKNGDGHNNSSRNVVDENLINDMDSEDAHKSKRQHLSDITLEERNEDDKLPHEVAEQLRLLSSHLKEVE	214
33	LS-13	shuffle E	viable	6 out of 6	+2		IDR only	NNNNNNDGELSGTNLRSNSIDYAKHQEISSAGTSSNTTKNVNNNKNDSNDDNNGNNNNDASNLMESVLDKTSSHRYQPKKMPSVNKWSKPDQITHSDVSMVGLDESNDGGNENVHPTLAEVDAQEARETAQNADSLIYKIKRSIDDKNGDGHNNSSRNVVDENLINDMDSEDAHKSKRQHLSDITLEERNEDDKLPHEVAEQLRLLSSHLKEVE	NNNNNNDGELSGTNLRSNSIDYAKHQEISSAGTSSNTTKNVNNNKNDSNDDNNGNNNNDASNLMESVLDKTSSHRYQPKKMPSVNKWSKPDQITHSDVSMVGLDESNDGGNENVHPTLAEVDAQEARETAQNADSLIYKIKRSIDDKNGDGHNNSSRNVVDENLINDMDSEDAHKSKRQHLSDITLEERNEDDKLPHEVAEQLRLLSSHLKEVE	214
34	LS-14	Shuffle F	viable	6 out of 6	+4		IDR only	NNNNNNDGELSGTNLRSNSIDYAKHQEISSAGTSSNTTKNVNNNKNDSNDDNNGNNNNDASNLMESVLDKTSSHRYQPKKMPSVNKWSKPDQITHSDVSMVGLDESNDGGNENVHPTLAEVDAQEARETAQLAIDKINSYGISDDKRNDKGHNNSSRNVVDENLINDMDSEDAHKSKRQHLSDITLEERNEDDKLPHEVAEQLRLLSSHLKEVE	NNNNNNDGELSGTNLRSNSIDYAKHQEISSAGTSSNTTKNVNNNKNDSNDDNNGNNNNDASNLMESVLDKTSSHRYQPKKMPSVNKWSKPDQITHSDVSMVGLDESNDGGNENVHPTLAEVDAQEARETAQLAIDKINSYGISDDKRNDKGHNNSSRNVVDENLINDMDSEDAHKSKRQHLSDITLEERNEDDKLPHEVAEQLRLLSSHLKEVE	214
35	LS-15	shuffle_12367_ABEF	viable	14 out of 14	+1		IDR only	SHMHLNASKNLSLVEKKNKNVTGNKNDKSNNNSSNSDTTNNNNSKWALEGSGIDNSMNNANSETDDRYVPNQGDRPPNYSNITQSSNDKNSQDSIDTVHMLGEDVDGNSGNENVHPTLAEVDAQEARETAQNADSLIYKIGISDDKRNDKSVSDRKSMSHSDSLNNDLLNVIDHVLHNEQRGDHLEELIKEDSEDELNTERAKLNQAKERPEHV	SHMHLNASKNLSLVEKKNKNVTGNKNDKSNNNSSNSDTTNNNNSKWALEGSGIDNSMNNANSETDDRYVPNQGDRPPNYSNITQSSNDKNSQDSIDTVHMLGEDVDGNSGNENVHPTLAEVDAQEARETAQNADSLIYKIGISDDKRNDKSVSDRKSMSHSDSLNNDLLNVIDHVLHNEQRGDHLEELIKEDSEDELNTERAKLNQAKERPEHV	214
36	LS-2	local shuffle 1	viable	3 out of 3	+4		IDR only	NNNNNNDGELSGTNLRSNSIDYAKHQEISSNTNDSNNTNVNADDNSGNSKDNNTKAGNNNSNLMESVLDKTSSHRYQPKKMPSVNKWSKPDQITHSDVSMVGLDESNDGGNENVHPTLAEVDAQEARETAQLAIDKINSYKRSIDDKNGDGHNNSSRNVVDENLINDMDSEDAHKSKRQHLSDITLEERNEDDKLPHEVAEQLRLLSSHLKEVE	NNNNNNDGELSGTNLRSNSIDYAKHQEISSNTNDSNNTNVNADDNSGNSKDNNTKAGNNNSNLMESVLDKTSSHRYQPKKMPSVNKWSKPDQITHSDVSMVGLDESNDGGNENVHPTLAEVDAQEARETAQLAIDKINSYKRSIDDKNGDGHNNSSRNVVDENLINDMDSEDAHKSKRQHLSDITLEERNEDDKLPHEVAEQLRLLSSHLKEVE	214
37	LS-3	local shuffle 2	viable	3 out of 3	+4		IDR only	NNNNNNDGELSGTNLRSNSIDYAKHQEISSAGTSSNTTKNVNNNKNDSNDDNNGNNNNDASVLMVPKHNSKRSPQTYKKEMPNDSKSLSWDQITHSDVSMVGLDESNDGGNENVHPTLAEVDAQEARETAQLAIDKINSYKRSIDDKNGDGHNNSSRNVVDENLINDMDSEDAHKSKRQHLSDITLEERNEDDKLPHEVAEQLRLLSSHLKEVE	NNNNNNDGELSGTNLRSNSIDYAKHQEISSAGTSSNTTKNVNNNKNDSNDDNNGNNNNDASVLMVPKHNSKRSPQTYKKEMPNDSKSLSWDQITHSDVSMVGLDESNDGGNENVHPTLAEVDAQEARETAQLAIDKINSYKRSIDDKNGDGHNNSSRNVVDENLINDMDSEDAHKSKRQHLSDITLEERNEDDKLPHEVAEQLRLLSSHLKEVE	214
38	LS-6	local shuffle 5	viable	3 out of 3	+4		IDR only	NNNNNNDGELSGTNLRSNSIDYAKHQEISSAGTSSNTTKNVNNNKNDSNDDNNGNNNNDASNLMESVLDKTSSHRYQPKKMPSVNKWSKPDQITHSDVSMVGLDESNDGGNENVHPTLAEVDAQEARETAQLAIDKINSYKRSIDDKNGDNHEGQESIMDDHDKRKSLVSDNNNHASVNRLSDITLEERNEDDKLPHEVAEQLRLLSSHLKEVE	NNNNNNDGELSGTNLRSNSIDYAKHQEISSAGTSSNTTKNVNNNKNDSNDDNNGNNNNDASNLMESVLDKTSSHRYQPKKMPSVNKWSKPDQITHSDVSMVGLDESNDGGNENVHPTLAEVDAQEARETAQLAIDKINSYKRSIDDKNGDNHEGQESIMDDHDKRKSLVSDNNNHASVNRLSDITLEERNEDDKLPHEVAEQLRLLSSHLKEVE	214
39	LS-7	local shuffle 6	viable	8 out of 8	+2		IDR only	NNNNNNDGELSGTNLRSNSIDYAKHQEISSAGTSSNTTKNVNNNKNDSNDDNNGNNNNDASNLMESVLDKTSSHRYQPKKMPSVNKWSKPDQITHSDVSMVGLDESNDGGNENVHPTLAEVDAQEARETAQLAIDKINSYKRSIDDKNGDGHNNSSRNVVDENLINDMDSEDAHKSKRQHLLVLSSDRHLETEDAKRLLEDHSQNLIEPEKEVE	NNNNNNDGELSGTNLRSNSIDYAKHQEISSAGTSSNTTKNVNNNKNDSNDDNNGNNNNDASNLMESVLDKTSSHRYQPKKMPSVNKWSKPDQITHSDVSMVGLDESNDGGNENVHPTLAEVDAQEARETAQLAIDKINSYKRSIDDKNGDGHNNSSRNVVDENLINDMDSEDAHKSKRQHLLVLSSDRHLETEDAKRLLEDHSQNLIEPEKEVE	214
40	LS-8	shuffle_12367	viable	3 out of 3	+3		IDR only	SHMHLNASKNLSLVEKKNKNVTGNKNDKSNNNSSNSDTTNNNNSKWALEGSGIDNSMNNANSETDDRYVPNQGDRPPNYSNITQSSNDKNDQITHSDVSMVGLDESNDGGNENVHPTLAEVDAQEARETAQLAIDKINSYKRSIDDKNGDSVSDRKSMSHSDSLNNDLLNVIDHVLHNEQRGDHLEELIKEDSEDELNTERAKLNQAKERPEHV	SHMHLNASKNLSLVEKKNKNVTGNKNDKSNNNSSNSDTTNNNNSKWALEGSGIDNSMNNANSETDDRYVPNQGDRPPNYSNITQSSNDKNDQITHSDVSMVGLDESNDGGNENVHPTLAEVDAQEARETAQLAIDKINSYKRSIDDKNGDSVSDRKSMSHSDSLNNDLLNVIDHVLHNEQRGDHLEELIKEDSEDELNTERAKLNQAKERPEHV	214
41	LS-9	shuffle A	viable	6 out of 6	+4		IDR only	NNNNNNDGELSGTNLRSNSIDYAKHQEISSAGTSSNTTKNVNNNKNDSNDDNNGNNNNDASNLMESVLDKTSSHRYQPKKMPSVNKWSKPSQDSIDTVHMVGLDESNDGGNENVHPTLAEVDAQEARETAQLAIDKINSYKRSIDDKNGDGHNNSSRNVVDENLINDMDSEDAHKSKRQHLSDITLEERNEDDKLPHEVAEQLRLLSSHLKEVE	NNNNNNDGELSGTNLRSNSIDYAKHQEISSAGTSSNTTKNVNNNKNDSNDDNNGNNNNDASNLMESVLDKTSSHRYQPKKMPSVNKWSKPSQDSIDTVHMVGLDESNDGGNENVHPTLAEVDAQEARETAQLAIDKINSYKRSIDDKNGDGHNNSSRNVVDENLINDMDSEDAHKSKRQHLSDITLEERNEDDKLPHEVAEQLRLLSSHLKEVE	214
42	NCS-1010		viable	3 out of 3	+3		IDR only	SNNSSNDGELSGTSLRSSSIGYAKHQEISGAGTSSNTTKNVNNNKNDSNDDNNGNNNNDASNLMESVLDKTSSHRYQPKKMPSVNKWSKPDQITHSDVPMGGLDESNDGGNENVHPTLAEVDAQEARETAQLAIDKINSYKRSIDDKNGDGHNNSSRNVVDENLTNDMDSEDAHKSKRQHLSDITLEERNEDDKLPHEVAEQLRLLSSHLKEVE	SNNSSNDGELSGTSLRSSSIGYAKHQEISGAGTSSNTTKNVNNNKNDSNDDNNGNNNNDASNLMESVLDKTSSHRYQPKKMPSVNKWSKPDQITHSDVPMGGLDESNDGGNENVHPTLAEVDAQEARETAQLAIDKINSYKRSIDDKNGDGHNNSSRNVVDENLTNDMDSEDAHKSKRQHLSDITLEERNEDDKLPHEVAEQLRLLSSHLKEVE	214
43	NCS-1502		viable	3 out of 3	+3		IDR only	NNNSNSDGELSGTNLGSDSIGYTKCQGISGAGTSSDTTENVNSNKSDSNDDNSGNNDDDASDLVEGVPDKTSSHRYQPRKMPSVGEWNGPDQIARSDVSVVGLDKSNDGGSENVHPTLAEVDAQEARETAQLAIDRINSYRRPTDDKRGDSHNNSSRNVVDESLISDMDSGDAHKSKRQRLSDITLEEGSGDDELPHKVAEQLRLLSSHLKGVE	NNNSNSDGELSGTNLGSDSIGYTKCQGISGAGTSSDTTENVNSNKSDSNDDNSGNNDDDASDLVEGVPDKTSSHRYQPRKMPSVGEWNGPDQIARSDVSVVGLDKSNDGGSENVHPTLAEVDAQEARETAQLAIDRINSYRRPTDDKRGDSHNNSSRNVVDESLISDMDSGDAHKSKRQRLSDITLEEGSGDDELPHKVAEQLRLLSSHLKGVE	214
44	NCS-1508		viable	3 out of 3	+3		IDR only	SSNSNSDGELSGTNLRGNSTDHVRHQEVSSAGTSPNTTKGVNSNKNDSNGDSNGSSNNDAPNLMESVLNTTPSRRYQPRKVPSVNKWSKSDQIAHSGASTVGLDESNDDGDEDVHPTLAEVDAQEARKTAQLAIGKINSHKRSIGGRNGDSHSSSSGNVVDENLINDMDSEDAHKSKRQHLSDTTPGERNEDDELPHEVAEQLRLLSSYLRKVE	SSNSNSDGELSGTNLRGNSTDHVRHQEVSSAGTSPNTTKGVNSNKNDSNGDSNGSSNNDAPNLMESVLNTTPSRRYQPRKVPSVNKWSKSDQIAHSGASTVGLDESNDDGDEDVHPTLAEVDAQEARKTAQLAIGKINSHKRSIGGRNGDSHSSSSGNVVDENLINDMDSEDAHKSKRQHLSDTTPGERNEDDELPHEVAEQLRLLSSYLRKVE	214
45	NCS-17		viable	3 out of 3	+1		IDR only	NNNSNNDGELSGTDLRSNSIGYARHQEISSAGIPSNATRGVNSDKNDSNDDNSGNSNNGASSLTENVLDEAFGHWYQPKKMPSVNKWSKPDQITHPGVSMAGLDESSDGGSENVHPTLAEVDAQGARETAQLAMDKINSHRRSIDDKNGDGHNSSSRDVVDENLVNDMDSEGAHKPKRQHLSNITLEEGSEDDKLPHEVAEQLRSLSSHLKEVE	NNNSNNDGELSGTDLRSNSIGYARHQEISSAGIPSNATRGVNSDKNDSNDDNSGNSNNGASSLTENVLDEAFGHWYQPKKMPSVNKWSKPDQITHPGVSMAGLDESSDGGSENVHPTLAEVDAQGARETAQLAMDKINSHRRSIDDKNGDGHNSSSRDVVDENLVNDMDSEGAHKPKRQHLSNITLEEGSEDDKLPHEVAEQLRSLSSHLKEVE	214
46	NCS-21		viable	3 out of 3	+3		IDR only	NDNNNSDGEPSGASLGGNSANYATRQETSSAGTSLNTARDAGINKNDSGGDSSGNSSNDAPNLAESALDKTSSHRYQPEKVPSVNKWGKPDQITRSDVSMVGLDGPNDGGNGNVHPALAEVDAQEARETAQLAIDKTNSYRRPIDDRSGDGHNGSSRDVVGGNLTNGMNSGDAHKSERQHLSDITLEERNEDDKLSREVAEQLRLLSPYLREVE	NDNNNSDGEPSGASLGGNSANYATRQETSSAGTSLNTARDAGINKNDSGGDSSGNSSNDAPNLAESALDKTSSHRYQPEKVPSVNKWGKPDQITRSDVSMVGLDGPNDGGNGNVHPALAEVDAQEARETAQLAIDKTNSYRRPIDDRSGDGHNGSSRDVVGGNLTNGMNSGDAHKSERQHLSDITLEERNEDDKLSREVAEQLRLLSPYLREVE	214
47	NCS-21 hydro->polar	NCS21hydro2polartowt, NCS-subst. W21hydro	viable	8 out of 8	+1		Whole protein (with FLAG + SV40)	MDKLVVNYYEYKHPIINKDLAIGAHGGKKFPTLGAWYDVINEYEFQTRCPIILKNSHRNKHFTFACHLKNCPFKVLLSYAGNAASSGSGSGSTSMNLDVFNSATDDIPGPFVVTKIEPYHSHPLEDNLSLGKFILTKIPKILQNDLKFDQILESSYNNSNHTVSKFKVSHYVEESGLLDILMQRYGLTAEDFEKRLLSQIARRITTYKARFVLKKKKMGEYNDLQPSSSSNDNNNSDGEPSGTSLGGNSANYATRQETSSAGTSSNTTRDAGNNKNDSGGDSSGNSSNDAPNLAESALDKTSSHRYQPEKVPSVNKWGKPDQITRSDVSMVGLDGPNDGGNGNVHPTLAEVDAQEARETAQLAIDKTNSYRRPIDDRSGDGHNGSSRDVVGGNLTNGMN…	NDNNNSDGEPSGTSLGGNSANYATRQETSSAGTSSNTTRDAGNNKNDSGGDSSGNSSNDAPNLAESALDKTSSHRYQPEKVPSVNKWGKPDQITRSDVSMVGLDGPNDGGNGNVHPTLAEVDAQEARETAQLAIDKTNSYRRPIDDRSGDGHNGSSRDVVGGNLTNGMNSGDAHKSERQHLSDITLEERNEDDKLSREVAEQLRLLSPHLREVE	214
48	NCS-3		viable	3 out of 3	+3		IDR only	NNNGNDDGEPFGTDLRGSSTDYAGPQAISSAGTSSSTTRSVDNGRDDGNDGSNGSSNDDASDLMESMLDTTPRHRYQPKKTPSVNKRSKPDRITHPDVSMAGLDGSNEGGNDNVHPALAEVDAQEARGAAQLAIDKANSYKRPIGDKNGDGHSDSSRNVVDEGLTNGMDPEGAHKSERQHLSGATLGERNEDGKLPHEVAEQLRLLSSHSKEVE	NNNGNDDGEPFGTDLRGSSTDYAGPQAISSAGTSSSTTRSVDNGRDDGNDGSNGSSNDDASDLMESMLDTTPRHRYQPKKTPSVNKRSKPDRITHPDVSMAGLDGSNEGGNDNVHPALAEVDAQEARGAAQLAIDKANSYKRPIGDKNGDGHSDSSRNVVDEGLTNGMDPEGAHKSERQHLSGATLGERNEDGKLPHEVAEQLRLLSSHSKEVE	214
49	NCS-38		viable	5 out of 6	+2		IDR only	SNNNNNDGGLSGTNLSSNSIGYAKHQEISSAGTSSNTTKDVSNNQNDSNDDNNGNNNNDASNLMESVLDKTSSHRYQPKEMPSVNKWSKPDQITHSDVSMVGLDESNDGGNENVHPALAGVDAQEARETARLAIDKINSYGRSIDDKNGDGHNNSSRNVVDENLVGDMDSEDAHKSERQHLSDVTLEGRNEDDKLPHEVAGQLRLLSSHLKEVE	SNNNNNDGGLSGTNLSSNSIGYAKHQEISSAGTSSNTTKDVSNNQNDSNDDNNGNNNNDASNLMESVLDKTSSHRYQPKEMPSVNKWSKPDQITHSDVSMVGLDESNDGGNENVHPALAGVDAQEARETARLAIDKINSYGRSIDDKNGDGHNNSSRNVVDENLVGDMDSEDAHKSERQHLSDVTLEGRNEDDKLPHEVAGQLRLLSSHLKEVE	214
50	NCS-44		viable	6 out of 6	+1		IDR only	NNNNNDGSELSGTNLRSNSIGYAKHQGISSAGTSSNTAKNVNNNKNGSNDDNSGNNNNDASNLMESVLDETSSHRYQPKKMPSVNKWSKPGQVTHSDVSMVGLDESNDGGNENVHPTLAEVDAQEACETAQLAIDRISSYERSIDDKSGDGHNNSSRNVVDESLINDMDSEDAHKSKRQHLSDITLEERNEDGKPPHEVAEQLRLLSSHLKEVE	NNNNNDGSELSGTNLRSNSIGYAKHQGISSAGTSSNTAKNVNNNKNGSNDDNSGNNNNDASNLMESVLDETSSHRYQPKKMPSVNKWSKPGQVTHSDVSMVGLDESNDGGNENVHPTLAEVDAQEACETAQLAIDRISSYERSIDDKSGDGHNNSSRNVVDESLINDMDSEDAHKSKRQHLSDITLEERNEDGKPPHEVAEQLRLLSSHLKEVE	214
51	NCS-504		viable	3 out of 3	+3		IDR only	NNNNDNDGELSGTNLRGNSTDYAKHQEVPSAGTSPNATKSVNNNENDSNDDDNGNSNNDASNLMENVLDRASSHRYQPKKMPSVNKWSKPDQITHSDVPMVGLDESNDGGNENVHPTLAEVDAQEARETAQLAIDKINFYKRSVDDKNGDGHNSSSRNVVDENLINDMDSEGAHKFKRQHLPDITLEERNEDDKLPHEVAEQLRLLPSHLKEVE	NNNNDNDGELSGTNLRGNSTDYAKHQEVPSAGTSPNATKSVNNNENDSNDDDNGNSNNDASNLMENVLDRASSHRYQPKKMPSVNKWSKPDQITHSDVPMVGLDESNDGGNENVHPTLAEVDAQEARETAQLAIDKINFYKRSVDDKNGDGHNSSSRNVVDENLINDMDSEGAHKFKRQHLPDITLEERNEDDKLPHEVAEQLRLLPSHLKEVE	214
52	NCS-506-Flag		viable	8 out of 8	+1		Whole protein (with FLAG + SV40)	MDKLVVNYYEYKHPIINKDLAIGAHGGKKFPTLGAWYDVINEYEFQTRCPIILKNSHRNKHFTFACHLKNCPFKVLLSYAGNAASSGSGSGSTSMNLDVFNSATDDIPGPFVVTKIEPYHSHPLEDNLSLGKFILTKIPKILQNDLKFDQILESSYNNSNHTVSKFKVSHYVEESGLLDILMQRYGLTAEDFEKRLLSQIARRITTYKARFVLKKKKMGEYNDLQPSSSSNNNNNNDGELSGTNLRSNSIDYAKHQETPSAGTSSNTTKNVNDNKNDSNDDNNGNNNNDASNLMESVLDKTSSYRYQPKKMPSVNKWSKPGQITHSDVSMVGPDESNDGGNGNVHPTLAEVDAQEARETAQLAIDKINSHKRSIDDKNGDGHNNSSRNAVDENLINDMD…	NNNNNNDGELSGTNLRSNSIDYAKHQETPSAGTSSNTTKNVNDNKNDSNDDNNGNNNNDASNLMESVLDKTSSYRYQPKKMPSVNKWSKPGQITHSDVSMVGPDESNDGGNGNVHPTLAEVDAQEARETAQLAIDKINSHKRSIDDKNGDGHNNSSRNAVDENLINDMDSEDAHKSKRQHLPDTTLEERNEDDKLPHEVAEQLGLLSSHLNEVE	214
53	NCS-508		viable	3 out of 3	+2		IDR only	NNNNNNDGELSGTNLRSNSIGYARHQGISGAGASSNTTRNVNNNKNDSNDDNSGNSNNDASSLMESVLDKTSSHRYQPKEMPSVNKWSKPDQITRSDVSMVGLDESDDGGNESVHPTLAEVDAQEARETAQLAIDKINSYRKSIDDESGDGHDNSSRNVVGENLISDMDSEDAHKSERQHLSDITLEERNEDDKLPHEVAERLRLLSSRLKEVE	NNNNNNDGELSGTNLRSNSIGYARHQGISGAGASSNTTRNVNNNKNDSNDDNSGNSNNDASSLMESVLDKTSSHRYQPKEMPSVNKWSKPDQITRSDVSMVGLDESDDGGNESVHPTLAEVDAQEARETAQLAIDKINSYRKSIDDESGDGHDNSSRNVVGENLISDMDSEDAHKSERQHLSDITLEERNEDDKLPHEVAERLRLLSSRLKEVE	214
54	NCS-509		viable	3 out of 3	+4		IDR only	NNNNNNDGELSGTNLRSNFIDYVKHQEISSAGTSPNTTKNVNNNKNDSNDDNNGNNNNDASNLMESVLDKTSSHRYQPKKMPSVNKWSKPDQTTHPDVPMVGLDEPNDGGNENVHPTLAEVDAQEARETAQLAIDKINFYKRSIDDKNGDGHNNSSRNVVDENLINDMDSEDAHKSKRQHLSDITLEERNEDDKLPHEVAEQLRLLSSHLKEVE	NNNNNNDGELSGTNLRSNFIDYVKHQEISSAGTSPNTTKNVNNNKNDSNDDNNGNNNNDASNLMESVLDKTSSHRYQPKKMPSVNKWSKPDQTTHPDVPMVGLDEPNDGGNENVHPTLAEVDAQEARETAQLAIDKINFYKRSIDDKNGDGHNNSSRNVVDENLINDMDSEDAHKSKRQHLSDITLEERNEDDKLPHEVAEQLRLLSSHLKEVE	214
55	NCS-510		viable	3 out of 3	+4		IDR only	NNNNNNDGELSGTNLRSNSIGYAKHQEVSSAGTSSNTTKNVNNNKNDSNDDNNGNNNNDASNLMESVLDKTSSHRYQPKKMPSVNKWSKPDRITHSDVSMVGLDESNDGGNENVHPTLAEVDAQEARETAQLAIDKINSYKRSIDDKNGDGHNNSPRNVVDENLINDMDSEDAHKSKRQHLSDITLEERNEDDKLPHEVAEQLRLLSSHLQEVE	NNNNNNDGELSGTNLRSNSIGYAKHQEVSSAGTSSNTTKNVNNNKNDSNDDNNGNNNNDASNLMESVLDKTSSHRYQPKKMPSVNKWSKPDRITHSDVSMVGLDESNDGGNENVHPTLAEVDAQEARETAQLAIDKINSYKRSIDDKNGDGHNNSPRNVVDENLINDMDSEDAHKSKRQHLSDITLEERNEDDKLPHEVAEQLRLLSSHLQEVE	214
56	Pho41-249	Pho4 ΔDBD	viable	3 out of 3	+4		IDR only	MGRTTSEGIHGFVDDLEPKSSILDKVGDFITVNTKRHDGREDFNEQNDELNSQENHNSSENGNENENEQDSLALDDLDRAFELVEGMDMDWMMPSHAHHSPATTATIKPRLLYSPLIHTQSAVPVTISPNLVATATSTTSANKVTKNKSNSSPYLNKRRGKPGPDSATSLFELPDSVIPTPKPKPKPKQYPKVILPSNSTRRVSPVTAKTSSSAEGVVVASESPVIAPHGSSHSRSLSKRRSSGALVDD	MGRTTSEGIHGFVDDLEPKSSILDKVGDFITVNTKRHDGREDFNEQNDELNSQENHNSSENGNENENEQDSLALDDLDRAFELVEGMDMDWMMPSHAHHSPATTATIKPRLLYSPLIHTQSAVPVTISPNLVATATSTTSANKVTKNKSNSSPYLNKRRGKPGPDSATSLFELPDSVIPTPKPKPKPKQYPKVILPSNSTRRVSPVTAKTSSSAEGVVVASESPVIAPHGSSHSRSLSKRRSSGALVDD	249
57	pRS416-Abf1 in strain 7-A2	pRS416-Abf1 in strain 7-A2 (as negative control without Flag-tag for ChIP)	viable			0.7				0
58	Rap1231-361 + Gal4G4	Rap1_with_gal4_inserted	viable	5 out of 5	+3		IDR only	FREVVDSRLQEESHSNGVDNSNSNSDNKDSIRPKTEIISTNTNGATEDSTSEKVMVDAEQQARLQEQAQLLRQHVSSTASITSGGHNDLVQIEQPQKDTSNNNNSNVNDEDNDLLTFNTTTMDDVYNYLFDDEQDNNPQTADEGNASFQAQRSMISRGALPSHNKA	FREVVDSRLQEESHSNGVDNSNSNSDNKDSIRPKTEIISTNTNGATEDSTSEKVMVDAEQQARLQEQAQLLRQHVSSTASITSGGHNDLVQIEQPQKDTSNNNNSNVNDEDNDLLTFNTTTMDDVYNYLFDDEQDNNPQTADEGNASFQAQRSMISRGALPSHNKA	166
59	Reb11-120(PKEEEEGGL)	Reb1 IDR frameshift,Reb1_1-120	viable	6 out of 6	+4		IDR only	NNNDDSNRNEDNNDDSENISALNANESSSNVDHANSNEQHNAVMDWYLRQTAHNQQDDEDDENNNNTDNGNDSNNHFSQSDIVVDDDDDKNKKDAGVGVDDDHQSMAMAAVAAAYTLSKNNNNNNSIANDSNSRKRQHDNGNNHENSQKKRKNNNDDDDRQIGNVDPELTTLGDADDNDTNNDVIDRDQLPKEEEEGGL	NNNDDSNRNEDNNDDSENISALNANESSSNVDHANSNEQHNAVMDWYLRQTAHNQQDDEDDENNNNTDNGNDSNNHFSQSDIVVDDDDDKNKKDAGVGVDDDHQSMAMAAVAAAYTLSKNNNNNNSIANDSNSRKRQHDNGNNHENSQKKRKNNNDDDDRQIGNVDPELTTLGDADDNDTNNDVIDRDQLPKEEEEGGL	199
60	Reb11-420	Reb1 IDR fl	viable	6 out of 6	+3		IDR only	MPSGHNDKNANQESVEEAVLKYVGVGLDHQNHDPQLHTKDLENKHSKKQNIVESSSDVDVNNNDDSNRNEDNNDDSENISALNANESSSNVDHANSNEQHNAVMDWYLRQTAHNQQDDEDDENNNNTDNGNDSNNHFSQSDIVVDDDDDKNKKDAGVGVDDDHQSMAMAAVAAAYTLSKNNNNNNSIANDSNSRKRQHDNGNNHENSQKKRKNNNDDDDRQIGNVDPELTTLGDADDNDTNNDVIDRDQLVHKAIIDADSITQHPDFQQYLNTAADTDDNEKLKHIKDHLMRTHGLNHQNKNHNDDTDDLSNSTKQYSELQKDSMLDSSLNKSRNYMEVLPKVISQDTQPHQQKSPSHDNEAGSVDNSEISQLLQSAATKASSLVSLSSSSATPSTSRS…	MPSGHNDKNANQESVEEAVLKYVGVGLDHQNHDPQLHTKDLENKHSKKQNIVESSSDVDVNNNDDSNRNEDNNDDSENISALNANESSSNVDHANSNEQHNAVMDWYLRQTAHNQQDDEDDENNNNTDNGNDSNNHFSQSDIVVDDDDDKNKKDAGVGVDDDHQSMAMAAVAAAYTLSKNNNNNNSIANDSNSRKRQHDNGNNHENSQKKRKNNNDDDDRQIGNVDPELTTLGDADDNDTNNDVIDRDQLVHKAIIDADSITQHPDFQQYLNTAADTDDNEKLKHIKDHLMRTHGLNHQNKNHNDDTDDLSNSTKQYSELQKDSMLDSSLNKSRNYMEVLPKVISQDTQPHQQKSPSHDNEAGSVDNSEISQLLQSAATKASSLVSLSSSSATPSTSRS…	420
61	S. kudriavzevii	Skudriav	viable	6 out of 6	+4		IDR only	NNNNNNNDDELSNANMRNNSIDYTKHQEISSAGVSSNTTKNENDINNNKNDNTNVNSNNSSNDTSNLMEGVLDKTSSHRYQPKKLPNVNKWNKPDQITHSDVSMVGLDEPNEGGNENVHPTLAEVDAQEARETAQLAIDKIKSYKRSIDDKNRDGYHNSSRNVVDENLINDMDSEDNHKSKRQHLSDITLEERNEDDKLPHEVAEQLRLLSSHLKEVE	NNNNNNNDDELSNANMRNNSIDYTKHQEISSAGVSSNTTKNENDINNNKNDNTNVNSNNSSNDTSNLMEGVLDKTSSHRYQPKKLPNVNKWNKPDQITHSDVSMVGLDEPNEGGNENVHPTLAEVDAQEARETAQLAIDKIKSYKRSIDDKNRDGYHNSSRNVVDENLINDMDSEDNHKSKRQHLSDITLEERNEDDKLPHEVAEQLRLLSSHLKEVE	218
62	S. mikatae	Smikatae	viable	6 out of 6	+4		IDR only	NGADDELSNTNMRNNSISYTKHQEISSTGSSSSAIKNENNMTNNKNDDNENNSNNNNNDASNLIEGVLDKTPSHRYQTKKMPNVNKWNKPDQITHSDVSMVGLDESNDGADENVHPTLAEVDAQEARETAQLAIDKINSYKRSIDDKNDDDHNNSSRNVVDENLINDMDSENTHKSKRQHLSDITLEERNEDDKLPHEVAEQLRLLSSHLKEVE	NGADDELSNTNMRNNSISYTKHQEISSTGSSSSAIKNENNMTNNKNDDNENNSNNNNNDASNLIEGVLDKTPSHRYQTKKMPNVNKWNKPDQITHSDVSMVGLDESNDGADENVHPTLAEVDAQEARETAQLAIDKINSYKRSIDDKNDDDHNNSSRNVVDENLINDMDSENTHKSKRQHLSDITLEERNEDDKLPHEVAEQLRLLSSHLKEVE	214
63	S. uvarum	Suvarum	viable	6 out of 6	+4		IDR only	DNNDDELSSANMRNNSIDYTKHQEISSAATSPNAIKNENNISNTKNENGDNNNNNDTSNLMEGVLDKSSSHRYQPKKLPNVNKWNKPDQITHSDVSLVGLDEPNDGGNSNVHPTLAEVDAQEARETAQLAIDKINSYKRSIDDKNSSGHNDSSRNVVDENLINDMDSEDNHKSKRQHLSDITLEERNEDDKLPHEVAEQLRLLSSHLKEVE	DNNDDELSSANMRNNSIDYTKHQEISSAATSPNAIKNENNISNTKNENGDNNNNNDTSNLMEGVLDKSSSHRYQPKKLPNVNKWNKPDQITHSDVSLVGLDEPNDGGNSNVHPTLAEVDAQEARETAQLAIDKINSYKRSIDDKNSSGHNDSSRNVVDENLINDMDSEDNHKSKRQHLSDITLEERNEDDKLPHEVAEQLRLLSSHLKEVE	211
64	Sup351-131 + EM	sup35 + EM	viable	5 out of 6	+2		WITH FLAG + SV40	MDKLVVNYYEYKHPIINKDLAIGAHGGKKFPTLGAWYDVINEYEFQTRCPIILKNSHRNKHFTFACHLKNCPFKVLLSYAGNAASSGSGSGSTSMNLDVFNSATDDIPGPFVVTKIEPYHSHPLEDNLSLGKFILTKIPKILQNDLKFDQILESSYNNSNHTVSKFKVSHYVEESGLLDILMQRYGLTAEDFEKRLLSQIARRITTYKARFVLKKKKMGEYNDLQPSSSSMSDSNQGNNQQNYQQYSQNGNQQQGNNRYQGYQAYNAQAQPAGGYYQNYQGYSGYQQGGYQQYNPDAGYQQQYNPQGGYQQYNPQGGYQQQFNPQNENVHPTLAEVDAQEARETAGGRGNYKNFNYNNNLQGYQAGFQPQSQGMSLNDFQPKKKRKVDYKDHDGDYKDH…	MSDSNQGNNQQNYQQYSQNGNQQQGNNRYQGYQAYNAQAQPAGGYYQNYQGYSGYQQGGYQQYNPDAGYQQQYNPQGGYQQYNPQGGYQQQFNPQNENVHPTLAEVDAQEARETAGGRGNYKNFNYNNNLQGYQAGFQPQSQGMSLNDFQ	150
65	Sup351-131 + Gal4G4	sup35_M_gal4_motif	viable	6 out of 6	+2		IDR only	MSDSNQGNNQQNYQQYSQNGNQQQGNNRYQGYQAYNAQAQPAGGYYQNYQGYSGYQQGGYQQYNPDAGYQQQYNPQGGYQQYNPQGGYQQQFNPQFNTTTMDDVYNYLFDDEGGRGNYKNFNYNNNLQGYQAGFQPQSQGMSLNDFQ	MSDSNQGNNQQNYQQYSQNGNQQQGNNRYQGYQAYNAQAQPAGGYYQNYQGYSGYQQGGYQQYNPDAGYQQQYNPQGGYQQYNPQGGYQQQFNPQFNTTTMDDVYNYLFDDEGGRGNYKNFNYNNNLQGYQAGFQPQSQGMSLNDFQ	147
66	Sup351-131 + GR	sup35_GR	viable	6 out of 6	+2		IDR only	MSDSNQGNNQQNYQQYSQNGNQQQGNNRYQGYQAYNAQAQPAGGYYQNYQGYSGYQQGGYQQYNPDAGYQQQYNPQGGYQQYNPQGGYQQQFNPQVSLLEVIEPEVLYAGYDGGRGNYKNFNYNNNLQGYQAGFQPQSQGMSLNDFQ	MSDSNQGNNQQNYQQYSQNGNQQQGNNRYQGYQAYNAQAQPAGGYYQNYQGYSGYQQGGYQQYNPDAGYQQQYNPQGGYQQYNPQGGYQQQFNPQVSLLEVIEPEVLYAGYDGGRGNYKNFNYNNNLQGYQAGFQPQSQGMSLNDFQ	147
67	Sup351-131 + GR distr.	sup35_GR_motif_distributed	viable	6 out of 6	+2		IDR only	MSDSNYQGNNQQNYQQYSQNGNEQQVQGNNRYQGYQAYNAQAQPAGGYYQNYQGYSGEYQQLGGYQQYNPDAGYQQQYNPQGVEGYQQYNPQSGGYQIQQFNGPQYGGRGNDYLKNFNLYNPNNLQGYQAGFQVPQSQAGMSLNDFQ	MSDSNYQGNNQQNYQQYSQNGNEQQVQGNNRYQGYQAYNAQAQPAGGYYQNYQGYSGEYQQLGGYQQYNPDAGYQQQYNPQGVEGYQQYNPQSGGYQIQQFNGPQYGGRGNDYLKNFNLYNPNNLQGYQAGFQVPQSQAGMSLNDFQ	147
68	Sup351-131 + p65	sup35_p65	viable	3 out of 3	+2		IDR only	MSDSNQGNNQQNYQQYSQNGNQQQGNNRYQGYQAYNAQAQPAGGYYQNYQGYSGYQQGGYQQYNPDAGYQQQYNPQGGYQQYNPQGGYQQQFNPQDEDFSSIADMDFSALLSGGRGNYKNFNYNNNLQGYQAGFQPQSQGMSLNDFQ	MSDSNQGNNQQNYQQYSQNGNQQQGNNRYQGYQAYNAQAQPAGGYYQNYQGYSGYQQGGYQQYNPDAGYQQQYNPQGGYQQYNPQGGYQQQFNPQDEDFSSIADMDFSALLSGGRGNYKNFNYNNNLQGYQAGFQPQSQGMSLNDFQ	147
69	Sup351-131 + p65 distr.	sup35_p65_motif_distributed	viable	6 out of 6	+2		IDR only	MSDSNQGNNQQNYQDQYSQNGNQQQIGNNRYQLGYQAYNASQAQPAGELGYYQNYQGYSGYQQMGGYQQYNPDAGYQQQYDNPQAGGYQQYNPQGGYQAQQFNPQDFGGRGNYKNFSNYNNFNLDQGYQAGFQPQSSQGMSSLNDFQ	MSDSNQGNNQQNYQDQYSQNGNQQQIGNNRYQLGYQAYNASQAQPAGELGYYQNYQGYSGYQQMGGYQQYNPDAGYQQQYDNPQAGGYQQYNPQGGYQAQQFNPQDFGGRGNYKNFSNYNNFNLDQGYQAGFQPQSSQGMSSLNDFQ	147
70	T. delbruecki	Tdelbrue	viable	6 out of 6	+3		IDR only	QSYTRHTRNAAIDSNSRHLALEDPNLNPELNDSEVQAAQAAAQAAIGEAVALKRSVQQMVDDEDDEGSRKRQMMKLSMGNNMVNDDGSLVALDDTPDDKLPRDVAEQLRLLSSHFKDVE	QSYTRHTRNAAIDSNSRHLALEDPNLNPELNDSEVQAAQAAAQAAIGEAVALKRSVQQMVDDEDDEGSRKRQMMKLSMGNNMVNDDGSLVALDDTPDDKLPRDVAEQLRLLSSHFKDVE	119
71	T. phaffii	Tetrapisispora_phaffii	viable	6 out of 6	+4		IDR only	GNAVGVNGSSNATKNTATSVSSARNHTSSMVRSSDVNSTRNEMLPIGNNAHAHGEDEENNVYSNADEDGNLASMDDETRLRTALKEAQDVVYAANAMVNEENSIKAMKNNKRLLNDNEDNEDSNVHPDLEEEDIQRKRSRIDNNNESASIKLNALDETLMALEDAGDDKLPHEVAEQLRLLSSHFKDE	GNAVGVNGSSNATKNTATSVSSARNHTSSMVRSSDVNSTRNEMLPIGNNAHAHGEDEENNVYSNADEDGNLASMDDETRLRTALKEAQDVVYAANAMVNEENSIKAMKNNKRLLNDNEDNEDSNVHPDLEEEDIQRKRSRIDNNNESASIKLNALDETLMALEDAGDDKLPHEVAEQLRLLSSHFKDE	188
72	TDP-43 distr.	FUS12E_TDP_dist	viable	6 out of 6	+3		IDR only	MAQSNDYELQQAEQASYGAYPEQPGMQGYEQMQSEQPYGAQQSYSGYEQSATDTSGYGQLSSYSSYGQEMQNTQGYGEQSSTPGQGYGSTAGGYGSEQSMEQSSYGQQASSYPGYPGWQQSQGSYEQQPSYGGAQQQSYGQAQQSSYNPPQSGYGQMQNQYNS	MAQSNDYELQQAEQASYGAYPEQPGMQGYEQMQSEQPYGAQQSYSGYEQSATDTSGYGQLSSYSSYGQEMQNTQGYGEQSSTPGQGYGSTAGGYGSEQSMEQSSYGQQASSYPGYPGWQQSQGSYEQQPSYGGAQQQSYGQAQQSSYNPPQSGYGQMQNQYNS	163
73	WT Abf1	pRS315-Abf1	viable	3 out of 3	+4		Whole protein (note IDR1 present but not included in the "IDR" field here)	MDKLVVNYYEYKHPIINKDLAIGAHGGKKFPTLGAWYDVINEYEFQTRCPIILKNSHRNKHFTFACHLKNCPFKVLLSYAGNAASSETSSPSANNNTNPPGTPDHIHHHSNNMNNEDNDNNNGSNNKVSNDSKLDFVTDDLEYHLANTHPDDTNDKVESRSNEVNGNNDDDADANNIFKQQGVTIKNDTEDDSINKASIDRGLDDESGPTHGNDSGNHRHNEEDDVHTQMTKNYSDVVNDEDINVAIANAVANVDSQSNNKHDGKDDDATNNNDGQDNNTNNDHNNNSNINNNNVGSHGISSHSPSSIRDTSMNLDVFNSATDDIPGPFVVTKIEPYHSHPLEDNLSLGKFILTKIPKILQNDLKFDQILESSYNNSNHTVSKFKVSHYVEESGLLDIL…	NNNNNNDGELSGTNLRSNSIDYAKHQEISSAGTSSNTTKNVNNNKNDSNDDNNGNNNNDASNLMESVLDKTSSHRYQPKKMPSVNKWSKPDQITHSDVSMVGLDESNDGGNENVHPTLAEVDAQEARETAQLAIDKINSYKRSIDDKNGDGHNNSSRNVVDENLINDMDSEDAHKSKRQHLSDITLEERNEDDKLPHEVAEQLRLLSSHLKEVENLHQNNDDDVDDVMVDVDVESQYNKNTTHHNNHHSQPHHDEEDVAGLIGKADDEEDLSDENIQPELRGQ	283
74	Abf1 IDR187-311	IDR1_Insertion	inviable	6 out of 6		15	IDR only	ETSSPSANNNTNPPGTPDHIHHHSNNMNNEDNDNNNGSNNKVSNDSKLDFVTDDLEYHLANTHPDDTNDKVESRSNEVNGNNDDDADANNIFKQQGVTIKNDTEDDSINKASIDRGLDDESGPTHGNDSGNHRHNEEDDVHTQMTKNYSDVVNDEDINVAIANAVANVDSQSNNKHDGKDDDATNNNDGQDNNTNNDHNNNSNINNNNVGSHGISSHSPSSIRDT	ETSSPSANNNTNPPGTPDHIHHHSNNMNNEDNDNNNGSNNKVSNDSKLDFVTDDLEYHLANTHPDDTNDKVESRSNEVNGNNDDDADANNIFKQQGVTIKNDTEDDSINKASIDRGLDDESGPTHGNDSGNHRHNEEDDVHTQMTKNYSDVVNDEDINVAIANAVANVDSQSNNKHDGKDDDATNNNDGQDNNTNNDHNNNSNINNNNVGSHGISSHSPSSIRDT	225
75	C. glabrata	Candida galbrata	inviable	6 out of 6		15.1	IDR only	SGNRPPRISRTRRKRSLEDDETEIAQEALKNSMMDDVDHQRHIDDDDEEHARKLARLGEDTDLHSGIHDDGDHSSTQNAAMHEINPLASIDEVTDDKLPREVAEQLRLLSSHFKDVE	SGNRPPRISRTRRKRSLEDDETEIAQEALKNSMMDDVDHQRHIDDDDEEHARKLARLGEDTDLHSGIHDDGDHSSTQNAAMHEINPLASIDEVTDDKLPREVAEQLRLLSSHFKDVE	117
76	CTCF578-727	CTCF-IDR	inviable	5 out of 6		39.2	IDR only	AGPDGVEGENGGETKKSKRGRKRKMRSKKEDSSDSENAEPDLDDNEDEEEPAVEIEPEPEPQPVTPAPPPAKKRRGRPPGRTNQPKQNQPTAIIQVEDQNTGAIENIIVEVKKEPDAEPAEGEEEEAQPAATDAPNGDLTPEMILSMMDR	AGPDGVEGENGGETKKSKRGRKRKMRSKKEDSSDSENAEPDLDDNEDEEEPAVEIEPEPEPQPVTPAPPPAKKRRGRPPGRTNQPKQNQPTAIIQVEDQNTGAIENIIVEVKKEPDAEPAEGEEEEAQPAATDAPNGDLTPEMILSMMDR	150
77	DIDR1/2	pRS315-abf1-ΔIDR1/2-NLS-FLAG	inviable	3 out of 3		61.1 /34.8	Whole protein (with FLAG + SV40)	MDKLVVNYYEYKHPIINKDLAIGAHGGKKFPTLGAWYDVINEYEFQTRCPIILKNSHRNKHFTFACHLKNCPFKVLLSYAGNAASSGSGSGSTSMNLDVFNSATDDIPGPFVVTKIEPYHSHPLEDNLSLGKFILTKIPKILQNDLKFDQILESSYNNSNHTVSKFKVSHYVEESGLLDILMQRYGLTAEDFEKRLLSQIARRITTYKARFVLKKKKMGEYNDLQPSSSSPKKKRKVDYKDHDGDYKDHDIDYKDDDDK	KMGEYNDLQPSSSS	14
78	DIDR2	pRS315-abf1-ΔIDR2-NLS	inviable	3 out of 3			Whole protein (with SV40) not showing IDR1 in IDR column, but it's present between DBD1-DBD2	MDKLVVNYYEYKHPIINKDLAIGAHGGKKFPTLGAWYDVINEYEFQTRCPIILKNSHRNKHFTFACHLKNCPFKVLLSYAGNAASSETSSPSANNNTNPPGTPDHIHHHSNNMNNEDNDNNNGSNNKVSNDSKLDFVTDDLEYHLANTHPDDTNDKVESRSNEVNGNNDDDADANNIFKQQGVTIKNDTEDDSINKASIDRGLDDESGPTHGNDSGNHRHNEEDDVHTQMTKNYSDVVNDEDINVAIANAVANVDSQSNNKHDGKDDDATNNNDGQDNNTNNDHNNNSNINNNNVGSHGISSHSPSSIRDTSMNLDVFNSATDDIPGPFVVTKIEPYHSHPLEDNLSLGKFILTKIPKILQNDLKFDQILESSYNNSNHTVSKFKVSHYVEESGLLDIL…		0
79	DIDR2-Flag	pRS315-abf1_ΔIDR2_NLS_FLAG	inviable	3 out of 3		27.2	Whole protein (with SV40 + FLAG) not showing IDR1 in IDR column, but it's present between DBD1-DBD2	MDKLVVNYYEYKHPIINKDLAIGAHGGKKFPTLGAWYDVINEYEFQTRCPIILKNSHRNKHFTFACHLKNCPFKVLLSYAGNAASSETSSPSANNNTNPPGTPDHIHHHSNNMNNEDNDNNNGSNNKVSNDSKLDFVTDDLEYHLANTHPDDTNDKVESRSNEVNGNNDDDADANNIFKQQGVTIKNDTEDDSINKASIDRGLDDESGPTHGNDSGNHRHNEEDDVHTQMTKNYSDVVNDEDINVAIANAVANVDSQSNNKHDGKDDDATNNNDGQDNNTNNDHNNNSNINNNNVGSHGISSHSPSSIRDTSMNLDVFNSATDDIPGPFVVTKIEPYHSHPLEDNLSLGKFILTKIPKILQNDLKFDQILESSYNNSNHTVSKFKVSHYVEESGLLDIL…		0
80	E. gossypi	Egossypi	inviable	6 out of 6		56.5	IDR only	DDDVSVPEHVHHHVHHVHASEVAAAAAAVNEVNKHSLEDADEHPRKKVRSNKISNAVKMGTRSTLVTDHSQHETSTAGVGEDDVGDDGVHHSHHKEMSPHDEMAEQLRLLSSHLKEVE	DDDVSVPEHVHHHVHHVHASEVAAAAAAVNEVNKHSLEDADEHPRKKVRSNKISNAVKMGTRSTLVTDHSQHETSTAGVGEDDVGDDGVHHSHHKEMSPHDEMAEQLRLLSSHLKEVE	118
81	EM only	core motif only	inviable	10 out of 12		37.7	IDR only	ENVHPTLAEVDAQEARETA	ENVHPTLAEVDAQEARETA	19
82	FUS1-163	FUS_1_163_WT	inviable	3 out of 3		62.64	IDR only	MASNDYTQQATQSYGAYPTQPGQGYSQQSSQPYGQQSYSGYSQSTDTSGYGQSSYSSYGQSQNTGYGTQSTPQGYGSTGGYGSSQSSQSSYGQQSSYPGYGQQPAPSSTSGSYGSSSQSSSYGQPQSGSYSQQPSYGGQQQSYGQQQSYNPPQGYGQQNQYNS	MASNDYTQQATQSYGAYPTQPGQGYSQQSSQPYGQQSYSGYSQSTDTSGYGQSSYSSYGQSQNTGYGTQSTPQGYGSTGGYGSSQSSQSSYGQQSSYPGYGQQPAPSSTSGSYGSSSQSSSYGQPQSGSYSQQPSYGGQQQSYGQQQSYNPPQGYGQQNQYNS	163
83	FUS1-16312E	FUS_1_163_12E	inviable	8 out of 9		54.08	IDR only	MASNDYEQQAEQSYGAYPEQPGQGYEQQSEQPYGQQSYSGYEQSTDTSGYGQSSYSSYGQEQNTGYGEQSTPQGYGSTGGYGSEQSEQSSYGQQSSYPGYGQQPAPSSTSGSYGSSEQSSSYGQPQSGSYEQQPSYGGQQQSYGQQQSYNPPQGYGQQNQYNS	MASNDYEQQAEQSYGAYPEQPGQGYEQQSEQPYGQQSYSGYEQSTDTSGYGQSSYSSYGQEQNTGYGEQSTPQGYGSTGGYGSEQSEQSSYGQQSSYPGYGQQPAPSSTSGSYGSSEQSSSYGQPQSGSYEQQPSYGGQQQSYGQQQSYNPPQGYGQQNQYNS	163
84	FUS1-16312E + Abf1G4 distr.	FUS12E_Abf1G4_dist_1	inviable	14 out of 14		34.5	Whole protein (with FLAG + SV40)	MDKLVVNYYEYKHPIINKDLAIGAHGGKKFPTLGAWYDVINEYEFQTRCPIILKNSHRNKHFTFACHLKNCPFKVLLSYAGNAASSGSGSGSTSMNLDVFNSATDDIPGPFVVTKIEPYHSHPLEDNLSLGKFILTKIPKILQNDLKFDQILESSYNNSNHTVSKFKVSHYVEESGLLDILMQRYGLTAEDFEKRLLSQIARRITTYKARFVLKKKKMGEYNDLQPSSSSMATSNDYEAQQAEQSYGAYPEQPGQQGYEQLQSEQPYGAQQSYSGYEQSDKTDTSGYGQISSYSSYGQEIQNTGYGEQNSTPQGYGSTDKGGYGSEQSEQSSYGQQYRSGSYGSSEQSDKSSYGQPQSGSYEQQPSYGGQQQSYGQQQSYNPPQGSYGQIQNQYNSPKK…	MATSNDYEAQQAEQSYGAYPEQPGQQGYEQLQSEQPYGAQQSYSGYEQSDKTDTSGYGQISSYSSYGQEIQNTGYGEQNSTPQGYGSTDKGGYGSEQSEQSSYGQQYRSGSYGSSEQSDKSSYGQPQSGSYEQQPSYGGQQQSYGQQQSYNPPQGSYGQIQNQYNS	166
85	FUS1-16312E + EM distr.	fus_with_abf1_CM_distributed	inviable	6 out of 6		29.2	IDR only	MASNDYEQQNAEQSYGAYPEQPGVQGYPEQQSEQPYGQQQSYSHGYEQSTDTSGYGQVSSYSSYGTQEQNTGYGEQESTPQGYGSTNGGYGSREQSEQSASYGQQEGSYGASSEQSSTSYGQEPQASGSYEQQPSYGAGQQQSYGQQDQSYNPPQEGYGQLQNQYNS	MASNDYEQQNAEQSYGAYPEQPGVQGYPEQQSEQPYGQQQSYSHGYEQSTDTSGYGQVSSYSSYGTQEQNTGYGEQESTPQGYGSTNGGYGSREQSEQSASYGQQEGSYGASSEQSSTSYGQEPQASGSYEQQPSYGAGQQQSYGQQDQSYNPPQEGYGQLQNQYNS	167
86	FUS1-16312E + EM shuffle	FUS12E_EM_shuffle	inviable	14 out of 14		24.1	Whole protein (with FLAG + SV40)	MDKLVVNYYEYKHPIINKDLAIGAHGGKKFPTLGAWYDVINEYEFQTRCPIILKNSHRNKHFTFACHLKNCPFKVLLSYAGNAASSGSGSGSTSMNLDVFNSATDDIPGPFVVTKIEPYHSHPLEDNLSLGKFILTKIPKILQNDLKFDQILESSYNNSNHTVSKFKVSHYVEESGLLDILMQRYGLTAEDFEKRLLSQIARRITTYKARFVLKKKKMGEYNDLQPSSSSMASNDYEQQAEQSYGAYPEQPGQGYEQQSEQPYGQQSYSGYEQSTDTSGYGQSSYSSYGQEQNTGYGEQSTPQGYGSTGGYGSEQSEQSSYGQQNAPEENTLHVQARVAEEATDGSYGSSEQSSSYGQPQSGSYEQQPSYGGQQQSYGQQQSYNPPQGYGQQNQYNSPK…	MASNDYEQQAEQSYGAYPEQPGQGYEQQSEQPYGQQSYSGYEQSTDTSGYGQSSYSSYGQEQNTGYGEQSTPQGYGSTGGYGSEQSEQSSYGQQNAPEENTLHVQARVAEEATDGSYGSSEQSSSYGQPQSGSYEQQPSYGGQQQSYGQQQSYNPPQGYGQQNQYNS	167
87	FUS1-16312E + Gal4G4 Y->L in context	fus_gal4_conserved_YL2	inviable	6 out of 6		25.08	IDR only	MASNDLEQQAEQSLGALPEQPGQGLEQQSEQPLGQQSLSGLEQSTDTSGLGQSSLSSLGQEQNTGLGEQSTPQGLGSTGGLGSEQSEQSSLGQQFNTTTMDDVYNYLFDDEGSLGSSEQSSSLGQPQSGSLEQQPSLGGQQQSLGQQQSLNPPQGLGQQNQLNS	MASNDLEQQAEQSLGALPEQPGQGLEQQSEQPLGQQSLSGLEQSTDTSGLGQSSLSSLGQEQNTGLGEQSTPQGLGSTGGLGSEQSEQSSLGQQFNTTTMDDVYNYLFDDEGSLGSSEQSSSLGQPQSGSLEQQPSLGGQQQSLGQQQSLNPPQGLGQQNQLNS	164
88	FUS1-16312E + Gal4G4 Y->S in context	fus_with_gal4_conserved_0_no_y	inviable	6 out of 6		55	IDR only	MASNDSEQQAEQSQGAGPEQPGQGSEQQSEQPQGQQSGSGSEQSTDTSGQGQSSGSSSGQEQNTGQGEQSTPQGGGSTGGSGSEQSEQSSQGQQFNTTTMDDVYNYLFDDEGSGGSSEQSSSSGQPQSGSQEQQPSGGGQQQSSGQQQSQNPPQGGGQQNQSNS	MASNDSEQQAEQSQGAGPEQPGQGSEQQSEQPQGQQSGSGSEQSTDTSGQGQSSGSSSGQEQNTGQGEQSTPQGGGSTGGSGSEQSEQSSQGQQFNTTTMDDVYNYLFDDEGSGGSSEQSSSSGQPQSGSQEQQPSGGGQQQSSGQQQSQNPPQGGGQQNQSNS	164
89	FUS1-16312E + TDP-43 Y->S in context	FUS_1_163_12E_TDP43_helix_no_aro	inviable	6 out of 6		19.3	IDR only	MASNDGEQQAEQSQGAGPEQPGQGQEQQSEQPGGQQSQSGGEQSTDTSGQGQSSGSSQGQEQNTGGGEQSTPQGQGSTGGGGSEQSEQSSQGQQSSGPGQPAMMAAAQAALQSSWGMMGMLASQQQSGSGEQQPSQGGQQQSGGQQQSQNPPQGGGQQNQQNS	MASNDGEQQAEQSQGAGPEQPGQGQEQQSEQPGGQQSQSGGEQSTDTSGQGQSSGSSQGQEQNTGGGEQSTPQGQGSTGGGGSEQSEQSSQGQQSSGPGQPAMMAAAQAALQSSWGMMGMLASQQQSGSGEQQPSQGGQQQSGGQQQSQNPPQGGGQQNQQNS	163
90	Gcn417-150	Gcn4-TA, Gcn4IDR	inviable	3 out of 3		13.67 / 14.8	IDR only	SPLDGSKSTNENVSASTSTAKPMVGQLIFDKFIKTEEDPIIKQDTPSNLDFDFALPQTATAPDAKTVLPIPELDDAVVESFFSSSTDSTPMFEYENLEDNSKEWTSLFDNDIPVTTDDVSLADKAIESTEEVSL	SPLDGSKSTNENVSASTSTAKPMVGQLIFDKFIKTEEDPIIKQDTPSNLDFDFALPQTATAPDAKTVLPIPELDDAVVESFFSSSTDSTPMFEYENLEDNSKEWTSLFDNDIPVTTDDVSLADKAIESTEEVSL	134
91	IDR2 WT broken helix	IDR2_broken_helix	inviable	6 out of 6		18.8	IDR only	NNNNNNDGELSGTNLRSNSIDYAKHQEISSAGTSSNTTKNVNNNKNDSNDDNNGNNNNDASNLMESVLDKTSSHRYQPKKMPSVNKWSKPDQITHSDVSMVGLDESNDGGGEGVHPTLAGVDAQEAGETAGLAIDKINSYKRSIDDKNGDGHNNSSRNVVDENLINDMDSEDAHKSKRQHLSDITLEERNEDDKLPHEVAEQLRLLSSHLKEVE	NNNNNNDGELSGTNLRSNSIDYAKHQEISSAGTSSNTTKNVNNNKNDSNDDNNGNNNNDASNLMESVLDKTSSHRYQPKKMPSVNKWSKPDQITHSDVSMVGLDESNDGGGEGVHPTLAGVDAQEAGETAGLAIDKINSYKRSIDDKNGDGHNNSSRNVVDENLINDMDSEDAHKSKRQHLSDITLEERNEDDKLPHEVAEQLRLLSSHLKEVE	214
92	K. africana	Kafrican	inviable	5 out of 5		53.5	IDR only	NEPTDVLEEHNKLNSKPGLTGPKSLHPPIDNTDITNNNANPDDKDLTATAQAAIGDLKRRIQESESNNVDVEDNLEDYSQKRHKAIDDSPLVHLDDIQNDDKLPHDVAEQLRLLSSHFKDVE	NEPTDVLEEHNKLNSKPGLTGPKSLHPPIDNTDITNNNANPDDKDLTATAQAAIGDLKRRIQESESNNVDVEDNLEDYSQKRHKAIDDSPLVHLDDIQNDDKLPHDVAEQLRLLSSHFKDVE	122
93	K. lactis	K Lactis 2	inviable	6 out of 6		41.98	IDR only	HHQVQHHHHPSIPAHHQHQLPEGQQRDVQHHHQQQQQQLQHQEQHQSHVDSGHNVYQNRIGSISDNDDSAIHNLDDTNVRVAAAAAAAAAALQSRENHDTEDLKRTLEQVQDDESLDVGVPDSKRQLHRRERDRVAEALKMATRDILSNQSVDSDVNVDVDLVTGHKQLSPHDDMAEQLRLLSSHLKEVE	HHQVQHHHHPSIPAHHQHQLPEGQQRDVQHHHQQQQQQLQHQEQHQSHVDSGHNVYQNRIGSISDNDDSAIHNLDDTNVRVAAAAAAAAAALQSRENHDTEDLKRTLEQVQDDESLDVGVPDSKRQLHRRERDRVAEALKMATRDILSNQSVDSDVNVDVDLVTGHKQLSPHDDMAEQLRLLSSHLKEVE	190
94	K. naganashii	Knaganis	inviable	6 out of 6		42.4	IDR only	GSSTVTPSGAAGAGAAGQNSPSNLHKLSFGKSSGAVIRSLYNTQPPLSSISVAAAASALTQHLQGSDQQGTDHPRRRQSNNAHGTVLEDENGTPEGSPEEHHGHDQDSHLGEDAKDVQAAAQAAMSESTALKRGGPALPEDDLERYIKRSKHNTQSNKNQPVDEGINLDEIPDDKLPHDVAEQLRLLSSHFKEVE	GSSTVTPSGAAGAGAAGQNSPSNLHKLSFGKSSGAVIRSLYNTQPPLSSISVAAAASALTQHLQGSDQQGTDHPRRRQSNNAHGTVLEDENGTPEGSPEEHHGHDQDSHLGEDAKDVQAAAQAAMSESTALKRGGPALPEDDLERYIKRSKHNTQSNKNQPVDEGINLDEIPDDKLPHDVAEQLRLLSSHFKEVE	195
95	L. kluyveri	Lkluyver	inviable	6 out of 6		29.1	IDR only	AAAAIASGTDTISAASVPESKRVAEDVLDEDAQGKKRIRANKISTAVKMGTRSSLVGEPGMASLEDGPNEYVQTGSSGEDKLPHDVAEQWRLLSSHLKEVE	AAAAIASGTDTISAASVPESKRVAEDVLDEDAQGKKRIRANKISTAVKMGTRSSLVGEPGMASLEDGPNEYVQTGSSGEDKLPHDVAEQWRLLSSHLKEVE	101
96	L. thermotolerans	Lthermot	inviable	6 out of 6		138.4	IDR only	AAAAINANGGAGAGSGPHDQTDELGGKKRGYGAGHHHHNGVNGDVPGDHEDELEGRKRTRTNKISTAVKMGTRSSLVNDPALAQLDDVNDSEDNKPPEDLAEQLRLLSSHLKEVE	AAAAINANGGAGAGSGPHDQTDELGGKKRGYGAGHHHHNGVNGDVPGDHEDELEGRKRTRTNKISTAVKMGTRSSLVNDPALAQLDDVNDSEDNKPPEDLAEQLRLLSSHLKEVE	115
97	L. waltii	Lwaltii	inviable	6 out of 6		60.2	IDR only	AAAAINANGGNGAGAPGAGGIGHDNGGDLSGKKRGYGGSHHHNGVTGDASGDHDDELESRKRTRTNKISTAVKMGTRSSLVNDPALAQLDDVNDSEDNKPPEDLAEQLRLLSSHLKEVE	AAAAINANGGNGAGAPGAGGIGHDNGGDLSGKKRGYGGSHHHNGVTGDASGDHDDELESRKRTRTNKISTAVKMGTRSSLVNDPALAQLDDVNDSEDNKPPEDLAEQLRLLSSHLKEVE	119
98	LS-11	shuffle C	inviable	6 out of 6		44.9	IDR only	NNNNNNDGELSGTNLRSNSIDYAKHQEISSAGTSSNTTKNVNNNKNDSNDDNNGNNNNDASNLMESVLDKTSSHRYQPKKMPSVNKWSKPDQITHSDVSMVGLDESNDGGNAPEENTLHVVDAQEARETAQLAIDKINSYKRSIDDKNGDGHNNSSRNVVDENLINDMDSEDAHKSKRQHLSDITLEERNEDDKLPHEVAEQLRLLSSHLKEVE	NNNNNNDGELSGTNLRSNSIDYAKHQEISSAGTSSNTTKNVNNNKNDSNDDNNGNNNNDASNLMESVLDKTSSHRYQPKKMPSVNKWSKPDQITHSDVSMVGLDESNDGGNAPEENTLHVVDAQEARETAQLAIDKINSYKRSIDDKNGDGHNNSSRNVVDENLINDMDSEDAHKSKRQHLSDITLEERNEDDKLPHEVAEQLRLLSSHLKEVE	214
99	LS-12 (AKA EM shuffle)	shuffle D	inviable	6 out of 6		22.7	IDR only	NNNNNNDGELSGTNLRSNSIDYAKHQEISSAGTSSNTTKNVNNNKNDSNDDNNGNNNNDASNLMESVLDKTSSHRYQPKKMPSVNKWSKPDQITHSDVSMVGLDESNDGGNENVHPTLAEQARVAEEATDQLAIDKINSYKRSIDDKNGDGHNNSSRNVVDENLINDMDSEDAHKSKRQHLSDITLEERNEDDKLPHEVAEQLRLLSSHLKEVE	NNNNNNDGELSGTNLRSNSIDYAKHQEISSAGTSSNTTKNVNNNKNDSNDDNNGNNNNDASNLMESVLDKTSSHRYQPKKMPSVNKWSKPDQITHSDVSMVGLDESNDGGNENVHPTLAEQARVAEEATDQLAIDKINSYKRSIDDKNGDGHNNSSRNVVDENLINDMDSEDAHKSKRQHLSDITLEERNEDDKLPHEVAEQLRLLSSHLKEVE	214
100	LS-4	local shuffle 3	inviable	3 out of 3		47.5 /24.9	IDR only	NNNNNNDGELSGTNLRSNSIDYAKHQEISSAGTSSNTTKNVNNNKNDSNDDNNGNNNNDASNLMESVLDKTSSHRYQPKKMPSVNKWSKPEDGIDHDNANTTLVSVHLEMGVQEGPSNDSVDAQEARETAQLAIDKINSYKRSIDDKNGDGHNNSSRNVVDENLINDMDSEDAHKSKRQHLSDITLEERNEDDKLPHEVAEQLRLLSSHLKEVE	NNNNNNDGELSGTNLRSNSIDYAKHQEISSAGTSSNTTKNVNNNKNDSNDDNNGNNNNDASNLMESVLDKTSSHRYQPKKMPSVNKWSKPEDGIDHDNANTTLVSVHLEMGVQEGPSNDSVDAQEARETAQLAIDKINSYKRSIDDKNGDGHNNSSRNVVDENLINDMDSEDAHKSKRQHLSDITLEERNEDDKLPHEVAEQLRLLSSHLKEVE	214
101	LS-5	local shuffle 4	inviable	3 out of 3		28.8 /19.8	IDR only	NNNNNNDGELSGTNLRSNSIDYAKHQEISSAGTSSNTTKNVNNNKNDSNDDNNGNNNNDASNLMESVLDKTSSHRYQPKKMPSVNKWSKPDQITHSDVSMVGLDESNDGGNENVHPTLAEATADEQSELNDRIGRADAIVKDKYNQIKDSGHNNSSRNVVDENLINDMDSEDAHKSKRQHLSDITLEERNEDDKLPHEVAEQLRLLSSHLKEVE	NNNNNNDGELSGTNLRSNSIDYAKHQEISSAGTSSNTTKNVNNNKNDSNDDNNGNNNNDASNLMESVLDKTSSHRYQPKKMPSVNKWSKPDQITHSDVSMVGLDESNDGGNENVHPTLAEATADEQSELNDRIGRADAIVKDKYNQIKDSGHNNSSRNVVDENLINDMDSEDAHKSKRQHLSDITLEERNEDDKLPHEVAEQLRLLSSHLKEVE	214
102	Mcm198-286	Mcm1 IDR	inviable	6 out of 6		32.8	IDR only	DDEEEDEEEDGDDDDDDDDDGNDMQRQQPQQQQPQQQQQVLNAHANSLGHLNQDQVPAGALKQEVKSQLLGGANPNQNSMIQQQQHHTQNSQPQQQQQQQPQQQMSQQQMSQHPRPQQGIPHPQQSQPQQQQQQQQQLQQQQQQQQQQPLTGIHQPHQQAFANAASPYLNAEQNAAYQQYFQEPQQGQY	DDEEEDEEEDGDDDDDDDDDGNDMQRQQPQQQQPQQQQQVLNAHANSLGHLNQDQVPAGALKQEVKSQLLGGANPNQNSMIQQQQHHTQNSQPQQQQQQQPQQQMSQQQMSQHPRPQQGIPHPQQSQPQQQQQQQQQLQQQQQQQQQQPLTGIHQPHQQAFANAASPYLNAEQNAAYQQYFQEPQQGQY	189
103	N. castellii	Ncastell	inviable	6 out of 6		41.5 /33.5	IDR only	LNVPKKVRRKRIEVFRGEDKPTTKANIIQLSNTSVDDTTHEEMMITMRAKRHAETDQFESPVKRRHTTSSDSESNNSSYKDTNDSVRNEDDEHILPYSATLQLRVLTSGLNDIQ	LNVPKKVRRKRIEVFRGEDKPTTKANIIQLSNTSVDDTTHEEMMITMRAKRHAETDQFESPVKRRHTTSSDSESNNSSYKDTNDSVRNEDDEHILPYSATLQLRVLTSGLNDIQ	114
104	N. dairenensis	Ndairene	inviable	6 out of 6		48.4 / 23.7	IDR only	SDLETMNNAVKDSEEETDRRQRKRRKIKRKVTGEESTLGQEKTSIFLLKPSNADETSILSVDDTSLLEQNKQLQKIIIKNSTENDSDDPNKSAEKSTDFNETLKILSYHLKRSR	SDLETMNNAVKDSEEETDRRQRKRRKIKRKVTGEESTLGQEKTSIFLLKPSNADETSILSVDDTSLLEQNKQLQKIIIKNSTENDSDDPNKSAEKSTDFNETLKILSYHLKRSR	114
105	NCS-1		inviable	3 out of 3			IDR only	NSNSSSGGELPGTDLGSSSIDHARRQEISSAGTPSSTTKSVGNNRNDSDADTNGDDNNDASGLMGSVLDATPSRRHQPKRASSINKWSKPDQITHSDVSMVGLDESNDGGDEGIHPTLAEAGAQEARAAAQLAMDRIDSYRRSIGDKDGAGHNSSSRNVVDENLINGMDSEDAHKSKRQHLSDITLEKRGEDDKLLHGVAEQLRLLSSHLNEVE	NSNSSSGGELPGTDLGSSSIDHARRQEISSAGTPSSTTKSVGNNRNDSDADTNGDDNNDASGLMGSVLDATPSRRHQPKRASSINKWSKPDQITHSDVSMVGLDESNDGGDEGIHPTLAEAGAQEARAAAQLAMDRIDSYRRSIGDKDGAGHNSSSRNVVDENLINGMDSEDAHKSKRQHLSDITLEKRGEDDKLLHGVAEQLRLLSSHLNEVE	214
106	NCS-1007		inviable	3 out of 3			IDR only	NNNSNNDGELSGTNLRSNSIGYAKHQEISSAGTSPNTTKNVNNSRNDSNGDNNGNNNDDASSLVGSVPDKTSSHRYQPKKMPGVNKWGKPDQVTHSDVSMVGLGESNDGGNENAHPTLAEVDAQEAREAAQLAIDKINSYKRSAGDKNGDGHNSSSRNVVDGNLVNDMDSEDAHKSKRQHLSDITLEERNEGDEPPHGVAEQLRSLSSHLEEVG	NNNSNNDGELSGTNLRSNSIGYAKHQEISSAGTSPNTTKNVNNSRNDSNGDNNGNNNDDASSLVGSVPDKTSSHRYQPKKMPGVNKWGKPDQVTHSDVSMVGLGESNDGGNENAHPTLAEVDAQEAREAAQLAIDKINSYKRSAGDKNGDGHNSSSRNVVDGNLVNDMDSEDAHKSKRQHLSDITLEERNEGDEPPHGVAEQLRSLSSHLEEVG	214
107	NCS-11		inviable	3 out of 3			IDR only	NDNSSNDGELPGTNLRSNSIDYAKHQEIPSAGTSSDTAKDVNNNKDDSSDDNNGNNNNGASDLMERVPDKAPSRRYQPTKMPSVNERSKPDQTTHSDVSMVSLDESSDGGSGNAHPTLAGIGAQEARETVWLAVDKISSSKGSIDDKDGDGHNSSSRSVVDENLVSDMGSGDAHKSKRQHSSDITLEEGNEGDKLPHKVAGQLGLLSSRLKEVK	NDNSSNDGELPGTNLRSNSIDYAKHQEIPSAGTSSDTAKDVNNNKDDSSDDNNGNNNNGASDLMERVPDKAPSRRYQPTKMPSVNERSKPDQTTHSDVSMVSLDESSDGGSGNAHPTLAGIGAQEARETVWLAVDKISSSKGSIDDKDGDGHNSSSRSVVDENLVSDMGSGDAHKSKRQHSSDITLEEGNEGDKLPHKVAGQLGLLSSRLKEVK	214
108	NCS-12		inviable	3 out of 3			IDR only	NNNNNNGGELSGTDLRSNSTGHAECQEIPSAGAPSNTTRGVNNSKDGGNGDNSGSSNGDASGSMESVLNRTSSHRCRPEGVPSVSKRSKPDQTTHSDVSTVGLDESDDGGSKNVHPTLAEADAQGARGAAQLAMGRTNSYKRPTDDKNGDGHNSSSRNAVDGDLASDTGPEGAHKSKRQHPPGTTLGERGEDDRLLHEVAEQLRLLSARLKEVG	NNNNNNGGELSGTDLRSNSTGHAECQEIPSAGAPSNTTRGVNNSKDGGNGDNSGSSNGDASGSMESVLNRTSSHRCRPEGVPSVSKRSKPDQTTHSDVSTVGLDESDDGGSKNVHPTLAEADAQGARGAAQLAMGRTNSYKRPTDDKNGDGHNSSSRNAVDGDLASDTGPEGAHKSKRQHPPGTTLGERGEDDRLLHEVAEQLRLLSARLKEVG	214
109	NCS-15		inviable	3 out of 3			IDR only	NSSSNSDGELPGTNLGSNSIGYVRRQELSSAGTPSSTTKDMNNSENGSSDDNNGNSHNGASNLMESVLDKTSNHRYQPGKIPSVNKWSKPGQITHSDVSMVGLDESNDDGDENVHPTLAEVDAQGARETARLAIDKISSYRGSIDDKDGDGHSNPSGNVVGEDLINDTDSEDAHKPKRQHLSGTTLEERNGDGKPPHEVTERLRLLSPHLEEVE	NSSSNSDGELPGTNLGSNSIGYVRRQELSSAGTPSSTTKDMNNSENGSSDDNNGNSHNGASNLMESVLDKTSNHRYQPGKIPSVNKWSKPGQITHSDVSMVGLDESNDDGDENVHPTLAEVDAQGARETARLAIDKISSYRGSIDDKDGDGHSNPSGNVVGEDLINDTDSEDAHKPKRQHLSGTTLEERNGDGKPPHEVTERLRLLSPHLEEVE	214
110	NCS-1504		inviable	3 out of 3			IDR only	NSNDNNDDELSGASSSSNSTDYAKHQEISSAGILSNTTRSVNDNKSNSNGNNNGNNNDNAPNLVESVPGKTSSHRYQSKKVPSVDKWSKPDQITHPDVSGVGLNESDDGGNENVHPTLAGVDAQEARGTTQSAIDKINPYKRSVGDKNGDGPNNSSRNMVGENLTSDVGLEDAHRPKRQHLSDITLGERSEGDRLPHEVAEQSRLLPSHLREVE	NSNDNNDDELSGASSSSNSTDYAKHQEISSAGILSNTTRSVNDNKSNSNGNNNGNNNDNAPNLVESVPGKTSSHRYQSKKVPSVDKWSKPDQITHPDVSGVGLNESDDGGNENVHPTLAGVDAQEARGTTQSAIDKINPYKRSVGDKNGDGPNNSSRNMVGENLTSDVGLEDAHRPKRQHLSDITLGERSEGDRLPHEVAEQSRLLPSHLREVE	214
111	NCS-1510		inviable	12 out of 15			IDR only	NDNNDNDGEPSGASSRSDSIDHARHQGISSTGTASNTTKNVGSNKSDSNDGSNGNNANDASNLMESVLGKASSHRYQPKKMPSVNEWSKPDQITHSDVPMVGLDEPDDGGNGSVRPALVEVGAQEARGTVQLAIDRVSSRKRSTDDKNGDGHNNSPRGVVDENLINDVDSESAHKSKRQRLSDITLEERGEDDKLPHEVAEQLRLLSSHLKEVE	NDNNDNDGEPSGASSRSDSIDHARHQGISSTGTASNTTKNVGSNKSDSNDGSNGNNANDASNLMESVLGKASSHRYQPKKMPSVNEWSKPDQITHSDVPMVGLDEPDDGGNGSVRPALVEVGAQEARGTVQLAIDRVSSRKRSTDDKNGDGHNNSPRGVVDENLINDVDSESAHKSKRQRLSDITLEERGEDDKLPHEVAEQLRLLSSHLKEVE	214
112	NCS-16		inviable	4 out of 6			IDR only	NNNNNNGGELSGTSLRSGSTDYAKHQEILSAGTSSDTTNDGSDSKSDSNDDDDGNDTKDAPGLVGRALGKTSSHRYQPEEMPSVNEWGKSDQAAHSDASMAGLGEPNDGGGESVHPAWAGANAQGARETAQLAIDEISPCKRSIGNKDGDGHNDSPRSVANENLTNGMGSENAHRSKRQHVPDIALEGRSEGARLPHGVAGQLRLLSSHLKEVE	NNNNNNGGELSGTSLRSGSTDYAKHQEILSAGTSSDTTNDGSDSKSDSNDDDDGNDTKDAPGLVGRALGKTSSHRYQPEEMPSVNEWGKSDQAAHSDASMAGLGEPNDGGGESVHPAWAGANAQGARETAQLAIDEISPCKRSIGNKDGDGHNDSPRSVANENLTNGMGSENAHRSKRQHVPDIALEGRSEGARLPHGVAGQLRLLSSHLKEVE	214
113	NCS-18		inviable	3 out of 3			IDR only	SNDSDNGGEPPGTDLRSNSIDYARRQEVSSAGTSSNTTKSVDNNRDDSNDGNGGSSNNGASDLMESVLDETSSHRYQPEKMPSVNKRSKPDQLTHPDVSMVGLDGSNDGGDGDVRPTLAGVDAHEARETAQLAVDKINSYKRSTDDKNGGGHDNSSRNVVDGDLINGMNSEDAHKSRRQRLSDVTLGERNGDDKLPHGVAKQLRLLSSYLKGAE	SNDSDNGGEPPGTDLRSNSIDYARRQEVSSAGTSSNTTKSVDNNRDDSNDGNGGSSNNGASDLMESVLDETSSHRYQPEKMPSVNKRSKPDQLTHPDVSMVGLDGSNDGGDGDVRPTLAGVDAHEARETAQLAVDKINSYKRSTDDKNGGGHDNSSRNVVDGDLINGMNSEDAHKSRRQRLSDVTLGERNGDDKLPHGVAKQLRLLSSYLKGAE	214
114	NCS-20		inviable	3 out of 3			IDR only	NSSNDNGDELSGASSRSNSIDYAKHQEVPSASTPSNTTNNVNNNENDSNDGNNGNDNSGASNLMESVLGKTSSHRYQPRKVPSVDKWSRPDQITHADVSTVGLDKSNDGGNEDAHPTLAGVGAQGARGTAQLAIGETSPCKGSIDDEDGDGHNNSLRNVVDESLTNDMDSEDAYKSKRQHLSDTTLEERNGDDKLPHEVAEQLRLLSPHLKEVE	NSSNDNGDELSGASSRSNSIDYAKHQEVPSASTPSNTTNNVNNNENDSNDGNNGNDNSGASNLMESVLGKTSSHRYQPRKVPSVDKWSRPDQITHADVSTVGLDKSNDGGNEDAHPTLAGVGAQGARGTAQLAIGETSPCKGSIDDEDGDGHNNSLRNVVDESLTNDMDSEDAYKSKRQHLSDTTLEERNGDDKLPHEVAEQLRLLSPHLKEVE	214
115	NCS-25		inviable	3 out of 3			IDR only	NNDNNHDGELSGTNLRGNSIDYAKHQEISSAGTSSNTTKNVNNNRNDSNDDNSGNNNNDASNSMESVLDKTSSHRYQPKEMPSVNKWSKPDQVTHPDVSMVGLDESNDGGSENVHPTSAGVDAQEAREAVQLAIDKADSYKRSIDGKGGDGHNNSSRNVADENLADDMDSEGAHKPKRQHLPGSALEERNEDDKLLHEVAEQLRLLSSHLKGVE	NNDNNHDGELSGTNLRGNSIDYAKHQEISSAGTSSNTTKNVNNNRNDSNDDNSGNNNNDASNSMESVLDKTSSHRYQPKEMPSVNKWSKPDQVTHPDVSMVGLDESNDGGSENVHPTSAGVDAQEAREAVQLAIDKADSYKRSIDGKGGDGHNNSSRNVADENLADDMDSEGAHKPKRQHLPGSALEERNEDDKLLHEVAEQLRLLSSHLKGVE	214
116	NCS-30		inviable	3 out of 3			IDR only	NNSNDNDGELSGTSLRSNSIDHAKHQEISSAGTSSSTAKNVSNNKGDGNDDNDGNNGNDASDLMESVLGKTSSHRYQPKRMPSVNRWSKPDQITHSDVSMADLDESGDGGNENVHPTLAKVNAQEARETAQLAIDEISSYKRSIDGKNGDGHSNSSGNVVGENLINDTDSEDAHKSKRQRLSDTTLEERNEDDKPPHEAAERLGLLSSHLKEVE	NNSNDNDGELSGTSLRSNSIDHAKHQEISSAGTSSSTAKNVSNNKGDGNDDNDGNNGNDASDLMESVLGKTSSHRYQPKRMPSVNRWSKPDQITHSDVSMADLDESGDGGNENVHPTLAKVNAQEARETAQLAIDEISSYKRSIDGKNGDGHSNSSGNVVGENLINDTDSEDAHKSKRQRLSDTTLEERNEDDKPPHEAAERLGLLSSHLKEVE	214
117	NCS-32		inviable	3 out of 3			IDR only	SNSNNNDGGLSGTGLRRNSIDYATHQGISSAGASSDTTKDVGSTKGDSNDDNNGSDSNGTPHLMEGVLDKTSSHWHRPERMPSVSRWSKPDQTTHSDVSVVGLDGPNDDGSENARPTLAGVGAQGARGAAQLTIGKIDPYKGSTNDETGGGHSNSSGNVVDEGPTNGMDSEDAHRSRRQHLPSITLEEGSGDDRLPHRVAGQLRSLLSHLEEAE	SNSNNNDGGLSGTGLRRNSIDYATHQGISSAGASSDTTKDVGSTKGDSNDDNNGSDSNGTPHLMEGVLDKTSSHWHRPERMPSVSRWSKPDQTTHSDVSVVGLDGPNDDGSENARPTLAGVGAQGARGAAQLTIGKIDPYKGSTNDETGGGHSNSSGNVVDEGPTNGMDSEDAHRSRRQHLPSITLEEGSGDDRLPHRVAGQLRSLLSHLEEAE	214
118	NCS-33		inviable	3 out of 3			IDR only	NNDGNNGGGLSGTDLGSNSIDHAKHRGVSGAGTPSNTTKDVNNNKNDSNGDNNGNNNHDASNLRESVLGKTSSHRYQPEKMPSVNKWSEPDRITYSDVPVVGLDEPDDGGSENVHPTLTEVDAQGAREAAQLAIDRINSDKRSTDGKNGDGHSSSSRDVADEDLASDMDPEDAHKPERQHLSDVTLGEGNEDGRLPHEVAEQLRLLPSYSKEVE	NNDGNNGGGLSGTDLGSNSIDHAKHRGVSGAGTPSNTTKDVNNNKNDSNGDNNGNNNHDASNLRESVLGKTSSHRYQPEKMPSVNKWSEPDRITYSDVPVVGLDEPDDGGSENVHPTLTEVDAQGAREAAQLAIDRINSDKRSTDGKNGDGHSSSSRDVADEDLASDMDPEDAHKPERQHLSDVTLGEGNEDGRLPHEVAEQLRLLPSYSKEVE	214
119	NCS-35		inviable	5 out of 6			IDR only	NNNNNDDGELSGANLRGNPIGYAKHQEMPSAGTSSDPTKNVNNNKNGSNDGSGGNNSNDASNLMESALDKTSSHRYQPKKVPSVNKRSKPDQMTHSDVSMVGPDEPDGGGDESVHPTLAEVGAREARGAAQLATDQINSYKGSIDGKNGGGHNNPSGSVVDENLISDMDLEDAHKPKRQHLSDTTLEGRGEDDKLPHEVAEQLRLPSSHLDEVE	NNNNNDDGELSGANLRGNPIGYAKHQEMPSAGTSSDPTKNVNNNKNGSNDGSGGNNSNDASNLMESALDKTSSHRYQPKKVPSVNKRSKPDQMTHSDVSMVGPDEPDGGGDESVHPTLAEVGAREARGAAQLATDQINSYKGSIDGKNGGGHNNPSGSVVDENLISDMDLEDAHKPKRQHLSDTTLEGRGEDDKLPHEVAEQLRLPSSHLDEVE	214
120	NCS-4		inviable	3 out of 3			IDR only	SNNNNNDGELPGTDLRSNSIGYAKHQEISSAGTSSSTTRNVDNNRNDSSGGNSGSNTSDTPGLMESVLDKTSSHRCQPKKMPDVNRWNKPDRVTHPDVSLVGLDEPNDGGNGSVHPTSTEVDAQEAREAAQLAIDKINSYRRSIDGKDGDGHNNSSRDVVDENLVSDMGSEDAHESQRQHSSDTTLAERDEDNKLPREVAGQLRLLSSRLKEVE	SNNNNNDGELPGTDLRSNSIGYAKHQEISSAGTSSSTTRNVDNNRNDSSGGNSGSNTSDTPGLMESVLDKTSSHRCQPKKMPDVNRWNKPDRVTHPDVSLVGLDEPNDGGNGSVHPTSTEVDAQEAREAAQLAIDKINSYRRSIDGKDGDGHNNSSRDVVDENLVSDMGSEDAHESQRQHSSDTTLAERDEDNKLPREVAGQLRLLSSRLKEVE	214
121	NCS-40		inviable	3 out of 3			IDR only	NNNNNDDGELSGTTLRSNSADYAKHQEISSAGTSSNTTKDVNNNKNGGDDDNNGNNNDDASNLMESVLDKAPSHRYQPRKMPGVNKWSRPDQITHSDVSTVGLGESNGGGHENVHPTLAGVDTQEARGAAQLAIGQISSYKRSIDDKDGDGRNHSPSNVIDENLINDMGSEDAHKSKRQHSSDITLEERNEGDRLPRGVAEQLRLLSPHLRGVE	NNNNNDDGELSGTTLRSNSADYAKHQEISSAGTSSNTTKDVNNNKNGGDDDNNGNNNDDASNLMESVLDKAPSHRYQPRKMPGVNKWSRPDQITHSDVSTVGLGESNGGGHENVHPTLAGVDTQEARGAAQLAIGQISSYKRSIDDKDGDGRNHSPSNVIDENLINDMGSEDAHKSKRQHSSDITLEERNEGDRLPRGVAEQLRLLSPHLRGVE	214
122	NCS-42		inviable	3 out of 3			IDR only	DSSNSNDGELSGTNLRSNPIDDARHQEISSAGTPSNTTGNVDDNKNDSNDDNNGSNNSDASNLMEGALDKTSSHRYQPKEMPSVSKWSKPDQITPSDVSMVGLGEPDDGGSENVHPTLAGADAQEARETAQLAIDRISSYKRSIDDKDGDGHNNPSGDVVGKSLINDMDSEDAHKSRGQHLSDITLEEGNGSDRLPHGVAGQLRLLSSHLKEAE	DSSNSNDGELSGTNLRSNPIDDARHQEISSAGTPSNTTGNVDDNKNDSNDDNNGSNNSDASNLMEGALDKTSSHRYQPKEMPSVSKWSKPDQITPSDVSMVGLGEPDDGGSENVHPTLAGADAQEARETAQLAIDRISSYKRSIDDKDGDGHNNPSGDVVGKSLINDMDSEDAHKSRGQHLSDITLEEGNGSDRLPHGVAGQLRLLSSHLKEAE	214
123	NCS-43		inviable	3 out of 3			IDR only	NNNSSDDGEPAGTNLRSSSIDCAEHQGISSAGTSSDTTKDVNNNEGGSNDDNNGNHNSDASDLMESALDKTSSHRYQPKEMPSVNKWSKPDQITHSDVSLVGLDGSNDGDNESVHPTLAEADAQGAREAARLAIDKISSYRKSIDDKNGGGHNDPSRSVAGEDLVSDMDSGDAHRSKRQHLSDIALEERDEDDRLPHGVAEQLRLLSSHLKEVE	NNNSSDDGEPAGTNLRSSSIDCAEHQGISSAGTSSDTTKDVNNNEGGSNDDNNGNHNSDASDLMESALDKTSSHRYQPKEMPSVNKWSKPDQITHSDVSLVGLDGSNDGDNESVHPTLAEADAQGAREAARLAIDKISSYRKSIDDKNGGGHNDPSRSVAGEDLVSDMDSGDAHRSKRQHLSDIALEERDEDDRLPHGVAEQLRLLSSHLKEVE	214
124	NCS-45		inviable	5 out of 6			IDR only	NNDNNNGGELSGTNLGSSSIDYAKRQEISSAGTSPNTAKNANNNKDDGNDGSDGNNNDDASDLMEGVRGRTSSHRYQPQKAPSVNKWSEPDPMTHSDVSMVGLDELNDGDNGGVHPASAEVDAQGARETAQSAIGKITPYKRSIDGKNGDGHNNPSRNVVDENLINGVGPEDAHRLKRQRLSDITLEERDEDDKPPHGVAEQLRLLSPHSKEVE	NNDNNNGGELSGTNLGSSSIDYAKRQEISSAGTSPNTAKNANNNKDDGNDGSDGNNNDDASDLMEGVRGRTSSHRYQPQKAPSVNKWSEPDPMTHSDVSMVGLDELNDGDNGGVHPASAEVDAQGARETAQSAIGKITPYKRSIDGKNGDGHNNPSRNVVDENLINGVGPEDAHRLKRQRLSDITLEERDEDDKPPHGVAEQLRLLSPHSKEVE	214
125	NCS-46		inviable	3 out of 3			IDR only	NNNDNDGELSGADLGSSSTDYAKHQEISSAGASPNTTKNANNNKNDSNDDNNGGNNNDASDLMGSVLDGTSSHRHQPKKMPSVSKWSRPDQITYSNVSMVDLDESNDGGNENVHPTSAEADAQGAREAAQLAIGETNPYKRSIDDKNGGGHNSLSGDVVDENLINGMDSKDAHRSKRQRLSDATLGGRNEDDKLPHEVAEQSRLLSSHLTEVE	NNNDNDGELSGADLGSSSTDYAKHQEISSAGASPNTTKNANNNKNDSNDDNNGGNNNDASDLMGSVLDGTSSHRHQPKKMPSVSKWSRPDQITYSNVSMVDLDESNDGGNENVHPTSAEADAQGAREAAQLAIGETNPYKRSIDDKNGGGHNSLSGDVVDENLINGMDSKDAHRSKRQRLSDATLGGRNEDDKLPHEVAEQSRLLSSHLTEVE	213
126	NCS-502		inviable	3 out of 3			IDR only	DNNNSNNGELSGTNLRSNSIDYAKHQEVSSAGTLSDTAKNVNNNKNDSNDDNNDNNNNDASNLMESVLDKTSSHRYQPKRTPSVNKRSKPDQITHSDVSTAGLDESNDGGDENVYPTLAEADAQGARETAQLAIGKISSYKRSTDDKSGDGYNNSSRNVVDENLINDMDSEDAHKSKRQHLSDATLEERNEDDKLPHGVAEQLRLLSSHLKEVE	DNNNSNNGELSGTNLRSNSIDYAKHQEVSSAGTLSDTAKNVNNNKNDSNDDNNDNNNNDASNLMESVLDKTSSHRYQPKRTPSVNKRSKPDQITHSDVSTAGLDESNDGGDENVYPTLAEADAQGARETAQLAIGKISSYKRSTDDKSGDGYNNSSRNVVDENLINDMDSEDAHKSKRQHLSDATLEERNEDDKLPHGVAEQLRLLSSHLKEVE	214
127	NCS-503		inviable	3 out of 3			IDR only	NNNDSNDGGLSGTDLRSNSIDYAKHQEISSAGTSSNITKNVNSNKSDSNDDNSGDNSNDASNLMESVLDRASSHRYQPEKMPSVSKWNKPGQTTHPDVSMVGLDESNAGGNENVHPTLAEVDAQEARETAQLAIDKINPYKRSIDDKNGDGHNNSSRNVVDENLINDMDSEDAHKSKRQHLSDITLEERNEDDKLPHEVAEQSRLLSSHLKEVE	NNNDSNDGGLSGTDLRSNSIDYAKHQEISSAGTSSNITKNVNSNKSDSNDDNSGDNSNDASNLMESVLDRASSHRYQPEKMPSVSKWNKPGQTTHPDVSMVGLDESNAGGNENVHPTLAEVDAQEARETAQLAIDKINPYKRSIDDKNGDGHNNSSRNVVDENLINDMDSEDAHKSKRQHLSDITLEERNEDDKLPHEVAEQSRLLSSHLKEVE	214
128	NCS-505		inviable	3 out of 3			IDR only	NNNNNNDGEPSGANLGGNSTDYAKHQKISSAGTSSNITKSVNNNRSDSSGDNNGNNNNDASDLMESVLDKAPSHRYQPKKVPSANKWSRPDQITHSDAPMVGLDGSNDGGNGDVHPTLAEVDAQEARETAQLAIDKINSYRRSIDDKEGDGQNNPSRNVVDENLINDMDSEDAHKSKRQHLSDITLEERNEDDKLPHEVAEQLRSLSSHLKEVD	NNNNNNDGEPSGANLGGNSTDYAKHQKISSAGTSSNITKSVNNNRSDSSGDNNGNNNNDASDLMESVLDKAPSHRYQPKKVPSANKWSRPDQITHSDAPMVGLDGSNDGGNGDVHPTLAEVDAQEARETAQLAIDKINSYRRSIDDKEGDGQNNPSRNVVDENLINDMDSEDAHKSKRQHLSDITLEERNEDDKLPHEVAEQLRSLSSHLKEVD	214
129	NCS-507		inviable	3 out of 3			IDR only	NNDSHDDGKLSGTNLRSDPVDYARHQEVSSAGTSSNTTKNVDNDKSDGNDDNNGNNNNDASNLMESVLDRTSSHRYQPKEMPSVNKWSKPDQIAHSDVSMVGLGESNDGGNENAHPTLAEVDAQEARETAQLAIDKINSYKRSTDDKNGDGHNNSSGNMVDEDLINDMDSEDTHKPKRQHLSDITLEERNEGDKPPHEVAEQLRPLSPHLEGVE	NNDSHDDGKLSGTNLRSDPVDYARHQEVSSAGTSSNTTKNVDNDKSDGNDDNNGNNNNDASNLMESVLDRTSSHRYQPKEMPSVNKWSKPDQIAHSDVSMVGLGESNDGGNENAHPTLAEVDAQEARETAQLAIDKINSYKRSTDDKNGDGHNNSSGNMVDEDLINDMDSEDTHKPKRQHLSDITLEERNEGDKPPHEVAEQLRPLSPHLEGVE	214
130	NCS-51		inviable	3 out of 3			IDR only	NNSDSNDGELPGTGLRSNSTDCAKHQEMSSTGTSPDTTKDVNNNKNDGNDDNNGNSDNDAANFVGSVLGETSSHRYQPKETSSVNKWSEPDQVTRSDVSVVGLDESDGDGNENAHPALAEVGVQEARGAAQFAIDKIGSYKGSIDDKNGDGHNDSSGNVVDENLINGMDSGDAHKSKRQHLPDITLDEGDEDDRLPHEVAEQLRLLPPHLKGVE	NNSDSNDGELPGTGLRSNSTDCAKHQEMSSTGTSPDTTKDVNNNKNDGNDDNNGNSDNDAANFVGSVLGETSSHRYQPKETSSVNKWSEPDQVTRSDVSVVGLDESDGDGNENAHPALAEVGVQEARGAAQFAIDKIGSYKGSIDDKNGDGHNDSSGNVVDENLINGMDSGDAHKSKRQHLPDITLDEGDEDDRLPHEVAEQLRLLPPHLKGVE	214
131	NCS-52		inviable	5 out of 6			IDR only	HNNNNNDGKLSGTGLRSNPTDCAKHQEISSAGTSSDTAKNVDNNKNDSSDDNNGNNNNDASNLMESVLDKTSSHRYQPKKVPSVNKWSKPDRIAHSDVSMVGLDESNDGGNKDVHPALAGVDAQEARETAQLAIDKINPDKRSIDDKNGGGHNNSSRDVADENLINDMDSGDAHKSKRQHLSDITLEGRNEDDKLPHKVAEQLRLLSSHLEEVE	HNNNNNDGKLSGTGLRSNPTDCAKHQEISSAGTSSDTAKNVDNNKNDSSDDNNGNNNNDASNLMESVLDKTSSHRYQPKKVPSVNKWSKPDRIAHSDVSMVGLDESNDGGNKDVHPALAGVDAQEARETAQLAIDKINPDKRSIDDKNGGGHNNSSRDVADENLINDMDSGDAHKSKRQHLSDITLEGRNEDDKLPHKVAEQLRLLSSHLEEVE	214
132	NCS-54		inviable	3 out of 3			IDR only	NNNNDNDGGLSGTNLRSNSSDYARHQETSSAGTLSNTTKDVNNNKNDSTNDDNGNSNNDASDLMERALDKTSSHRCQPRKAPSVNKWSKPDQITHPDVSVVSLGESNNGGNESVHPTSAGIDAQEARGTAQLAIDKINPYKRSIDDKSGGGHNNPSRNAVGENWTSDRDSEGAHKPKRQHLPGATLEERSEDDKLPHEVAEQLRLLSSHLEEVE	NNNNDNDGGLSGTNLRSNSSDYARHQETSSAGTLSNTTKDVNNNKNDSTNDDNGNSNNDASDLMERALDKTSSHRCQPRKAPSVNKWSKPDQITHPDVSVVSLGESNNGGNESVHPTSAGIDAQEARGTAQLAIDKINPYKRSIDDKSGGGHNNPSRNAVGENWTSDRDSEGAHKPKRQHLPGATLEERSEDDKLPHEVAEQLRLLSSHLEEVE	214
133	NCS-6		inviable	3 out of 3			IDR only	SNNNNNDGGFAGTNLRSNSTDYAKHQETSRAGTSPDTTKDVSSSKNGSNDGDSDNNNNDASDLMKSVLDKTSSHRYQPREMPSVNEWSKPDQITHSDVSMVGLDESNDGGNEDVHPTLAEVDAQEAREAAQLATDRSNSYRRSIDGTNGGGHSNPSRDVVDEDLISGMDPEDAHKPRRQHLSDITLKERDEDDELPREAAEQLRLLPSRSKGVE	SNNNNNDGGFAGTNLRSNSTDYAKHQETSRAGTSPDTTKDVSSSKNGSNDGDSDNNNNDASDLMKSVLDKTSSHRYQPREMPSVNEWSKPDQITHSDVSMVGLDESNDGGNEDVHPTLAEVDAQEAREAAQLATDRSNSYRRSIDGTNGGGHSNPSRDVVDEDLISGMDPEDAHKPRRQHLSDITLKERDEDDELPREAAEQLRLLPSRSKGVE	214
134	NCS-60		inviable	3 out of 3			IDR only	NSNDNDGGEPSGAGWGSSPIDYAEHQEIPSAGTLLNTTNGVGGNKNDSNGGNNGNSNSDASSSMGSVLDRTPGHRYQPRGAPSASKWSKPDQTAHSDVSMAGRDEPNGDGNENAPPTLAEVDAPGAREATRSAISRVNPYEGSVDDKDGDGHNNSPRSVVNESLTNDMDSEDAHGSKRQRLAGTTLEGRSEDDKLPHGVAEQLGLPSPRLKGAE	NSNDNDGGEPSGAGWGSSPIDYAEHQEIPSAGTLLNTTNGVGGNKNDSNGGNNGNSNSDASSSMGSVLDRTPGHRYQPRGAPSASKWSKPDQTAHSDVSMAGRDEPNGDGNENAPPTLAEVDAPGAREATRSAISRVNPYEGSVDDKDGDGHNNSPRSVVNESLTNDMDSEDAHGSKRQRLAGTTLEGRSEDDKLPHGVAEQLGLPSPRLKGAE	214
135	NCS-61		inviable	4 out of 5			IDR only	NNNNNNDGGLSGTSLRSNSIDYAKHQGISGAGTSSNTTKNVSNGRDGSNADSDGNNNNDASNLTGGVLDRAASHRYQPKKVPSVNKWSKPAPLAHSDVSMVGPDGPNDGGNESVHPTLAEVDAQGARKTTQLAIDEIDPHKRSIDDKSGDGHNNPSRDGVDESLISGMDSEGAHESKRQHLSDITLGERNEDDKLPHGVAEQLRSLPPHLEEVK	NNNNNNDGGLSGTSLRSNSIDYAKHQGISGAGTSSNTTKNVSNGRDGSNADSDGNNNNDASNLTGGVLDRAASHRYQPKKVPSVNKWSKPAPLAHSDVSMVGPDGPNDGGNESVHPTLAEVDAQGARKTTQLAIDEIDPHKRSIDDKSGDGHNNPSRDGVDESLISGMDSEGAHESKRQHLSDITLGERNEDDKLPHGVAEQLRSLPPHLEEVK	214
136	NCS-69		inviable	3 out of 3			IDR only	NSNNNNGGELSGTNSRSNSTDYAKHQEIPSAGTSPNTTKNVNNDKNDSNADNNGDSNNDASNLMESVLGKTPSHRYQPEKMPSVNKWSQPDQITHSDVSMVGLDESNDGGNENAHPTLAGVGAQGARETAQLATDRINSYKRSIDDKDGDGHNNSLGNVVGEGSINDMDSEDARRSRRQHLPDITLGERSEDDKLPHEVAEQLRLLPSHLEEVE	NSNNNNGGELSGTNSRSNSTDYAKHQEIPSAGTSPNTTKNVNNDKNDSNADNNGDSNNDASNLMESVLGKTPSHRYQPEKMPSVNKWSQPDQITHSDVSMVGLDESNDGGNENAHPTLAGVGAQGARETAQLATDRINSYKRSIDDKDGDGHNNSLGNVVGEGSINDMDSEDARRSRRQHLPDITLGERSEDDKLPHEVAEQLRLLPSHLEEVE	214
137	NCS-7		inviable	3 out of 3			IDR only	NNNNDNDGELSGTNLGSNPIDYAKHQGISSTGTSSSPTRGVSGSKGDSNDGSNGDNSSGASSLMESVLDKTSSHRYQPKKVPSVSGWSKPGQITYPGMSMVGLDGSNDGGDGNAHPTLAEVDAREARETAQSALDKIESYRRSIGDRDDDGRSSSSRNVVDENLINDTDSEDAHKPRGQHLSDTTLEERNKGDKLPHEVAEQLRLLLSHPKGVG	NNNNDNDGELSGTNLGSNPIDYAKHQGISSTGTSSSPTRGVSGSKGDSNDGSNGDNSSGASSLMESVLDKTSSHRYQPKKVPSVSGWSKPGQITYPGMSMVGLDGSNDGGDGNAHPTLAEVDAREARETAQSALDKIESYRRSIGDRDDDGRSSSSRNVVDENLINDTDSEDAHKPRGQHLSDTTLEERNKGDKLPHEVAEQLRLLLSHPKGVG	214
138	NCS-70		inviable	3 out of 3			IDR only	NSNNNNDGESSGTNLRSNSIDCAKHQEVPSAGTLSNTTQSVDNNKSDSNDDNDGNNNSDASNLMEGVLDKASHHQCRPTRVPSVNKWSKPDQIAHSDVPIVGLDGSDDGGTGSIHPTLAEVDAREARETAQLTIDKVNSYERSIGDKNGDGPNNSPGNVVDENLIGGMDPEDAHESKRQHLSDSTLEERNEDDKLPHEVAEQLRSLSPHLKEAE	NSNNNNDGESSGTNLRSNSIDCAKHQEVPSAGTLSNTTQSVDNNKSDSNDDNDGNNNSDASNLMEGVLDKASHHQCRPTRVPSVNKWSKPDQIAHSDVPIVGLDGSDDGGTGSIHPTLAEVDAREARETAQLTIDKVNSYERSIGDKNGDGPNNSPGNVVDENLIGGMDPEDAHESKRQHLSDSTLEERNEDDKLPHEVAEQLRSLSPHLKEAE	214
139	NCS-71		inviable	3 out of 3			IDR only	NNNSNSGGELPGTNLRSNSIDYAKHQEISSAGTSSNTTKGVNNNKNDSAGDNNGNNSNDASNLMESVLDQASGHRYQPKEMPSVSKRSKPDQVTHSDVSMVGLGESNDSGDEDVHPTLAEVDAQEAREAAQLAIDKISSYKRSVDDKSGDGHNNSSRNVVDENWISGMDSEDAHKSKGQHLSDITLEEGNEDDELPHEVAEQLRLLSPHLKEVG	NNNSNSGGELPGTNLRSNSIDYAKHQEISSAGTSSNTTKGVNNNKNDSAGDNNGNNSNDASNLMESVLDQASGHRYQPKEMPSVSKRSKPDQVTHSDVSMVGLGESNDSGDEDVHPTLAEVDAQEAREAAQLAIDKISSYKRSVDDKSGDGHNNSSRNVVDENWISGMDSEDAHKSKGQHLSDITLEEGNEDDELPHEVAEQLRLLSPHLKEVG	214
140	NCS-79		inviable	3 out of 3			IDR only	NNSNNNGSEFPGTDLRSNPIDNARHQEISGVGTSPNTTKSVNNDENGGNNDNNGNENNDASNLVKSVLDKTSSHRYQPEKMPDANKWSKPDQIAHLGVSRVGLDESSDGGNENAHPTLAEVGAQEARETAQLAIDKINSYKRFINDRNGGGHNGSSRDVVDESLISGMDSGGAHKFGRQHLSDITPEERNEDDKLPHEVAGQLRLLPSHLEKVE	NNSNNNGSEFPGTDLRSNPIDNARHQEISGVGTSPNTTKSVNNDENGGNNDNNGNENNDASNLVKSVLDKTSSHRYQPEKMPDANKWSKPDQIAHLGVSRVGLDESSDGGNENAHPTLAEVGAQEARETAQLAIDKINSYKRFINDRNGGGHNGSSRDVVDESLISGMDSGGAHKFGRQHLSDITPEERNEDDKLPHEVAGQLRLLPSHLEKVE	214
141	NCS-9		inviable	3 out of 3			IDR only	NNNNNDDGEPSGTNLRSNSIDCAKYQGTSSAGTPSSATRSVDNNKNDSNDDNDGNNDNDASDLMESVLDKASSHRYQPTKMPSVSKWSKPDQITHSDVSMVGLDESNDGGNENVRPTLAEVDAQEARETVQLAIDRTNSYKRSIDDENGDGHNNSSRDVVDESSINDMGSEDAHKSQRPHLPDITLEERNEDDKLPHEVAERLRLLSSHLKEVE	NNNNNDDGEPSGTNLRSNSIDCAKYQGTSSAGTPSSATRSVDNNKNDSNDDNDGNNDNDASDLMESVLDKASSHRYQPTKMPSVSKWSKPDQITHSDVSMVGLDESNDGGNENVRPTLAEVDAQEARETVQLAIDRTNSYKRSIDDENGDGHNNSSRDVVDESSINDMGSEDAHKSQRPHLPDITLEERNEDDKLPHEVAERLRLLSSHLKEVE	214
142	Pho41-249 segmental shuffle	Pho4_1_129_segmental_shuffle	inviable	6 out of 6		6,9/11,6	WITH FLAG	MDKLVVNYYEYKHPIINKDLAIGAHGGKKFPTLGAWYDVINEYEFQTRCPIILKNSHRNKHFTFACHLKNCPFKVLLSYAGNAASSGSGSGSTSMNLDVFNSATDDIPGPFVVTKIEPYHSHPLEDNLSLGKFILTKIPKILQNDLKFDQILESSYNNSNHTVSKFKVSHYVEESGLLDILMQRYGLTAEDFEKRLLSQIARRITTYKARFVLKKKKMGEYNDLQPSSSSKMSSEGIGNLTIHRTDRVKVDSDTFTGLDIKEGRHGDVPFQLSEHEEESEGNNDSNSQNEDNENDFEQNNNTTPIFWSAMIMVHPPGLKMDTLAEDHAMALDDRRPLSLESDLLHAYKGLTVTAIAKTLSVNKRATLNSVSTSAKDHPKTAQPSYNGTSTRVPPNSSNS…	MGRTTSEGIHGFVDDLEPKSSILDKVGDFITVNTKRHDGREDFNEQNDELNSQENHNSSENGNENENEQDSLALDDLDRAFELVEGMDMDWMMPSHAHHSPATTATIKPRLLYSPLIHTQSAVPVTISPNLVATATSTTSANKVTKNKSNSSPYLNKRRGKPGPDSATSLFELPDSVIPTPKPKPKPKQYPKVILPSNSTRRVSPVTAKTSSSAEGVVVASESPVIAPHGSSHSRSLSKRRSSGALVDD	249
143	Pho41-249 shuffle	Pho4_1_249_globalshu	inviable	6 out of 6		16.2	IDR only	NFSSNTTNSYEKLHESISEPRNSARSKENRHPGPVRPKVPERRLPDDTDTNVAITVHSSGQGQLNPTTAFVTPDAMSLSSVDVPGETPDEAIDYSTFIWDINGAVEGSKTSSLDRVALSTKHSTADKSVNKKDSGKHGANKLETPNKTLVSLHSRSEKFMGNSVTNSARPPSLLYLDSKQLPKKSIPIPTEAKRHQSSEIQLVFPLESDLNHHSDGTRPPNAEIGPMNTVDAESLVSAVPAGMMVDSRD	NFSSNTTNSYEKLHESISEPRNSARSKENRHPGPVRPKVPERRLPDDTDTNVAITVHSSGQGQLNPTTAFVTPDAMSLSSVDVPGETPDEAIDYSTFIWDINGAVEGSKTSSLDRVALSTKHSTADKSVNKKDSGKHGANKLETPNKTLVSLHSRSEKFMGNSVTNSARPPSLLYLDSKQLPKKSIPIPTEAKRHQSSEIQLVFPLESDLNHHSDGTRPPNAEIGPMNTVDAESLVSAVPAGMMVDSRD	249
144	Rap11-120	Rap1_1_120	inviable	6 out of 6		47.5	IDR only	MSSPDDFETAPAEYVDALDPSMVVVDSGSAAVTAPSDSAAEVKANQNEENTGATAAETSEKVDQTEVEKKDDDDTTEVGVTTTTPSIADTAATANIASTSGASVTEPTTDDTAADEKKEQ	MGRTTSEGIHGFVDDLEPKSSILDKVGDFITVNTKRHDGREDFNEQNDELNSQENHNSSENGNENENEQDSLALDDLDRAFELVEGMDMDWMMPSHAHHSPATTATIKPRLLYSPLIHTQSAVPVTISPNLVATATSTTSANKVTKNKSNSSPYLNKRRGKPGPDSATSLFELPDSVIPTPKPKPKPKQYPKVILPSNSTRRVSPVTAKTSSSAEGVVVASESPVIAPHGSSHSRSLSKRRSSGALVDD	249
145	Rap11-120 & 231-361	Rap1_I1_and_I2	inviable	3 out of 4		28.4	IDR only	MSSPDDFETAPAEYVDALDPSMVVVDSGSAAVTAPSDSAAEVKANQNEENTGATAAETSEKVDQTEVEKKDDDDTTEVGVTTTTPSIADTAATANIASTSGASVTEPTTDDTAADEKKEQFREVVDSRLQEESHSNGVDNSNSNSDNKDSIRPKTEIISTNTNGATEDSTSEKVMVDAEQQARLQEQAQLLRQHVSSTASITSGGHNDLVQIEQPQKDTSNNNNSNVNDEDNDLLTQDNNPQTADEGNASFQAQRSMISRGALPSHNKA	MSSPDDFETAPAEYVDALDPSMVVVDSGSAAVTAPSDSAAEVKANQNEENTGATAAETSEKVDQTEVEKKDDDDTTEVGVTTTTPSIADTAATANIASTSGASVTEPTTDDTAADEKKEQFREVVDSRLQEESHSNGVDNSNSNSDNKDSIRPKTEIISTNTNGATEDSTSEKVMVDAEQQARLQEQAQLLRQHVSSTASITSGGHNDLVQIEQPQKDTSNNNNSNVNDEDNDLLTQDNNPQTADEGNASFQAQRSMISRGALPSHNKA	269
146	Rap1231-361	Rap1 IDR, Rap1 IDR 231_361	inviable	6 out of 6		19.5	IDR only	FREVVDSRLQEESHSNGVDNSNSNSDNKDSIRPKTEIISTNTNGATEDSTSEKVMVDAEQQARLQEQAQLLRQHVSSTASITSGGHNDLVQIEQPQKDTSNNNNSNVNDEDNDLLTQDNNPQTADEGNASFQAQRSMISRGALPSHNKA	FREVVDSRLQEESHSNGVDNSNSNSDNKDSIRPKTEIISTNTNGATEDSTSEKVMVDAEQQARLQEQAQLLRQHVSSTASITSGGHNDLVQIEQPQKDTSNNNNSNVNDEDNDLLTQDNNPQTADEGNASFQAQRSMISRGALPSHNKA	149
147	Shuffle 1	VC_S1	inviable	3 out of 3		33.8 / 34.5	IDR only	TNNIESKKTNEGESLDNELSDNKDNQIMRQAGSSNDKEKKKMDESNLTKISSSGDTSNDALGLVEVNQRISEANNYQPIPDPSVNKNPISLTHIESNKDENGLDHSNDNGVNDVHPWLASVDAQNADELANLAEVKNDLNHRRDSETHGDKHGSSNNDVVDNSLINNMYDDKAHKNSRQELTNNTSNEKNHDDGHESRVASQLRRLSTMSNYVE	TNNIESKKTNEGESLDNELSDNKDNQIMRQAGSSNDKEKKKMDESNLTKISSSGDTSNDALGLVEVNQRISEANNYQPIPDPSVNKNPISLTHIESNKDENGLDHSNDNGVNDVHPWLASVDAQNADELANLAEVKNDLNHRRDSETHGDKHGSSNNDVVDNSLINNMYDDKAHKNSRQELTNNTSNEKNHDDGHESRVASQLRRLSTMSNYVE	214
148	Shuffle 2	VC_S2	inviable	3 out of 3		29.77	IDR only	TKNIPHRTNINGSNLNSVSSPKNWNQNSNNAGESEVQNDESLNKLSDNEDHEDGMDESLAHTLEELKNNNESKDTYQPNNSPSVGEGETSSHSDDHRNLDSGLDKIETGGNYAVHPNLAQVDAQSAKNSARLANDENNNINRSYNKKSGDIHDTSLSRVVDDKLESDMMNHNAHKINRQKLDDDTDTKNSIDNMKSSDVAEQLRELVINKVRVE	TKNIPHRTNINGSNLNSVSSPKNWNQNSNNAGESEVQNDESLNKLSDNEDHEDGMDESLAHTLEELKNNNESKDTYQPNNSPSVGEGETSSHSDDHRNLDSGLDKIETGGNYAVHPNLAQVDAQSAKNSARLANDENNNINRSYNKKSGDIHDTSLSRVVDDKLESDMMNHNAHKINRQKLDDDTDTKNSIDNMKSSDVAEQLRELVINKVRVE	214
149	Shuffle 3	VC_S3	inviable	5 out of 6		25.36	IDR only	PHNSENNKEKYGIILLEDTNKRQTVQSSKHAGNNVHDDPTSIDGNNNSKSNENGDSLNDAEMLKENSVGTRDHSVYQPKRIPSVENDENSNDENSLSNSKEGLDSTIINGNSNVHPKLANVDAQMASDNANLADLSAKEKDRNNDSMSGDLHYNSTSRVVIENLETEMIQDLAHKGDRQWLDNNTKSRNSKDENKDDTVAEQLRNLSSDHHNVE	PHNSENNKEKYGIILLEDTNKRQTVQSSKHAGNNVHDDPTSIDGNNNSKSNENGDSLNDAEMLKENSVGTRDHSVYQPKRIPSVENDENSNDENSLSNSKEGLDSTIINGNSNVHPKLANVDAQMASDNANLADLSAKEKDRNNDSMSGDLHYNSTSRVVIENLETEMIQDLAHKGDRQWLDNNTKSRNSKDENKDDTVAEQLRNLSSDHHNVE	214
150	Ssn668-204 + Gal4G4	ssn6_AD_gal4	inviable	4 out of 6		65.7	IDR only	QQQQPAQQSPSLGPAQQNIQQPPSVSIASQPHYAEAIVPIQQVLQPQQYRQLPPNMVAATNAPQQHPQLQRMMPILSSNQPIQQLPLFNTTTMDDVYNYLFDDEPNQASPYIPVPLQQQQQSQPQQQPQQQQHQQPQQPQPPQQPLQQQQQQRQ	QQQQPAQQSPSLGPAQQNIQQPPSVSIASQPHYAEAIVPIQQVLQPQQYRQLPPNMVAATNAPQQHPQLQRMMPILSSNQPIQQLPLFNTTTMDDVYNYLFDDEPNQASPYIPVPLQQQQQSQPQQQPQQQQHQQPQQPQPPQQPLQQQQQQRQ	154
151	Sup351-131	Sup35 wt	inviable	6 out of 6		54.4	IDR only	MSDSNQGNNQQNYQQYSQNGNQQQGNNRYQGYQAYNAQAQPAGGYYQNYQGYSGYQQGGYQQYNPDAGYQQQYNPQGGYQQYNPQGGYQQQFNPQGGRGNYKNFNYNNNLQGYQAGFQPQSQGMSLNDFQ	MSDSNQGNNQQNYQQYSQNGNQQQGNNRYQGYQAYNAQAQPAGGYYQNYQGYSGYQQGGYQQYNPDAGYQQQYNPQGGYQQYNPQGGYQQQFNPQGGRGNYKNFNYNNNLQGYQAGFQPQSQGMSLNDFQ	130
152	Sup351-131 + EM distr.	sup35_with_abf1_CM_distributed	inviable	6 out of 6		38	IDR only	MSDSNQGNNQEQNYQQYSQQNGNNQQQPGNNERYQGYQAAYNAQLAQPAGGYYQANYQGYSRGYQQGGYQQYNPDAGYVQQQYNPQNGGYQQYNPTQGGTYQQQFANPQGGREGNYKNFNDYNNNVLQGYQAGEFQPQSQHGMSLANDFQ	MSDSNQGNNQEQNYQQYSQQNGNNQQQPGNNERYQGYQAAYNAQLAQPAGGYYQANYQGYSRGYQQGGYQQYNPDAGYVQQQYNPQNGGYQQYNPTQGGTYQQQFANPQGGREGNYKNFNDYNNNVLQGYQAGEFQPQSQHGMSLANDFQ	150
153	Sup351-131 + Gal4G4 all DE/D	sup35_M_gal4_no_acidity	inviable	5 out of 6		55.61	IDR only	MSGSNQGNNQQNYQQYSQNGNQQQGNNRYQGYQAYNAQAQPAGGYYQNYQGYSGYQQGGYQQYNPGAGYQQQYNPQGGYQQYNPQGGYQQQFNPQFNTTTMQQVYNYLFQQNGGRGNYKNFNYNNNLQGYQAGFQPQSQGMSLNGFQ	MSGSNQGNNQQNYQQYSQNGNQQQGNNRYQGYQAYNAQAQPAGGYYQNYQGYSGYQQGGYQQYNPGAGYQQQYNPQGGYQQYNPQGGYQQQFNPQFNTTTMQQVYNYLFQQNGGRGNYKNFNYNNNLQGYQAGFQPQSQGMSLNGFQ	147
154	Synthetic 1	motif_comp_1	inviable	5 out of 6		23	IDR only	YQQPQQESSGPQSQGGTPNNQGFSSQDSSNQGQNSGSNGQSNTQQSGQTNTQGSGQGPSGQDLSSGQFSQSPQQGQQSSGQSQPQQSPNQQQPQQQSQDQGGSSSQQQSQPQTAGQGSSQGSVQQTPSSSSSSSNPQGNDGGGYGSTQMQPPSQSQGAQSGQSQ	YQQPQQESSGPQSQGGTPNNQGFSSQDSSNQGQNSGSNGQSNTQQSGQTNTQGSGQGPSGQDLSSGQFSQSPQQGQQSSGQSQPQQSPNQQQPQQQSQDQGGSSSQQQSQPQTAGQGSSQGSVQQTPSSSSSSSNPQGNDGGGYGSTQMQPPSQSQGAQSGQSQ	164
155	Synthetic 2	motif_comp_3	inviable	4 out of 6		47.7	IDR only	SQSSTLGNMQQNSQFVTQSTSYNDNQNSGYSSGMSPGQQGDQSQGGYNGNSSDDQQVQGSSPDSGMDGGTVQDFTQAGGDTESAQLQNQYQLTTDGGSFQGQNYDSPNSGGPQDTATNSQSQGFSQQQSNQGSFQDQSPYGESGETPSSGFPPMQQMSQPSPPQ	SQSSTLGNMQQNSQFVTQSTSYNDNQNSGYSSGMSPGQQGDQSQGGYNGNSSDDQQVQGSSPDSGMDGGTVQDFTQAGGDTESAQLQNQYQLTTDGGSFQGQNYDSPNSGGPQDTATNSQSQGFSQQQSNQGSFQDQSPYGESGETPSSGFPPMQQMSQPSPPQ	164
156	T. blattae	Tblattae	inviable	6 out of 6		25.2	IDR only	IPMVNSSANKSSLTTHPNLHIQNSTPASIAATLHNGKSKFPNTSPSSASTISSNSRATSSVTDNNVGLKAININDNSNELSDDSKPLKSEYPLEIPGSHDTSFDKSHSRYHSNRTTDTNSIEHTHKQRNNQQEQLQQNRNKLLKSAIQNINAQKELDTDATQLQATAQAAMNDVSNMKQTIANYIVQQNSNRHSLDEYMAGNNNNGSHNENHDHNISRNAESIDNQSQPPFKKMRIDSNESYTSSIEQLTTHQSFSGHDNDNDNNNNDNSNDNGNDKHLNIHNNSNSINKIEQKNDLLKLNINSLIPDDNVLESLDDVTGDRLPNNIAEQLKLLSSHYKDVE	IPMVNSSANKSSLTTHPNLHIQNSTPASIAATLHNGKSKFPNTSPSSASTISSNSRATSSVTDNNVGLKAININDNSNELSDDSKPLKSEYPLEIPGSHDTSFDKSHSRYHSNRTTDTNSIEHTHKQRNNQQEQLQQNRNKLLKSAIQNINAQKELDTDATQLQATAQAAMNDVSNMKQTIANYIVQQNSNRHSLDEYMAGNNNNGSHNENHDHNISRNAESIDNQSQPPFKKMRIDSNESYTSSIEQLTTHQSFSGHDNDNDNNNNDNSNDNGNDKHLNIHNNSNSINKIEQKNDLLKLNINSLIPDDNVLESLDDVTGDRLPNNIAEQLKLLSSHYKDVE	342
157	V. polyspora	Vpolyspo	inviable	14 out of 14		38.5	IDR only	HPQPRYSRAANIETNLPPNVEPTSTGNDNQLSVLEEERQLHSAFSEVREAQAAARAAMGDVSDFKRPIQMVEQSIDEDDNQDEEDTPRKRSRNDLLKLNQMNSMVNDDGNLVSLEDAADDKLPHEVAEQLRLLSSHFKEVE	HPQPRYSRAANIETNLPPNVEPTSTGNDNQLSVLEEERQLHSAFSEVREAQAAARAAMGDVSDFKRPIQMVEQSIDEDDNQDEEDTPRKRSRNDLLKLNQMNSMVNDDGNLVSLEDAADDKLPHEVAEQLRLLSSHFKEVE	141
158	WT IDR2 hydro -> polar	reduce_hydrophbe_12367	inviable	4 out of 5		41.8	IDR only	NNNNNNDGEGSGTNLRSNSIDGAKHQEISSAGTSSNTTKNGNNNKNDSNDDNNGNNNNDASNGMESGLDKTSSHRGQPKKGPSVNKGSKPDQITHSDGSMGGLDESNDGGNENVHPTLAEVDAQEARETAQLGIDKINSGKRSIDDKNGDGHNNSSRNGVDENGINDGDSEDAHKSKRQHGSDITGEERNEDDKLPHEVAEQLRLLSSHLKEVE	NNNNNNDGEGSGTNLRSNSIDGAKHQEISSAGTSSNTTKNGNNNKNDSNDDNNGNNNNDASNGMESGLDKTSSHRGQPKKGPSVNKGSKPDQITHSDGSMGGLDESNDGGNENVHPTLAEVDAQEARETAQLGIDKINSGKRSIDDKNGDGHNNSSRNGVDENGINDGDSEDAHKSKRQHGSDITGEERNEDDKLPHEVAEQLRLLSSHLKEVE	214
159	Z. rouxii	Zrouxii	inviable	6 out of 6		31	IDR only	QPRVRREPEILDADAQEAQAAAQAAIGEAVALKRHIDEEEETPRKRQMVKLDEVMPLEDTQDDKLPRDVAEQLRLLSSHFKDVE	QPRVRREPEILDADAQEAQAAAQAAIGEAVALKRHIDEEEETPRKRQMVKLDEVMPLEDTQDDKLPRDVAEQLRLLSSHFKDVE	84

## Sheet: Table S2 ABF1 + truncations
PCR primers and templates for generation and resulting sequences of ABF1 wildtype and truncation constructs
Construct	Backbone	Insert	Primer insert for 2		Primer insert rev 3		Backbone Primer rev 1		Backbone Primer for 4
	Template	Template	name	sequence (5'-->3')	name	sequence (5'-->3')	name	sequence (5'-->3')	name	sequence (5'-->3')	DNA sequence (5'--> 3')
pRS416-Abf1	pRS416, digested with EcoRI, BamHI	genomic DNA, BY4741	pRS315_Abf1_for	ctctagaactagtggatccTTTCTTCCGGTGTCCGTTTC	pRS315_Abf1_rev	gacggtatcgataagcttATACATGTGATTAATATCAGAAGGTAAATGGC	not applicable	not applicable	not applicable	not applicable	ATGGACAAATTAGTCGTGAATTATTATGAATACAAGCACCCTATAATTAATAAAGACCTGGCCATTGGAGCCCATGGAGGCAAAAAATTTCCCACCTTGGGTGCTTGGTATGATGTAATTAATGAGTACGAATTTCAGACGCGTTGCCCTATTATTTTAAAGAATTCGCATAGGAACAAACATTTTACATTTGCCTGTCATTTGAAAAACTGTCCATTTAAAGTCTTGCTAAGCTATGCTGGCAATGCTGCATCCTCAGAAACCTCATCTCCTTCTGCAAATAATAATACCAACCCTCCGGGTACTCCTGATCATATTCATCATCATAGCAACAACATGAACAACGAGGACAATGATAATAACAATGGCAGTAATAATAAGGTTAGCAATGACAGTAAA…
pRS315-Abf1	pRS315, digested with BamHI, HindIII	genomic DNA, BY4741	pRS416_Abf1_for	gataagcttgatatcgaattcTTTCTTCCGGTGTCCGTTTC	pRS416_Abf1_rev	CtctagaactagtggatccATACATGTGATTAATATCAGAAGGTAAATGGC	not applicable	not applicable	not applicable	not applicable	ATGGACAAATTAGTCGTGAATTATTATGAATACAAGCACCCTATAATTAATAAAGACCTGGCCATTGGAGCCCATGGAGGCAAAAAATTTCCCACCTTGGGTGCTTGGTATGATGTAATTAATGAGTACGAATTTCAGACGCGTTGCCCTATTATTTTAAAGAATTCGCATAGGAACAAACATTTTACATTTGCCTGTCATTTGAAAAACTGTCCATTTAAAGTCTTGCTAAGCTATGCTGGCAATGCTGCATCCTCAGAAACCTCATCTCCTTCTGCAAATAATAATACCAACCCTCCGGGTACTCCTGATCATATTCATCATCATAGCAACAACATGAACAACGAGGACAATGATAATAACAATGGCAGTAATAATAAGGTTAGCAATGACAGTAAA…
pRS315-Abf1-wt-NLS	pRS315-Abf1	not applicable	not applicable	not applicable	not applicable	not applicable	Abf1_wt_NLS rev	CTACACCTTCCTCTTCTTCTTGGGTTGACCTCTTAATTCTGGTTG	Abf1_wt_NLS for	CCCAAGAAGAAGAGGAAGGTGTAGATACCCAGTTGAGAAGACG	ATGGACAAATTAGTCGTGAATTATTATGAATACAAGCACCCTATAATTAATAAAGACCTGGCCATTGGAGCCCATGGAGGCAAAAAATTTCCCACCTTGGGTGCTTGGTATGATGTAATTAATGAGTACGAATTTCAGACGCGTTGCCCTATTATTTTAAAGAATTCGCATAGGAACAAACATTTTACATTTGCCTGTCATTTGAAAAACTGTCCATTTAAAGTCTTGCTAAGCTATGCTGGCAATGCTGCATCCTCAGAAACCTCATCTCCTTCTGCAAATAATAATACCAACCCTCCGGGTACTCCTGATCATATTCATCATCATAGCAACAACATGAACAACGAGGACAATGATAATAACAATGGCAGTAATAATAAGGTTAGCAATGACAGTAAA…
pRS315-abf1-ΔIDR1/2	pRS315-Abf1	pRS315-Abf1	Abf1_NOIDR_2	GGTTCTGGTTCTGGTTCTACGTCTATGAATTTAGACGTCTTCAATTC	Abf1_NOIDR_3	CTTCTCAACTGGGTATCTAGGAAGATGAAGAAGGTTGTAAATC	Abf1_NOIDR_1_inv	AGAACCAGAACCAGAACCTGAGGATGCAGCATTGCC	Abf1_NOIDR_4_inv	ACAACCTTCTTCATCTTCCTAGATACCCAGTTGAGAAGACGAGC	ATGGACAAATTAGTCGTGAATTATTATGAATACAAGCACCCTATAATTAATAAAGACCTGGCCATTGGAGCCCATGGAGGCAAAAAATTTCCCACCTTGGGTGCTTGGTATGATGTAATTAATGAGTACGAATTTCAGACGCGTTGCCCTATTATTTTAAAGAATTCGCATAGGAACAAACATTTTACATTTGCCTGTCATTTGAAAAACTGTCCATTTAAAGTCTTGCTAAGCTATGCTGGCAATGCTGCATCCTCAGGTTCTGGTTCTGGTTCTACGTCTATGAATTTAGACGTCTTCAATTCTGCTACCGATGATATACCGGGCCCATTTGTCGTTACCAAAATTGAGCCCTATCATAGTCACCCACTAGAAGATAACTTGTCACTGGGTAAATTT…
pRS315-abf1-ΔIDR1/2-NLS-FLAG	pRS315-abf1-ΔIDR1/2	pRS315-abf1-ΔIDR1-IDR2-449-662-NLS-FLAG	2-NOIDR-NLSFLAG	CAACCTTCTTCATCTTCCCCCAAGAAGAAGAGGAAGGTGg	3-FLAG	TGGGTATCTACTTATCGTCATCGTCTTTGTAATCAATATC	1-NOIDR-NLSFLAG	CTTCCTCTTCTTCTTGGGGGAAGATGAAGAAGGTTGTAAATCATTATACTCGC	4-FLAG	GACGATAAGTAGATACCCAGTTGAGAAGACGAGC	ATGGACAAATTAGTCGTGAATTATTATGAATACAAGCACCCTATAATTAATAAAGACCTGGCCATTGGAGCCCATGGAGGCAAAAAATTTCCCACCTTGGGTGCTTGGTATGATGTAATTAATGAGTACGAATTTCAGACGCGTTGCCCTATTATTTTAAAGAATTCGCATAGGAACAAACATTTTACATTTGCCTGTCATTTGAAAAACTGTCCATTTAAAGTCTTGCTAAGCTATGCTGGCAATGCTGCATCCTCAGGTTCTGGTTCTGGTTCTACGTCTATGAATTTAGACGTCTTCAATTCTGCTACCGATGATATACCGGGCCCATTTGTCGTTACCAAAATTGAGCCCTATCATAGTCACCCACTAGAAGATAACTTGTCACTGGGTAAATTT…
pRS315-abf1-ΔIDR1-NLS	pRS315-Abf1-wt-NLS	pRS315-Abf1-wt-NLS	Abf1_NOIDR_2	GGTTCTGGTTCTGGTTCTACGTCTATGAATTTAGACGTCTTCAATTC	deltaIDR1_3_rev	CTACACCTTCCTCTTCTTCTTGGGTTGACCTCTTAATTCTGGTTGAATG	Abf1_NOIDR_1_inv	AGAACCAGAACCAGAACCTGAGGATGCAGCATTGCC	deltaIDR1_4_for	CCCAAGAAGAAGAGGAAGGTGTAGATACCCAGTTGAGAAGACGAGC	ATGGACAAATTAGTCGTGAATTATTATGAATACAAGCACCCTATAATTAATAAAGACCTGGCCATTGGAGCCCATGGAGGCAAAAAATTTCCCACCTTGGGTGCTTGGTATGATGTAATTAATGAGTACGAATTTCAGACGCGTTGCCCTATTATTTTAAAGAATTCGCATAGGAACAAACATTTTACATTTGCCTGTCATTTGAAAAACTGTCCATTTAAAGTCTTGCTAAGCTATGCTGGCAATGCTGCATCCTCAGGTTCTGGTTCTGGTTCTACGTCTATGAATTTAGACGTCTTCAATTCTGCTACCGATGATATACCGGGCCCATTTGTCGTTACCAAAATTGAGCCCTATCATAGTCACCCACTAGAAGATAACTTGTCACTGGGTAAATTT…
pRS315-abf1-ΔIDR2-NLS	pRS315-Abf1-wt-NLS	not applicable	not applicable	not applicable	not applicable	not applicable	Abf_dIDR2_NLS rev	CACCTTCCTCTTCTTCTTGGGGGAAGATGAAGAAGGTTG	Abf1_wt_NLS for	CCCAAGAAGAAGAGGAAGGTGTAGATACCCAGTTGAGAAGACG	ATGGACAAATTAGTCGTGAATTATTATGAATACAAGCACCCTATAATTAATAAAGACCTGGCCATTGGAGCCCATGGAGGCAAAAAATTTCCCACCTTGGGTGCTTGGTATGATGTAATTAATGAGTACGAATTTCAGACGCGTTGCCCTATTATTTTAAAGAATTCGCATAGGAACAAACATTTTACATTTGCCTGTCATTTGAAAAACTGTCCATTTAAAGTCTTGCTAAGCTATGCTGGCAATGCTGCATCCTCAGAAACCTCATCTCCTTCTGCAAATAATAATACCAACCCTCCGGGTACTCCTGATCATATTCATCATCATAGCAACAACATGAACAACGAGGACAATGATAATAACAATGGCAGTAATAATAAGGTTAGCAATGACAGTAAA…
pRS315-abf1-ΔIDR1-IDR2-449-662-NLS	pRS315-abf1-ΔIDR1-NLS	pRS315-abf1-ΔIDR1-NLS	2-delta69	GATGGTGAGCTTTCTGGCACGAACTTGAGAAGTAACTCTATCGAC	3-delta69	CTTCCTCTTCTTCTTGGGCTCTACCTCTTTCAAATGCGATG	1-delta69	GAGTTACTTCTCAAGTTCGTGCCAGAAAGCTCACCATCG	4-delta69	CGCATTTGAAAGAGGTAGAGCCCAAGAAGAAGAGGAAGGTGTAGATAC	ATGGACAAATTAGTCGTGAATTATTATGAATACAAGCACCCTATAATTAATAAAGACCTGGCCATTGGAGCCCATGGAGGCAAAAAATTTCCCACCTTGGGTGCTTGGTATGATGTAATTAATGAGTACGAATTTCAGACGCGTTGCCCTATTATTTTAAAGAATTCGCATAGGAACAAACATTTTACATTTGCCTGTCATTTGAAAAACTGTCCATTTAAAGTCTTGCTAAGCTATGCTGGCAATGCTGCATCCTCAGGTTCTGGTTCTGGTTCTACGTCTATGAATTTAGACGTCTTCAATTCTGCTACCGATGATATACCGGGCCCATTTGTCGTTACCAAAATTGAGCCCTATCATAGTCACCCACTAGAAGATAACTTGTCACTGGGTAAATTT…
pRS315-abf1-ΔIDR1-IDR2-449-662-NLS-FLAG	pRS315-abf1-ΔIDR1-IDR2-449-662-NLS	pAc-sgRNA-Cas9	2-FLAG	AGGAAGGTGGACTATAAGGACCACGACGGAG	3-FLAG	TGGGTATCTACTTATCGTCATCGTCTTTGTAATCAATATC	1-FLAG	CCTTATAGTCCACCTTCCTCTTCTTCTTGGG	4-FLAG	GACGATAAGTAGATACCCAGTTGAGAAGACGAGC	ATGGACAAATTAGTCGTGAATTATTATGAATACAAGCACCCTATAATTAATAAAGACCTGGCCATTGGAGCCCATGGAGGCAAAAAATTTCCCACCTTGGGTGCTTGGTATGATGTAATTAATGAGTACGAATTTCAGACGCGTTGCCCTATTATTTTAAAGAATTCGCATAGGAACAAACATTTTACATTTGCCTGTCATTTGAAAAACTGTCCATTTAAAGTCTTGCTAAGCTATGCTGGCAATGCTGCATCCTCAGGTTCTGGTTCTGGTTCTACGTCTATGAATTTAGACGTCTTCAATTCTGCTACCGATGATATACCGGGCCCATTTGTCGTTACCAAAATTGAGCCCTATCATAGTCACCCACTAGAAGATAACTTGTCACTGGGTAAATTT…
pRS315-abf1-ΔIDR1-IDR2-449-623-NLS-FLAG	pRS315-abf1-ΔIDR1-IDR2-449-662-NLS-FLAG	not applicable	not applicable	not applicable	not applicable	not applicable	deltaCSC_rev	CTTGTGAGCATCTTCTGAATC	N4-IDR2-N*dC	CCCAAGAAGAAGAGGAAGGTG	ATGGACAAATTAGTCGTGAATTATTATGAATACAAGCACCCTATAATTAATAAAGACCTGGCCATTGGAGCCCATGGAGGCAAAAAATTTCCCACCTTGGGTGCTTGGTATGATGTAATTAATGAGTACGAATTTCAGACGCGTTGCCCTATTATTTTAAAGAATTCGCATAGGAACAAACATTTTACATTTGCCTGTCATTTGAAAAACTGTCCATTTAAAGTCTTGCTAAGCTATGCTGGCAATGCTGCATCCTCAGGTTCTGGTTCTGGTTCTACGTCTATGAATTTAGACGTCTTCAATTCTGCTACCGATGATATACCGGGCCCATTTGTCGTTACCAAAATTGAGCCCTATCATAGTCACCCACTAGAAGATAACTTGTCACTGGGTAAATTT…
pRS315_abf1_ΔIDR2_NLS_FLAG	Backbone 1+4 for C-terminal 3x Flag Tag addition ΔIDR2-NLS		127_1-FLAG	ccttatagtcCACCTTCCTCTTCTTCTTGGG	128-4-FLAG	gacgataagTAGATACCCAGTTGAGAAGACGAGC						CCCAAGAAGAAGAGGAAGGTGgactataaggaccacgacggagactacaaggatcatgatattgattacaaagacgatgacgataag	nur SV40NLS und FLAG
	3x FLAG tag Insert		129-2-FLAG	AGGAAGGTGgactataaggaccacgacggag	130-3-FLAG	TGGGTATCTACttatcgtcatcgtctttgtaatcaatatc
5'--> 3'
AGGAAGGTGGACTATAAGGACCACGACGGAG
red: Gibson overlap, was not included in annealing temperature calculation
black: actual priming part, used to calculate the annealing temperature
pAc-sgRNA-Cas9	PubMed 24326186

## Sheet: Table S3 Rational constructs
PCR primers, templates and synthesized DNA sequence for generation of rationally designed constructs
											insert DNA sequence (5'-->3')	comment
name of construct in lab books	Insert	Primer insert for		Primer insert rev		Backbone	Backbone Primer rev		Backbone Primer for 4
	Template DNA Source	name	sequence (5'-->3')	name	sequence (5'-->3')	Template	name	sequence (5'-->3')	name	sequence (5'-->3')
Candida galbrata	GeneArt	312-2-candida	ACAACCTTCTTCATCTTCCTCTGGTAATAGACCACCAAGAATCTCTAG	313-3-candida	CTTCCTCTTCTTCTTGGGCTCGACATCCTTGAAATGAGAGGATAGC	pRS315-abf1-ΔIDR1-ΔC-NLS-FLAG	N1-IDR2-N*dC	GGAAGATGAAGAAGGTTGTAAATC	N4-IDR2-N*dC	CCCAAGAAGAAGAGGAAGGTG	TCTGGTAATAGACCACCAAGAATCTCTAGAACCAGAAGAAAAAGGTCTTTGGAAGATGACGAAACCGAAATTGCTCAAGAAGCTTTGAAGAACTCCATGATGGATGATGTTGATCACCAAAGACACATCGATGATGATGACGAAGAACATGCTAGAAAGTTGGCTAGATTGGGTGAAGATACTGACTTGCATTCTGGTATTCATGATGATGGTGACCATTCTTCTACTCAAAATGCTGCTATGCACGAAATCAATCCATTGGCCTCTATTGATGAAGTTACCGATGATAAGTTGCCAAGAGAAGTTGCTGAACAGTTGAGATTGCTATCCTCTCATTTCAAGGATGTCGAG
core motif only	GeneArt (Fus_with_abf1_central_motif)	2_CM_insert_for	GGCAGCGGCAGCGGCAGCGAAAACGTTCATCCAACTTTGGCTG	3_CM_insert_rev	ACTCCCACTCCCACTCCCAGCAGTTTCTCTAGCTTCTTGAGC	pRS315-abf1-ΔIDR1-ΔC-NLS-FLAG	1_Backbone_CM_rev	CTGCCGCTGCCGGAAGATGAAGAAGGTTGTAAATCATTATACTCGC	4_Backbone_CM_for	GAGTGGGAGTCCCAAGAAGAAGAGGAAGGTGGAC	GGCAGCGGCAGCGGCAGCGAAAACGTTCATCCAACTTTGGCTGAAGTTGATGCTCAAGAAGCTAGAGAAACTGCTGGGAGTGGGAGTGGGAGT	including two framing GSGSGS linker
CTCF-IDR	GeneArt	2-CTCF-IDR_289	ACAACCTTCTTCATCTTCCGCTGGTCCAGATGGTGTTGAAG	3-CTCF-IDR_290	CTTCCTCTTCTTCTTGGGCCTATCCATCATGGACAAGATCATTTCTGG	pRS315-abf1-ΔIDR1-ΔC-NLS-FLAG	N1-IDR2-N*dC	GGAAGATGAAGAAGGTTGTAAATC	N4-IDR2-N*dC	CCCAAGAAGAAGAGGAAGGTG	GGCAGCGGCAGCGGCAGCGAAAACGTTCATCCAACTTTGGCTGAAGTTGATGCTCAAGAAGCTAGAGAAACTGCTGGGAGTGGGAGTGGGAGT
Egossypi	GeneArt	358_2_Egossipy	ACAACCTTCTTCATCTTCCGATGATGATGTTTCCGTTCCAGAACACG	359_3_Egossipy	CTTCCTCTTCTTCTTGGGTTCGACTTCTTTCAAGTGAGAGGACAGC	pRS315-abf1-ΔIDR1-ΔC-NLS-FLAG	N1-IDR2-N*dC	GGAAGATGAAGAAGGTTGTAAATC	N4-IDR2-N*dC	CCCAAGAAGAAGAGGAAGGTG	GATGATGATGTTTCCGTTCCAGAACACGTTCATCATCATGTTCATCACGTTCATGCTTCAGAAGTTGCTGCTGCTGCAGCTGCTGTTAATGAAGTTAACAAACACTCTTTGGAAGATGCCGATGAACACCCAAGAAAGAAAGTTAGATCCAACAAGATTTCCAACGCCGTTAAGATGGGTACTAGATCTACTTTGGTTACCGATCATTCTCAACACGAAACTTCTACTGCTGGTGTTGGTGAAGATGATGTTGGTGATGACGGTGTTCACCATTCTCATCACAAAGAAATGTCTCCACATGACGAAATGGCTGAACAATTGAGATTGCTGTCCTCTCACTTGAAAGAAGTCGAA
FUS_1_163_12E	GeneArt	2-FUS-12E	ACAACCTTCTTCATCTTCCATGGCCTCTAACGATTATGAACAACAAGC	3-FUS-12E	CTTCCTCTTCTTCTTGGGGGAGTTATACTGATTTTGCTGACCGTATCC	pRS315-abf1-ΔIDR1-ΔC-NLS-FLAG	1-FUS-12E	CATAATCGTTAGAGGCCATGGAAGATGAAGAAGGTTGTAAATCATTATAC	4-FUS-12E	AGCAAAATCAGTATAACTCCCCCAAGAAGAAGAGGAAGGTG	ATGGCCTCTAACGATTATGAACAACAAGCCGAACAATCTTATGGTGCTTATCCAGAACAACCAGGTCAAGGTTACGAACAACAAAGTGAACAACCATACGGTCAACAATCATACTCTGGTTATGAACAGTCTACTGATACTTCTGGTTACGGCCAATCTTCTTATTCTTCTTACGGTCAAGAACAGAATACCGGTTATGGTGAACAATCTACTCCACAAGGTTATGGTTCTACTGGTGGTTACGGTTCTGAACAATCAGAACAAAGTTCCTATGGTCAGCAATCTTCATATCCTGGTTATGGACAACAACCAGCTCCATCTTCTACATCTGGTTCTTATGGTAGTAGCGAACAGTCATCATCATATGGTCAACCACAATCTGGTTCATACGAACAGCAA…
FUS_1_163_12E_TDP43_helix	GeneArt	2-FUSGAL-Con1-246	ACAACCTTCTTCATCTTCCATGGCCTCTAACGATTATGAACAACAAG	3-Fus_gal4_con_0	CTTCCTCTTCTTCTTGGGGGAGTTATACTGATTTTGCTGACCGTATCC	pRS315-abf1-ΔIDR1-ΔC-NLS-FLAG	N1-IDR2-N*dC	GGAAGATGAAGAAGGTTGTAAATC	N4-IDR2-N*dC	CCCAAGAAGAAGAGGAAGGTG	ATGGCCTCTAACGATTATGAACAACAAGCCGAACAATCTTATGGTGCTTATCCAGAACAACCAGGTCAAGGTTACGAACAACAAAGTGAACAACCATACGGTCAACAATCATACTCTGGTTATGAACAGTCTACTGATACTTCTGGTTACGGCCAATCTTCTTATTCTTCTTACGGTCAAGAACAGAATACCGGTTATGGTGAACAATCTACTCCACAAGGTTATGGTTCTACTGGTGGTTACGGTTCTGAACAATCAGAACAAAGTTCCTATGGTCAGCAATCTTCATATCCAGGTTATCCAGCTATGATGGCTGCTGCTCAAGCTGCTTTACAATCATCTTGGGGTATGATGGGTATGTTGGCTTCTCAACAACAATCTGGTTCTTATGAGCAACAA…
FUS_1_163_12E_TDP43_helix_no_aro	GeneArt	352-2-Fus12E-TDP4helix-noaro	ACAACCTTCTTCATCTTCCATGGCTTCTAACGATGGTGAACAAC	353-3-Fus12E-TDP4helix-noaro	CTTCCTCTTCTTCTTGGGAGAATTTTGTTGATTTTGCTGTCCACCG	pRS315-abf1-ΔIDR1-ΔC-NLS-FLAG	N1-IDR2-N*dC	GGAAGATGAAGAAGGTTGTAAATC	N4-IDR2-N*dC	CCCAAGAAGAAGAGGAAGGTG	ATGGCTTCTAACGATGGTGAACAACAAGCTGAACAATCTCAAGGTGCTGGTCCAGAACAACCAGGTCAAGGTCAAGAACAACAATCAGAACAGCCTGGTGGTCAACAATCACAATCTGGTGGTGAACAGTCTACTGATACTTCTGGTCAAGGACAATCTTCTGGTTCTTCTCAGGGACAAGAACAAAACACTGGTGGTGGTGAGCAATCAACTCCACAAGGACAAGGTTCTACTGGTGGCGGTGGTTCTGAACAAAGTGAACAATCATCCCAAGGTCAACAAAGTTCTGGTCCAGGTCAACCTGCTATGATGGCTGCTGCTCAAGCTGCTTTACAATCTTCATGGGGTATGATGGGTATGTTGGCTTCTCAACAACAAAGTGGTTCTGGCGAACAACAA…
FUS_1_163_WT	GeneArt	2-FUS-WT	ACAACCTTCTTCATCTTCCATGGCCTCTAACGATTATACTCAACAAGC	3-FUS-WT	CTTCCTCTTCTTCTTGGGGGAGTTGTACTGATTTTGCTGACCATATCC	pRS315-abf1-ΔIDR1-ΔC-NLS-FLAG	1-FUS-WT	GTATAATCGTTAGAGGCCATGGAAGATGAAGAAGGTTGTAAATCATTATAC	4-FUS-WT	GCAAAATCAGTACAACTCCCCCAAGAAGAAGAGGAAGGTG	ATGGCCTCTAACGATTATACTCAACAAGCTACTCAATCCTATGGTGCTTATCCAACTCAACCAGGTCAAGGTTATTCTCAACAATCTTCACAACCATACGGTCAGCAATCTTATTCTGGTTACTCTCAATCTACTGACACATCTGGTTATGGCCAATCTTCTTATTCTTCCTATGGTCAATCTCAGAACACTGGTTACGGTACACAATCTACTCCACAAGGTTATGGTTCTACTGGTGGTTATGGTAGTTCTCAATCATCCCAATCATCTTACGGTCAACAAAGTTCTTATCCAGGTTATGGACAACAACCAGCTCCATCTTCTACTTCAGGTTCTTACGGTTCTTCTTCCCAATCTTCATCATATGGTCAACCACAATCTGGTTCCTACTCTCAACAA…
fus_gal4_conserved_YL2	GeneArt	337-2-YL2	ACAACCTTCTTCATCTTCCATGGCCTCTAACGATTTGGAACAAC	338-3-YL2	CTTCCTCTTCTTCTTGGGGGAGTTCAACTGATTTTGTTGACCTAGACC	pRS315-abf1-ΔIDR1-ΔC-NLS-FLAG	N1-IDR2-N*dC	GGAAGATGAAGAAGGTTGTAAATC	N4-IDR2-N*dC	CCCAAGAAGAAGAGGAAGGTG	ATGGCCTCTAACGATTTGGAACAACAAGCTGAACAATCTTTGGGTGCTTTGCCAGAACAACCAGGTCAAGGTTTAGAACAACAATCAGAACAGCCATTGGGTCAACAATCATTGTCTGGTCTAGAACAATCTACTGATACTTCTGGTTTGGGCCAATCTTCTTTGTCATCTTTAGGTCAAGAACAGAATACCGGTTTGGGTGAACAAAGTACTCCACAAGGTTTGGGTTCTACTGGTGGTTTAGGTTCAGAACAAAGTGAACAATCCTCATTGGGACAACAGTTCAACACTACTACTATGGATGATGTCTACAACTACTTGTTCGATGACGAAGGTTCTTTGGGTTCCTCAGAACAATCATCTTCATTAGGTCAACCACAGTCTGGTTCTCTTGAACAA…
fus_gal4_motif_distributed	GeneArt	340-2-motifdistributed	ACAACCTTCTTCATCTTCCATGGCTTCTACCAACGATTACGATG	341-3-motifdistributed	CTTCCTCTTCTTCTTGGGGGAGTTGTACTGATTTTGAAACTGACCG	pRS315-abf1-ΔIDR1-ΔC-NLS-FLAG	N1-IDR2-N*dC	GGAAGATGAAGAAGGTTGTAAATC	N4-IDR2-N*dC	CCCAAGAAGAAGAGGAAGGTG	ATGGCTTCTACCAACGATTACGATGAACAACAAGCTGAACAAGTTTCTTATGGTGCTTATCCAGAACAACCATACGGTCAAGGTTACGAACAACAATCTATGGAACAACCTTATGGTCAGCAATCTTACTCCGGTTATGAACAATCTACTACCGATGAATTGACTTCCGGTTACGGTCAAAATTCCTCTTATTCCTCATATGGTCAAGAACAGAATACTGGTTACGGTGAAGATCAATCTACTCCACAAGGTTATGGTTCTAATACTGGTGGTTATGGCTCTGAACAATCCGAACAATCAAGTTATGGTCAACAGTACACTGGTTCTTACGGTTCATTTTCTGAGGACCAATCTTCTTCTTATGGCCAACCACAATCAGGTTCTTATGAACAGCAACCA…
fus_gal4_motif_HYDRO_distributed	GeneArt	2-FUSGAL-Con1-246	ACAACCTTCTTCATCTTCCATGGCCTCTAACGATTATGAACAACAAG	316-3-fuswithabfcentralmotifs	CTTCCTCTTCTTCTTGGGGGAGTTATACTGATTTTGTTGGCCGTATCC	pRS315-abf1-ΔIDR1-ΔC-NLS-FLAG	N1-IDR2-N*dC	GGAAGATGAAGAAGGTTGTAAATC	N4-IDR2-N*dC	CCCAAGAAGAAGAGGAAGGTG	ATGGCCTCTAACGATTATGAACAACAAGCCGAACAATCTTATGGTGCTTATCCAGAACAACCAGGTCAAGGTTACGAACAACAAAGTGAACAACCATACGGTCAACAATCATACTCTGGTTATGAACAGTCTACTGATACCTCTGGTTTTTACGGTCAATCCTCTTATTCCTCCTATGGTCAAGAACAAAACACAGGTTTCTACGGTGAACAAAGTACTCCACAAGGTTATGGTTCTACTGGTGGTTATATGGGTTCTGAACAATCTGAGCAATCTTCTTATGGTCAACAGAACACTACTACCGATGATTACAATGATGACGAAGGTTCTTACGGTTCCTCAGAACAATCATCTTCTGTTTACGGACAACCACAATCTGGTTCTTATGAGCAACAACCA…
fus_gal4_no_acidity	GeneArt	317-2-fwg_noED	ACAACCTTCTTCATCTTCCATGGCCTCTAATTCTTATGGTCAACAAG	318-3-fwg_noED	CTTCCTCTTCTTCTTGGGGGAGTTATACTGATTTTGCTGTCCGTATC	pRS315-abf1-ΔIDR1-ΔC-NLS-FLAG	N1-IDR2-N*dC	GGAAGATGAAGAAGGTTGTAAATC	N4-IDR2-N*dC	CCCAAGAAGAAGAGGAAGGTG	ATGGCCTCTAATTCTTATGGTCAACAAGCCCAACAATCTTATGGTGCTTATCCATCTCAACCAGGTCAAGGTTACGGTCAACAAAGTCAACAACCATATGGCCAACAATCATACTCTGGTTACTCTCAATCTACTGGTACTTCTGGTTATGGCCAATCTTCTTATTCTTCTTACGGTCAGCAACAAAACACTGGTTACGGTTCTCAATCAACTCCACAAGGTTATGGTTCTACTGGTGGTTATGGTAGTGGTCAATCTCAACAATCCTCTTACGGACAACAATTCAACACTACTACTATGCAACAGGTCTACAACTACTTGTTCCAACAGAATGGTTCCTACGGTTCTTCTTCTCAATCTTCATCTTATGGACAACCACAGTCTGGTTCATATGGACAG…
fus_gal4_p65	GeneArt	2-FUSGAL-Con1-246	ACAACCTTCTTCATCTTCCATGGCCTCTAACGATTATGAACAACAAG	3-Fus_gal4_con_0	CTTCCTCTTCTTCTTGGGGGAGTTATACTGATTTTGCTGACCGTATCC	pRS315-abf1-ΔIDR1-ΔC-NLS-FLAG	N1-IDR2-N*dC	GGAAGATGAAGAAGGTTGTAAATC	N4-IDR2-N*dC	CCCAAGAAGAAGAGGAAGGTG	ATGGCCTCTAACGATTATGAACAACAAGCCGAACAATCTTATGGTGCTTATCCAGAACAACCAGGTCAAGGTTACGAACAACAAAGTGAACAACCATACGGTCAACAATCATACTCTGGTTATGAACAGTCTACTGATACTTCTGGTTACGGCCAATCTTCTTATTCTTCTTACGGTCAAGAACAGAATACCGGTTATGGTGAACAATCTACTCCACAAGGTTATGGTTCTACTGGTGGTTACGGTTCTGAACAATCAGAACAAAGTTCCTATGGTCAACAGGACGAAGATTTCTCTTCTATTGCTGATATGGATTTCTCCGCTTTGTTGTCTGGTTCTTATGGTAGTTCTGAGCAGTCATCTTCATATGGACAACCACAATCTGGTTCATATGAGCAA…
fus_gal4_patchy	GeneArt	383_fusgal4patchy_2	ACAACCTTCTTCATCTTCCATGGCCTCTAACGATTACTACTACTACG	384_fusgal4patchy_3	CTTCCTCTTCTTCTTGGGGGAGTTCTGGTTTTGTTGACCG	pRS315-abf1-ΔIDR1-ΔC-NLS-FLAG	N1-IDR2-N*dC	GGAAGATGAAGAAGGTTGTAAATC	N4-IDR2-N*dC	CCCAAGAAGAAGAGGAAGGTG	ATGGCCTCTAACGATTACTACTACTACGAACAACAAGCCGAACAATCTGGTGCTCCAGAACAACCAGGTCAAGGTGAACAACAAAGTGAACAACCTTATTACTATTACGGCCAGCAATCTTCTGGTGAACAATCTACTGATACTTCTGGTGGTCAATCCTCCTACTATTATTACTCTTCTGGTCAAGAACAAAACACCGGTGGTGAACAGTCAACTCCACAAGGTGGTTCTACTGGTGGTTATTACTACTATGGTTCCGAACAGTCTGAACAATCATCAGGTCAACAATTCAACACTACCACTATGGATGATGTCTACAACTACTTGTTCGATGATGAAGGTTCTGGTTCCTCAGAACAATCTTCATCTGGTCAACCACAATCAGGCAGCTACTATTAC…
fus_GR	GeneArt	2-FUSGAL-Con1-246	ACAACCTTCTTCATCTTCCATGGCCTCTAACGATTATGAACAACAAG	3-Fus_gal4_con_0	CTTCCTCTTCTTCTTGGGGGAGTTATACTGATTTTGCTGACCGTATCC	pRS315-abf1-ΔIDR1-ΔC-NLS-FLAG	N1-IDR2-N*dC	GGAAGATGAAGAAGGTTGTAAATC	N4-IDR2-N*dC	CCCAAGAAGAAGAGGAAGGTG	ATGGCCTCTAACGATTATGAACAACAAGCCGAACAATCTTATGGTGCTTATCCAGAACAACCAGGTCAAGGTTACGAACAACAAAGTGAACAACCATACGGTCAACAATCATACTCTGGTTATGAACAGTCTACTGATACTTCTGGTTACGGCCAATCTTCTTATTCTTCTTACGGTCAAGAACAGAATACCGGTTATGGTGAACAATCTACTCCACAAGGTTATGGTTCTACTGGTGGTTACGGTTCTGAACAATCAGAACAAAGTTCCTATGGTCAGCAAGTCTCTTTGTTGGAAGTTATTGAACCTGAAGTCTTGTACGCTGGTTACGATGGTTCTTATGGTAGTTCTGAGCAATCTTCCTCTTATGGTCAACCACAATCTGGTTCTTACGAACAG…
fus_GR_distributed	GeneArt	2-FUSGAL-Con1-246	ACAACCTTCTTCATCTTCCATGGCCTCTAACGATTATGAACAACAAG	385_fus_GR_distributed_3	CTTCCTCTTCTTCTTGGGAGAGTTGTACTGATTCAACTGTTGTCCG	pRS315-abf1-ΔIDR1-ΔC-NLS-FLAG	N1-IDR2-N*dC	GGAAGATGAAGAAGGTTGTAAATC	N4-IDR2-N*dC	CCCAAGAAGAAGAGGAAGGTG	ATGGCCTCTAACGATTATGAACAACAAGGTGCTGAACAATCTTATGGTGCTTATCCAGAACAACCAGGTGTTCAAGGTTACGAACAACCACAATCTGAACAACCATACGGTCAACAATCATACTCTGGTTATGAACAGTCTACCGATACCATTTCTGGTTACGGTCAATCTTTGTCCTATTCTTCCTATGGTCAAGAACAGAACTACACTGAAGGTTACGGTGAACAAAGTACTCCACAAGGTTATGGTTCTACTTCTGGTGGTTATGGTAGTGAACAAGCTTCAGAACAATCCTCTTATGGTCAACAAGATGGTTCTTACGGTTCCTCTGAACAAGTTTCTTCTAGCTATGGTGAACAACCTCAAAGTTTGGGTTCTTATGAGCAACAACCATCTTAC…
fus_NTAD	GeneArt	2-FUSGAL-Con1-246	ACAACCTTCTTCATCTTCCATGGCCTCTAACGATTATGAACAACAAG	3-Fus_gal4_con_0	CTTCCTCTTCTTCTTGGGGGAGTTATACTGATTTTGCTGACCGTATCC	pRS315-abf1-ΔIDR1-ΔC-NLS-FLAG	N1-IDR2-N*dC	GGAAGATGAAGAAGGTTGTAAATC	N4-IDR2-N*dC	CCCAAGAAGAAGAGGAAGGTG	ATGGCCTCTAACGATTATGAACAACAAGCCGAACAATCTTATGGTGCTTATCCAGAACAACCAGGTCAAGGTTACGAACAACAAAGTGAACAACCATACGGTCAACAATCATACTCTGGTTATGAACAGTCTACTGATACTTCTGGTTACGGCCAATCTTCTTATTCTTCTTACGGTCAAGAACAGAATACCGGTTATGGTGAACAATCTACTCCACAAGGTTATGGTTCTACTGGTGGTTACGGTTCTGAACAATCAGAACAAAGTTCTTATGGTCAGCAGTTCATGCCAAGAGATGCTTTACATGGTTTTGATTGGTCTGAAGAGGATGATGGTTCATACGGTAGTTCTGAGCAATCTTCATCATATGGTCAACCACAATCTGGTTCTTATGAGCAA…
fus_p65_distributed	GeneArt	386_fus_p65_distributed_2	ACAACCTTCTTCATCTTCCATGGCCTCTTTGAACGATTACGAAC	387_fus_p65_distributed_3	CTTCCTCTTCTTCTTGGGGGAGTTGTACTGATTCTGGAATTGACC	pRS315-abf1-ΔIDR1-ΔC-NLS-FLAG	N1-IDR2-N*dC	GGAAGATGAAGAAGGTTGTAAATC	N4-IDR2-N*dC	CCCAAGAAGAAGAGGAAGGTG	ATGGCCTCTTTGAACGATTACGAACAACAAGCTGAACAAGCTTCTTATGGTGCTTATCCAGAACAACCAGGTCAAGGTTATGAACAATCTCAATCTGAACAACCATACGGTCAACAATCTTACTCTGGATACGAACAATCTACCGATTTCACTTCTGGTTACGGTCAATCTGATTCCTATTCCTCTTATGGTCAAGAACAAAACACCGACGGTTATGGTGAACAATCAATGACTCCACAAGGTTACGGTTCTTCTACTGGTGGTTATGGTTCAGAACAATCTTCTGAGCAATCTTCTTACGGTCAGCAAGATGGTTCATACGGTTCTATTTCTGAACAGTCATCATCCTACGGTGAACAGCCACAATCTGGTTCTTATGAACAGGCTCAACCATCTTAC…
fus_vp16	GeneArt	2-FUSGAL-Con1-246	ACAACCTTCTTCATCTTCCATGGCCTCTAACGATTATGAACAACAAG	3-Fus_gal4_con_0	CTTCCTCTTCTTCTTGGGGGAGTTATACTGATTTTGCTGACCGTATCC	pRS315-abf1-ΔIDR1-ΔC-NLS-FLAG	N1-IDR2-N*dC	GGAAGATGAAGAAGGTTGTAAATC	N4-IDR2-N*dC	CCCAAGAAGAAGAGGAAGGTG	ATGGCCTCTAACGATTATGAACAACAAGCCGAACAATCTTATGGTGCTTATCCAGAACAACCAGGTCAAGGTTACGAACAACAAAGTGAACAACCATACGGTCAACAATCATACTCTGGTTATGAACAGTCTACTGATACTTCTGGTTACGGCCAATCTTCTTATTCTTCTTACGGTCAAGAACAGAATACCGGTTATGGTGAACAATCTACTCCACAAGGTTATGGTTCTACTGGTGGTTACGGTTCTGAACAATCAGAACAAAGTTCCTATGGTCAACAAGGTGAAGATGTTGCTATGGCTCATGCTGATGCTTTGGATGATTTTGATTTGGGTTCATACGGTTCCTCTGAACAGTCATCTTCATATGGACAACCACAATCTGGTTCTTATGAGCAA…
fus_with_abf1_central_motif	GeneArt	2-FUSGAL-Con1-246	ACAACCTTCTTCATCTTCCATGGCCTCTAACGATTATGAACAACAAG	316-3-fuswithabfcentralmotifs	CTTCCTCTTCTTCTTGGGGGAGTTATACTGATTTTGTTGGCCGTATCC	pRS315-abf1-ΔIDR1-ΔC-NLS-FLAG	N1-IDR2-N*dC	GGAAGATGAAGAAGGTTGTAAATC	N4-IDR2-N*dC	CCCAAGAAGAAGAGGAAGGTG	ATGGCCTCTAACGATTATGAACAACAAGCCGAACAATCTTATGGTGCTTATCCAGAACAACCAGGTCAAGGTTACGAACAACAAAGTGAACAACCATACGGTCAACAATCATACTCTGGTTATGAACAGTCTACTGATACTTCTGGTTACGGCCAATCTTCTTATTCTTCTTACGGTCAAGAACAGAATACCGGTTATGGTGAACAATCTACTCCACAAGGTTATGGTTCTACTGGTGGTTACGGTTCTGAACAATCAGAACAAAGTTCCTATGGTCAGCAAAACGAAAACGTTCATCCAACTTTGGCTGAAGTTGATGCTCAAGAAGCTAGAGAAACTGCTGGTTCTTATGGTAGTTCTGAGCAATCTTCATCATATGGTCAACCACAATCTGGTTCA…
fus_with_abf1_CM_distributed	GeneArt	2_fus_wAbf1_CM_2_407	ACAACCTTCTTCATCTTCCATGGCCTCTAACGATTACGAACAACAAAACGC	3_fus_wAbf1_CM_3_408	CTTCCTCTTCTTCTTGGGAGAGTTGTACTGATTTTGCAATTGACCG	pRS315-abf1-ΔIDR1-ΔC-NLS-FLAG	N1-IDR2-N*dC	GGAAGATGAAGAAGGTTGTAAATC	N4-IDR2-N*dC	CCCAAGAAGAAGAGGAAGGTG	ATGGCCTCTAACGATTACGAACAACAAAACGCTGAACAATCTTATGGTGCTTATCCAGAACAACCAGGTGTTCAAGGTTACCCTGAACAACAATCTGAACAACCATACGGTCAACAACAGTCTTATTCTCACGGTTATGAACAATCCACTGATACCTCTGGTTATGGTCAAGTTTCTTCCTATTCTTCTTACGGTACTCAAGAACAAAACACCGGTTATGGTGAACAAGAATCTACTCCACAAGGTTACGGTTCTACTAATGGTGGTTATGGATCTAGAGAACAGTCAGAACAATCTGCATCCTATGGACAACAAGAGGGTTCATACGGTGCATCTTCAGAACAAAGTTCTACATCTTACGGTCAAGAACCACAAGCTTCAGGTTCTTATGAACAGCAA…
fus_with_abf1_gal4_motif	GeneArt	2-FUSGAL-Con1-246	ACAACCTTCTTCATCTTCCATGGCCTCTAACGATTATGAACAACAAG	3-Fus_gal4_con_0	CTTCCTCTTCTTCTTGGGGGAGTTATACTGATTTTGCTGACCGTATCC	pRS315-abf1-ΔIDR1-ΔC-NLS-FLAG	N1-IDR2-N*dC	GGAAGATGAAGAAGGTTGTAAATC	N4-IDR2-N*dC	CCCAAGAAGAAGAGGAAGGTG	ATGGCCTCTAACGATTATGAACAACAAGCCGAACAATCTTATGGTGCTTATCCAGAACAACCAGGTCAAGGTTACGAACAACAAAGTGAACAACCATACGGTCAACAATCATACTCTGGTTATGAACAGTCTACTGATACTTCTGGTTACGGCCAATCTTCTTATTCTTCTTACGGTCAAGAACAGAATACCGGTTATGGTGAACAATCTACTCCACAAGGTTATGGTTCTACTGGTGGTTACGGTTCTGAACAATCAGAACAAAGTTCCTATGGTCAACAAACTGCTCAATTGGCCATTGACAAGATCAACTCTTACAAGAGATCCATCGATGACAAGGGTTCTTATGGTAGTTCTGAGCAATCTTCCTCTTATGGACAACCACAATCTGGTTCTTAC…
fus_with_gal4_conserved_0	GeneArt	2-FUSGAL-Con1-246	ACAACCTTCTTCATCTTCCATGGCCTCTAACGATTATGAACAACAAG	3-Fus_gal4_con_0	CTTCCTCTTCTTCTTGGGGGAGTTATACTGATTTTGCTGACCGTATCC	pRS315-abf1-ΔIDR1-ΔC-NLS-FLAG	N1-IDR2-N*dC	GGAAGATGAAGAAGGTTGTAAATC	N4-IDR2-N*dC	CCCAAGAAGAAGAGGAAGGTG	ATGGCCTCTAACGATTATGAACAACAAGCCGAACAATCTTATGGTGCTTATCCAGAACAACCAGGTCAAGGTTACGAACAACAAAGTGAACAACCATACGGTCAACAATCATACTCTGGTTATGAACAGTCTACTGATACTTCTGGTTACGGCCAATCTTCTTATTCTTCTTACGGTCAAGAACAGAATACCGGTTATGGTGAACAATCTACTCCACAAGGTTATGGTTCTACTGGTGGTTACGGTTCTGAACAATCAGAACAAAGTTCTTATGGTCAGCAATTCAACACTACCACTATGGATGATGTCTACAACTACTTGTTCGATGACGAAGGTTCATACGGTTCTTCAGAACAATCATCCTCATATGGTCAACCACAATCTGGTTCTTATGAGCAA…
fus_with_extra_YM	GeneArt	2-FUSGAL-Con1-246	ACAACCTTCTTCATCTTCCATGGCCTCTAACGATTATGAACAACAAG	339-3-FUSYM	CTTCCTCTTCTTCTTGGGAGAGTTGTACTGATTTTGCATTTGTCCGTAGC	pRS315-abf1-ΔIDR1-ΔC-NLS-FLAG	N1-IDR2-N*dC	GGAAGATGAAGAAGGTTGTAAATC	N4-IDR2-N*dC	CCCAAGAAGAAGAGGAAGGTG	ATGGCCTCTAACGATTATGAACAACAAGCCGAAATGCAATCTTATGGTGCTTATCCAGAACAACCAGGTCAAGGTTACGAACAACAATCTGAACAACCATACGGTCAACAATCTTACTCTGGTTATGAACAGTCTACTGATACTTCTGGTTACGGCCAATCTTCTTATTCTTCTTACGGTCAAGAACAGTACAATACCGGTTATGGTGAACAATCTACTCCACAAGGTTATGGTTCTACTGGTGGTTACGGTTCTGAACAATATTCCGAACAATCCTCCTATGGTCAACAAGGTTCTTATGGTTCCTCAGAGCAATACTCTTCTTCTTATGGACAACCACAATCCGGTTCTTACGAACAGCAACCATCTTACGGTGGTCAATATCAACAATCGTATGGT…
fus_with_gal4_conserved_0_no_y	GeneArt	319-2-fwg_noY	ACAACCTTCTTCATCTTCCATGGCCTCTAACGATTCTGAACAAC	320-3-fwg_noY	CTTCCTCTTCTTCTTGGGGGAATTAGATTGATTTTGTTGTCCGCC	pRS315-abf1-ΔIDR1-ΔC-NLS-FLAG	N1-IDR2-N*dC	GGAAGATGAAGAAGGTTGTAAATC	N4-IDR2-N*dC	CCCAAGAAGAAGAGGAAGGTG	ATGGCCTCTAACGATTCTGAACAACAAGCTGAACAATCTCAAGGTGCTGGTCCAGAACAACCAGGTCAAGGTTCAGAACAACAATCAGAACAGCCACAAGGTCAACAATCTGGTTCTGGTTCCGAACAATCTACTGATACTTCTGGTCAAGGTCAATCTTCTGGTTCATCTTCAGGTCAAGAACAAAACACCGGTCAAGGTGAACAAAGTACTCCACAAGGTGGTGGTTCTACTGGTGGTTCAGGTTCTGAGCAAAGTGAACAATCATCTCAAGGACAACAATTCAACACTACCACTATGGATGATGTCTACAACTACTTGTTCGATGATGAAGGTTCAGGTGGTTCCTCAGAACAATCTTCTTCATCTGGTCAACCACAATCAGGTTCTCAAGAACAG…
fus_with_GCN4	GeneArt	2-FUSGAL-Con1-246	ACAACCTTCTTCATCTTCCATGGCCTCTAACGATTATGAACAACAAG	3-Fus_gal4_con_0	CTTCCTCTTCTTCTTGGGGGAGTTATACTGATTTTGCTGACCGTATCC	pRS315-abf1-ΔIDR1-ΔC-NLS-FLAG	N1-IDR2-N*dC	GGAAGATGAAGAAGGTTGTAAATC	N4-IDR2-N*dC	CCCAAGAAGAAGAGGAAGGTG	ATGGCCTCTAACGATTATGAACAACAAGCCGAACAATCTTATGGTGCTTATCCAGAACAACCAGGTCAAGGTTACGAACAACAAAGTGAACAACCATACGGTCAACAATCATACTCTGGTTATGAACAGTCTACTGATACTTCTGGTTACGGCCAATCTTCTTATTCTTCTTACGGTCAAGAACAGAATACCGGTTATGGTGAACAATCTACTCCACAAGGTTATGGTTCTACTGGTGGTTACGGTTCTGAACAATCAGAACAAAGTTCCTATGGTCAGCAGTCTGAATCTTTCTTCTCTTCTTCTACTGATTCGACCCCAATGTTTGAATACGGTTCTTATGGTTCCTCTGAGCAGTCATCTTCATATGGTCAACCACAATCTGGTTCTTACGAACAG…
Gal4-TA	pGADT7-AD	156-2-NCS-GAL4-TA	ACAACCTTCTTCATCTTCCGCCAATTTTAATCAAAGTGGGAATATTGC	157-3-NCS-GAL4-TA	CTTCCTCTTCTTCTTGGGCTCTTTTTTTGGGTTTGGTGGGG	pRS315-abf1-ΔIDR1-ΔC-NLS-FLAG	154-1-NCS-GAL4-TA	CCACTTTGATTAAAATTGGCGGAAGATGAAGAAGGTTGTAAATCATTATAC	155-4-NCS-GAL4-TA	CACCAAACCCAAAAAAAGAGCCCAAGAAGAAGAGGAAGGTG	GCCAATTTTAATCAAAGTGGGAATATTGCTGATAGCTCATTGTCCTTCACTTTCACTAACAGTAGCAACGGTCCGAACCTCATAACAACTCAAACAAATTCTCAAGCGCTTTCACAACCAATTGCCTCCTCTAACGTTCATGATAACTTCATGAATAATGAAATCACGGCTAGTAAAATTGATGATGGTAATAATTCAAAACCACTGTCACCTGGTTGGACGGACCAAACTGCGTATAACGCGTTTGGAATCACTACAGGGATGTTTAATACCACTACAATGGATGATGTATATAACTATCTATTCGATGATGAAGATACCCCACCAAACCCAAAAAAAGAG
Gcn4-TA	genomic DNA, BY4741	2-NCS-GCN4-TA	TACAACCTTCTTCATCTTCCTCACCATTGGATGGTTCTAAATCAACC	3-NCS-GCN4-TA	CTTCCTCTTCTTCTTGGGCAGAGAAACTTCTTCAGTGGATTCAATTGC	pRS315-abf1-ΔIDR1-ΔC-NLS-FLAG	1-NCS-GCN4-TA	TAGAACCATCCAATGGTGAGGAAGATGAAGAAGGTTGTAAATCATTATACTCGC	4-NCS-GCN4-TA	CACTGAAGAAGTTTCTCTGCCCAAGAAGAAGAGGAAGGTGGACTATAAGG	TCACCATTGGATGGTTCTAAATCAACCAACGAAAATGTATCTGCTTCCACTTCTACTGCCAAACCAATGGTTGGCCAATTGATTTTTGATAAATTCATCAAGACTGAAGAGGATCCAATTATCAAACAGGATACCCCTTCGAACCTTGATTTTGATTTTGCTCTTCCACAAACGGCAACTGCACCTGATGCCAAGACCGTTTTGCCAATTCCGGAGCTAGATGACGCTGTAGTGGAATCTTTCTTTTCGTCAAGCACTGATTCAACTCCAATGTTTGAGTATGAAAACCTAGAAGACAACTCTAAAGAATGGACATCCTTGTTTGACAATGACATTCCAGTTACCACTGACGATGTTTCATTGGCTGATAAGGCAATTGAATCCACTGAAGAAGTTTCT…
IDR1_with_gal4_inserted	GeneArt	321-2-IDR1gal4ins	ACAACCTTCTTCATCTTCCGAAACCTCTTCTCCATCTGCTAACAAC	322-3-IDR1gal4ins	CTTCCTCTTCTTCTTGGGGGTGTCTCTGATAGATGATGGAGAATGAG	pRS315-abf1-ΔIDR1-ΔC-NLS-FLAG	N1-IDR2-N*dC	GGAAGATGAAGAAGGTTGTAAATC	N4-IDR2-N*dC	CCCAAGAAGAAGAGGAAGGTG	GAAACCTCTTCTCCATCTGCTAACAACAACACTAATCCACCAGGTACTCCAGATCATATCCATCATCATTCTAACAACATGAACAACGAGGACAACGACAACAACAATGGTTCCAACAACAAAGTCTCCAACGATTCCAAGTTGGATTTCGTTACTGATGACTTGGAATACCATTTGGCTAACACTCATCCAGATGATACCAACGATAAGGTCGAATCTAGATCCAATGAAGTCAACGGTAACAACGATGATGATGCTGATGCCAACAACATCTTTAAGCAACAAGGTGTTACCATCAAGAACGATACCGAAGATGATTCCATTAACAAGGCCTCTATTGATAGAGGTTTGGATGATGAATCTGGTCCAACTCATGGTAATGATTCTGGTAACCATAGA…
IDR1_Insertion	GeneArt	2-IDR1-insertion_300	ACAACCTTCTTCATCTTCCGAAACCTCATCTCCTTCTGCAAATAATAATACC	3-IDR1-in_SIRD_302	CTTCCTCTTCTTCTTGGGGTCTCGTATGGAGGATGGTGAGTGGG	pRS315-abf1-ΔIDR1-ΔC-NLS-FLAG	N1-IDR2-N*dC	GGAAGATGAAGAAGGTTGTAAATC	N4-IDR2-N*dC	CCCAAGAAGAAGAGGAAGGTG	GAAACCTCTTCTCCATCTGCTAACAACAACACTAATCCACCAGGTACTCCAGATCATATCCATCATCATTCTAACAACATGAACAACGAGGACAACGACAACAACAATGGTTCCAACAACAAAGTCTCCAACGATTCCAAGTTGGATTTCGTTACTGATGACTTGGAATACCATTTGGCTAACACTCATCCAGATGATACCAACGATAAGGTCGAATCTAGATCCAATGAAGTCAACGGTAACAACGATGATGATGCTGATGCCAACAACATCTTTAAGCAACAAGGTGTTACCATCAAGAACGATACCGAAGATGATTCCATTAACAAGGCCTCTATTGATAGAGGTTTGGATGATGAATCTGGTCCAACTCATGGTAATGATTCTGGTAACCATAGA…
Kafrican	GeneArt	360_2_Kafricans	ACAACCTTCTTCATCTTCCAACGAACCTACCGATGTTTTGGAAGAAC	361_3_Kafricans	CTTCCTCTTCTTCTTGGGTTCGACATCCTTGAAATGAGAGGACAAC	pRS315-abf1-ΔIDR1-ΔC-NLS-FLAG	N1-IDR2-N*dC	GGAAGATGAAGAAGGTTGTAAATC	N4-IDR2-N*dC	CCCAAGAAGAAGAGGAAGGTG	AACGAACCTACCGATGTTTTGGAAGAACACAACAAGTTGAATTCCAAGCCAGGTTTGACTGGTCCAAAATCTTTACATCCACCAATCGATAACACCGACATTACCAACAACAATGCTAACCCAGATGATAAGGATTTGACTGCTACTGCTCAAGCTGCTATTGGTGATTTGAAGAGAAGAATCCAAGAGTCCGAATCCAACAACGTTGATGTTGAAGATAACTTGGAGGACTACTCTCAAAAGAGACATAAGGCCATTGATGATTCCCCATTGGTTCATTTGGATGATATTCAAAACGACGACAAGTTGCCACATGATGTTGCTGAACAATTGAGGTTGTTGTCCTCTCATTTCAAGGATGTCGAA
K. Lactis 2	GeneArt	362_2_Klactis2	ACAACCTTCTTCATCTTCCCATCACCAAGTTCAACATCATCATCACCC	363_3_Klactis3	CTTCCTCTTCTTCTTGGGTTCGACTTCTTTCAAGTGAGAGGACAATAATC
Klactis (fl)	GeneArt	2_Klactisabf1fl_423	CATATTTGCAATTTCACAAGGATGTCCCTGTACGAGTACAAACATCC	3_Klactisabf1fl_424	CTTCCTCTTCTTCTTGGGTTGACCTCTCAATTCTGGCTGAATG	pRS315-abf1-ΔIDR1-ΔC-NLS-FLAG	1_Klactisabf1fl_425	CCTTGTGAAATTGCAAATATGGTG	N4-IDR2-N*dC	CCCAAGAAGAAGAGGAAGGTG	ATGTCCCTGTACGAGTACAAACATCCAATCATCAACAAAGATTTGGCTGCTCCAGATCCAGTTTCTGCTCAAAAAAGATCATTCCCAACTTTGGAAGCTTGGTACGATGTTATCAACGACTACGAATTCCAATCTAGATGCCCAATCATCTTGAAGAACTCCCATAAGAACAAGCACTTCACTTTCGCTTGTCATTTGAAGTCTTGCCCCTTCAAGATTTTGTTGTCTTATCAAGGTGCTAACAACTCCGGTTCTTCTGAAGATGGTTCTCCACATGGTTTGTCTGGTGATGGTGGTTCTTCTTCATCTGGTTCTAATCATCATAACGGTCATACCAACTTGGCAGAAGATGGTAGAGCTGAAGATGAAGATGATGACGAAGATGACGATGCTGCTGTT…	fl K. lactis ABF1 homologue inserted between 690 up up- and 170 bp downstream
Knaganis	GeneArt	364_2_Knaganis	ACAACCTTCTTCATCTTCCGGTTCTTCTACTGTTACTCCATCAGGTGC	365_3_Knaganis	CTTCCTCTTCTTCTTGGGCTCGACTTCTTTGAAGTGAGAGGATAGCAATC	pRS315-abf1-ΔIDR1-ΔC-NLS-FLAG	N1-IDR2-N*dC	GGAAGATGAAGAAGGTTGTAAATC	N4-IDR2-N*dC	CCCAAGAAGAAGAGGAAGGTG	GGTTCTTCTACTGTTACTCCATCAGGTGCTGCTGGTGCTGGTGCAGCTGGTCAAAATTCTCCATCTAACTTGCATAAGCTGTCCTTCGGTAAATCTTCTGGTGCTGTTATTAGGTCCTTGTACAATACTCAACCACCACTGTCATCTATTTCTGTTGCTGCTGCTGCATCTGCTTTGACTCAACACTTGCAAGGTTCTGATCAACAAGGTACAGATCATCCAAGACGTAGACAATCTAACAATGCTCATGGTACTGTTTTGGAAGATGAGAATGGTACTCCAGAAGGTTCTCCTGAAGAACATCATGGTCATGATCAAGATTCTCACTTGGGTGAAGATGCTAAAGATGTTCAAGCTGCTGCTCAAGCTGCAATGTCTGAATCTACTGCTTTGAAAAGA…
Lkluyver	GeneArt	366_2_LKluyver	ACAACCTTCTTCATCTTCCGCTGCTGCTGCTATTGCTTCTGG	367_3_Lkluyver	CTTCCTCTTCTTCTTGGGCTCGACTTCTTTCAAGTGAGAGGATAACAAACGCC	pRS315-abf1-ΔIDR1-ΔC-NLS-FLAG	N1-IDR2-N*dC	GGAAGATGAAGAAGGTTGTAAATC	N4-IDR2-N*dC	CCCAAGAAGAAGAGGAAGGTG	GCTGCTGCTGCTATTGCTTCTGGTACTGATACAATTTCTGCTGCTTCTGTTCCAGAATCTAAAAGGGTTGCTGAAGATGTTTTGGATGAAGATGCTCAAGGTAAGAAGAGAATTAGAGCCAACAAGATTTCTACCGCTGTTAAGATGGGTACGAGATCTTCTTTGGTTGGTGAACCAGGTATGGCTTCTTTGGAAGATGGTCCAAATGAATACGTTCAAACTGGTTCTTCTGGTGAGGATAAGTTGCCACATGATGTTGCTGAACAATGGCGTTTGTTATCCTCTCACTTGAAAGAAGTCGAG
local shuffle 0	GeneArt	LS_0_P2	ACAACCTTCTTCATCTTCCGAAAACCAGAACTCCAACAAGAACTACG	LS_0_P3	CTTCCTCTTCTTCTTGGGCTCGACTTCTTTCAAGTGAGAGGATAGC	pRS315-abf1-ΔIDR1-ΔC-NLS-FLAG	LS_0_P1	TGTTGGAGTTCTGGTTTTCGGAAGATGAAGAAGGTTGTAAATCATTATAC	LS_0_P4	TCACTTGAAAGAAGTCGAGCCCAAGAAGAAGAGGAAGGTG	GAAAACCAGAACTCCAACAAGAACTACGGTATTACTGCTTCTGAAGGTTTGAACGATCACTCCGATAATTCCTCCAGATTGATTAACAATGCCGGCACTTCTTCTAACACTACCAAGAATGTTAACAACAACAAGAATGACTCCAACGACGATAACAATGGCAACAACAACAATGATGCCAGCAACTTGATGGAATCCGTTTTGGATAAGACCTCCTCACATAGATACCAACCTAAAAAGATGCCATCCGTTAACAAATGGTCTAAGCCAGATCAAATCACCCACTCTGATGTTTCTATGGTTGGTTTGGATGAATCTAACGATGGTGGTAACGAAAACGTTCATCCAACTTTGGCTGAAGTTGATGCTCAAGAAGCTAGAGAAACTGCTCAATTGGCT…
local shuffle 1	GeneArt	LS_12345_P2	ACAACCTTCTTCATCTTCCAACAACAACAACAACAATGACGGTGAG	LS_0_P3	CTTCCTCTTCTTCTTGGGCTCGACTTCTTTCAAGTGAGAGGATAGC	pRS315-abf1-ΔIDR1-ΔC-NLS-FLAG	LS_0_P1	TGTTGGAGTTCTGGTTTTCGGAAGATGAAGAAGGTTGTAAATCATTATAC	LS_0_P4	TCACTTGAAAGAAGTCGAGCCCAAGAAGAAGAGGAAGGTG	AACAACAACAACAACAATGACGGTGAGTTGTCTGGTACAAACTTGAGATCTAACTCCATCGATTACGCTAAGCACCAAGAAATCTCTTCTAACACCAACGATTCTAACAACACTAACGTTAACGCCGATGATAACTCTGGTAACTCTAAGGATAACAATACCAAGGCTGGTAACAACAACTCCAACTTGATGGAATCTGTTTTGGACAAGACCTCCTCACATAGATACCAACCTAAAAAGATGCCATCCGTTAACAAATGGTCTAAGCCAGATCAAATCACCCACTCTGATGTTTCTATGGTTGGTTTGGATGAATCTAACGATGGTGGTAACGAAAACGTTCATCCAACTTTGGCTGAAGTTGATGCTCAAGAAGCTAGAGAAACTGCTCAATTGGCT…
local shuffle 2	GeneArt	LS_12345_P2	ACAACCTTCTTCATCTTCCAACAACAACAACAACAATGACGGTGAG	LS_0_P3	CTTCCTCTTCTTCTTGGGCTCGACTTCTTTCAAGTGAGAGGATAGC	pRS315-abf1-ΔIDR1-ΔC-NLS-FLAG	LS_0_P1	TGTTGGAGTTCTGGTTTTCGGAAGATGAAGAAGGTTGTAAATCATTATAC	LS_0_P4	TCACTTGAAAGAAGTCGAGCCCAAGAAGAAGAGGAAGGTG	AACAACAACAACAACAATGACGGTGAGTTGTCTGGTACAAACTTGAGATCTAACTCCATCGATTACGCTAAGCACCAAGAAATTTCATCTGCTGGTACATCTTCTAACACCACCAAGAATGTTAACAACAACAAGAACGATTCCAACGACGATAACAACGGTAACAACAACAACGATGCTTCCGTTTTGATGGTTCCAAAGCACAATTCTAAGAGATCTCCACAGACCTACAAGAAAGAAATGCCAAACGATAGCAAGTCCTTGTCCTGGGATCAAATTACTCATTCCGATGTTTCTATGGTCGGTTTGGATGAATCTAATGATGGTGGTAACGAAAACGTTCATCCAACTTTGGCTGAAGTTGATGCTCAAGAAGCTAGAGAAACTGCTCAATTGGCT…
local shuffle 3	GeneArt	LS_12345_P2	ACAACCTTCTTCATCTTCCAACAACAACAACAACAATGACGGTGAG	LS_0_P3	CTTCCTCTTCTTCTTGGGCTCGACTTCTTTCAAGTGAGAGGATAGC	pRS315-abf1-ΔIDR1-ΔC-NLS-FLAG	LS_0_P1	TGTTGGAGTTCTGGTTTTCGGAAGATGAAGAAGGTTGTAAATCATTATAC	LS_0_P4	TCACTTGAAAGAAGTCGAGCCCAAGAAGAAGAGGAAGGTG	AACAACAACAACAACAATGACGGTGAGTTGTCTGGTACAAACTTGAGATCTAACTCCATCGATTACGCTAAGCACCAAGAAATTTCATCTGCTGGTACATCTTCTAACACCACCAAGAATGTTAACAACAACAAGAACGATTCCAACGACGATAACAACGGTAACAACAACAACGATGCTTCCAACTTGATGGAATCCGTTTTGGATAAGACCTCCTCACATAGATACCAACCTAAAAAGATGCCATCCGTTAACAAATGGTCTAAGCCTGAAGATGGTATCGATCATGATAACGCTAACACTACCTTGGTTTCCGTTCATTTGGAAATGGGTGTTCAAGAAGGTCCATCTAACGATTCTGTTGATGCTCAAGAAGCTAGAGAAACTGCTCAATTGGCT…
local shuffle 4	GeneArt	LS_12345_P2	ACAACCTTCTTCATCTTCCAACAACAACAACAACAATGACGGTGAG	LS_0_P3	CTTCCTCTTCTTCTTGGGCTCGACTTCTTTCAAGTGAGAGGATAGC	pRS315-abf1-ΔIDR1-ΔC-NLS-FLAG	LS_0_P1	TGTTGGAGTTCTGGTTTTCGGAAGATGAAGAAGGTTGTAAATCATTATAC	LS_0_P4	TCACTTGAAAGAAGTCGAGCCCAAGAAGAAGAGGAAGGTG	AACAACAACAACAACAATGACGGTGAGTTGTCTGGTACAAACTTGAGATCTAACTCCATCGATTACGCTAAGCACCAAGAAATTTCATCTGCTGGTACATCTTCTAACACCACCAAGAATGTTAACAACAACAAGAACGATTCCAACGACGATAACAACGGTAACAACAACAACGATGCTTCCAACTTGATGGAATCCGTTTTGGATAAGACCTCCTCACATAGATACCAACCTAAAAAGATGCCATCCGTTAACAAATGGTCTAAGCCAGATCAAATCACCCACTCTGATGTTTCTATGGTTGGTTTGGATGAATCTAACGATGGTGGTAACGAAAACGTTCATCCAACTTTGGCTGAAGCTACTGCTGATGAACAATCTGAATTGAACGATAGAATT…
local shuffle 5	GeneArt	LS_12345_P2	ACAACCTTCTTCATCTTCCAACAACAACAACAACAATGACGGTGAG	LS_5_P3	CTTCCTCTTCTTCTTGGGTTCGACTTCTTTCAAGTGAGAGGACAACAAC	pRS315-abf1-ΔIDR1-ΔC-NLS-FLAG	LS_5_P1	GTCATTGTTGTTGTTGTTGTTGGAAGATGAAGAAGGTTGTAAATCATTATAC	LS_5_P4	CTCACTTGAAAGAAGTCGAACCCAAGAAGAAGAGGAAGGTG	AACAACAACAACAACAATGACGGTGAGTTGTCTGGTACAAACTTGAGATCTAACTCCATCGATTACGCTAAGCACCAAGAAATTTCATCTGCTGGTACATCTTCTAACACCACCAAGAATGTTAACAACAACAAGAACGATTCCAACGACGATAACAACGGTAACAACAACAACGATGCTTCCAACTTGATGGAATCCGTTTTGGATAAGACCTCCTCACATAGATACCAACCTAAAAAGATGCCATCCGTTAACAAATGGTCTAAGCCAGATCAAATCACCCACTCTGATGTTTCTATGGTTGGTTTGGATGAATCTAACGATGGTGGTAACGAAAACGTTCATCCAACTTTGGCTGAAGTTGATGCTCAAGAAGCTAGAGAAACTGCTCAATTGGCT…
local shuffle 6	GeneArt	LS_12345_P2	ACAACCTTCTTCATCTTCCAACAACAACAACAACAATGACGGTGAG	LS_6_P3	CTTCCTCTTCTTCTTGGGTTCGACTTCTTTTTCTGGTTCGATCAAG	pRS315-abf1-ΔIDR1-ΔC-NLS-FLAG	LS_5_P1	GTCATTGTTGTTGTTGTTGTTGGAAGATGAAGAAGGTTGTAAATCATTATAC	LS_6_P4	AACCAGAAAAAGAAGTCGAACCCAAGAAGAAGAGGAAGGTG	AACAACAACAACAACAATGACGGTGAGTTGTCTGGTACAAACTTGAGATCTAACTCCATCGATTACGCTAAGCACCAAGAAATTTCATCTGCTGGTACATCTTCTAACACCACCAAGAATGTTAACAACAACAAGAACGATTCCAACGACGATAACAACGGTAACAACAACAACGATGCTTCCAACTTGATGGAATCCGTTTTGGATAAGACCTCCTCACATAGATACCAACCTAAAAAGATGCCATCCGTTAACAAATGGTCTAAGCCAGATCAAATCACCCACTCTGATGTTTCTATGGTTGGTTTGGATGAATCTAACGATGGTGGTAACGAAAACGTTCATCCAACTTTGGCTGAAGTTGATGCTCAAGAAGCTAGAGAAACTGCTCAATTGGCT…
Lthermot	GeneArt	368_2_Lthermot	ACAACCTTCTTCATCTTCCGCTGCTGCTGCTATTAACGCTAATGG	369_3_Lthermot	CTTCCTCTTCTTCTTGGGTTCGACTTCTTTCAAGTGAGAGGACAGC	pRS315-abf1-ΔIDR1-ΔC-NLS-FLAG	N1-IDR2-N*dC	GGAAGATGAAGAAGGTTGTAAATC	N4-IDR2-N*dC	CCCAAGAAGAAGAGGAAGGTG	GCTGCTGCTGCTATTAACGCTAATGGTGGTGCTGGTGCAGGTTCTGGTCCACATGATCAAACTGATGAATTAGGTGGTAAAAAGAGAGGTTACGGCGCTGGTCATCATCATCACAATGGTGTTAATGGTGATGTTCCAGGTGATCACGAAGATGAATTGGAAGGTAGAAAGAGAACCAGGACCAACAAAATTTCTACCGCTGTTAAGATGGGCACCAGATCTTCATTGGTTAATGATCCAGCTTTGGCCCAATTGGATGATGTTAATGATTCCGAAGATAACAAGCCACCAGAAGATTTGGCTGAACAATTGAGATTGCTGTCCTCTCACTTGAAAGAAGTCGAA
Lwaltii	GeneArt	368_2_Lthermot	ACAACCTTCTTCATCTTCCGCTGCTGCTGCTATTAACGCTAATGG	369_3_Lthermot	CTTCCTCTTCTTCTTGGGTTCGACTTCTTTCAAGTGAGAGGACAGC	pRS315-abf1-ΔIDR1-ΔC-NLS-FLAG	N1-IDR2-N*dC	GGAAGATGAAGAAGGTTGTAAATC	N4-IDR2-N*dC	CCCAAGAAGAAGAGGAAGGTG	GCTGCTGCTGCTATTAACGCTAATGGTGGTAATGGTGCTGGTGCTCCAGGTGCCGGTGGTATTGGTCATGATAACGGTGGTGATTTGTCTGGTAAAAAAAGAGGTTACGGCGGTTCTCATCATCATAATGGTGTTACTGGTGATGCTTCTGGTGATCACGATGATGAATTGGAATCTAGAAAGAGAACTAGGACCAACAAGATTTCTACCGCTGTTAAGATGGGTACGAGATCTTCTTTGGTTAATGATCCAGCTTTGGCCCAATTGGATGATGTTAATGATTCCGAAGATAACAAGCCACCAGAAGATTTGGCTGAACAATTGAGATTGCTGTCCTCTCACTTGAAAGAAGTCGAA
Mcm1 IDR	genomic DNA, BY4741	335-Mcm1IDR-2	ACAACCTTCTTCATCTTCCGATGATGAGGAAGAAGACGAGGAGG	336-Mcm1-IDR-3	TCCTCTTCTTCTTGGGGTATTGGCCTTGTTGCGGTTC	pRS315-abf1-ΔIDR1-ΔC-NLS-FLAG	N1-IDR2-N*dC	GGAAGATGAAGAAGGTTGTAAATC	N4-IDR2-N*dC	CCCAAGAAGAAGAGGAAGGTG	GATGATGAGGAAGAAGACGAGGAGGAAGACGGTGATGATGATGATGATGATGACGATGATGGTAATGATATGCAACGCCAGCAACCACAACAACAGCAACCGCAACAACAGCAACAAGTATTGAATGCACACGCAAATAGCTTAGGCCATCTAAATCAAGATCAGGTACCGGCAGGCGCGCTGAAACAAGAGGTGAAGTCACAATTGCTAGGCGGTGCCAATCCTAATCAAAACTCAATGATTCAACAGCAGCAACATCACACGCAGAATTCACAACCACAACAGCAACAGCAACAACAACCACAGCAGCAAATGTCACAGCAACAAATGTCACAGCATCCTCGACCACAGCAAGGAATACCACATCCGCAACAATCGCAGCCACAGCAACAGCAACAA…
mini_repetitive_FUS_GAL4_motif	GeneArt	323-2-mini-repetitive-fgalmotif	ACAACCTTCTTCATCTTCCTCTACTCCACAAGGTTATGGTTCTACTGG	324-3-mini-repetitive-fgalmotif	CTTCCTCTTCTTCTTGGGCTGTTGACCATAGCTAGATTGTTCACTC	pRS315-abf1-ΔIDR1-ΔC-NLS-FLAG	N1-IDR2-N*dC	GGAAGATGAAGAAGGTTGTAAATC	N4-IDR2-N*dC	CCCAAGAAGAAGAGGAAGGTG	TCTACTCCACAAGGTTATGGTTCTACTGGTGGTTACGGTTCTGAACAATCAGAACAATCTTCTTACGGTCAACAATTCAACACTACCACTATGGATGATGTCTACAACTACTTGTTCGATGATGAATCAACACCTCAAGGTTACGGTAGCACAGGTGGTTATGGTAGTGAACAGAGTGAACAATCTAGCTATGGTCAACAG
Ncastell	GeneArt	370_2_Ncastell	ACAACCTTCTTCATCTTCCTTGAACGTTCCAAAGAAGGTCAGAAGAAAGAGG	371_3_Ncastell	CTTCCTCTTCTTCTTGGGTTGGATGTCGTTCAAACCGGAAGTC	pRS315-abf1-ΔIDR1-ΔC-NLS-FLAG	N1-IDR2-N*dC	GGAAGATGAAGAAGGTTGTAAATC	N4-IDR2-N*dC	CCCAAGAAGAAGAGGAAGGTG	TTGAACGTTCCAAAGAAGGTCAGAAGAAAGAGGATCGAAGTTTTTAGGGGTGAAGATAAGCCAACTACCAAGGCCAACATTATCCAATTGTCTAACACTTCCGTTGATGACACTACCCATGAAGAAATGATGATTACCATGAGAGCTAAGAGACATGCTGAAACCGATCAATTTGAATCTCCAGTTAAGAGAAGGCATACCACCTCTTCAGATTCTGAATCTAACAACTCTTCCTACAAGGATACCAACGATTCCGTTAGAAACGAAGATGATGAACACATCTTGCCATACTCTGCTACATTGCAATTGAGAGTTTTGACTTCCGGTTTGAACGACATCCAA
Ndairene	GeneArt	372_2_Ndairene	ACAACCTTCTTCATCTTCCTCTGACTTGGAAACTATGAACAACGCCG	373_3_Ndairene	CTTCCTCTTCTTCTTGGGTCTGGATCTCTTCAAGTGGTAGGACAAG	pRS315-abf1-ΔIDR1-ΔC-NLS-FLAG	N1-IDR2-N*dC	GGAAGATGAAGAAGGTTGTAAATC	N4-IDR2-N*dC	CCCAAGAAGAAGAGGAAGGTG	TCTGACTTGGAAACTATGAACAACGCCGTTAAGGATTCTGAAGAAGAAACTGATAGAAGGCAGAGAAAGCGTAGAAAGATCAAGAGAAAAGTTACCGGTGAAGAATCTACCTTGGGTCAAGAAAAGACCTCCATTTTTTTGCTGAAGCCATCTAATGCTGACGAAACCTCTATTTTGTCTGTTGATGATACCTCCTTGTTGGAACAAAACAAGCAATTGCAGAAGATCATCATCAAGAACTCCACCGAAAACGATTCTGATGATCCAAACAAATCCGCTGAAAAGTCTACCGATTTCAACGAAACCTTGAAGATCTTGTCCTACCACTTGAAGAGATCCAGA
Pho4 ΔDBD	genomic DNA, BY4741	164-2-NCS-Pho4-dDBD	ACAACCTTCTTCATCTTCCATGGGCCGTACAACTTCTGAGG	165-3-NCS-Pho4-dDBD	CTTCCTCTTCTTCTTGGGATCGTCCACGAGCGCGC	pRS315-abf1-ΔIDR1-ΔC-NLS-FLAG	162-1-NCS-Pho4-dDBD	AGAAGTTGTACGGCCCATGGAAGATGAAGAAGGTTGTAAATCATTATAC	163-4-NCS-Pho4-dDBD	CGCGCTCGTGGACGATCCCAAGAAGAAGAGGAAGGTG	ATGGGCCGTACAACTTCTGAGGGAATACACGGTTTTGTGGACGATCTAGAGCCCAAGAGCAGCATTCTTGATAAAGTCGGAGACTTTATCACCGTAAACACGAAACGGCATGATGGGCGCGAGGACTTCAACGAGCAAAACGACGAGCTGAACAGTCAAGAGAACCACAACAGCAGTGAGAATGGGAACGAGAATGAAAATGAACAAGACAGTCTCGCGTTGGACGACCTAGACCGCGCCTTTGAGCTGGTGGAAGGTATGGATATGGACTGGATGATGCCCTCGCATGCGCACCACTCCCCAGCTACAACTGCTACAATCAAGCCGCGGCTATTATATTCGCCGCTAATACACACGCAAAGTGCGGTTCCCGTAACCATTTCGCCGAACTTGGTCGCT…
Rap1 IDR	GeneArt	2_Rap1_1_120_2_409	ACAACCTTCTTCATCTTCCATGTCCTCTCCAGATGATTTTGAAACTGC	3_Rap1_1_120_3_410	CTTCCTCTTCTTCTTGGGTTGTTCTTTCTTTTCGTCAGCTGCAG	pRS315-abf1-ΔIDR1-ΔC-NLS-FLAG	N1-IDR2-N*dC	GGAAGATGAAGAAGGTTGTAAATC	N4-IDR2-N*dC	CCCAAGAAGAAGAGGAAGGTG	TTCAGAGAAGTTGTCGACTCCAGATTGCAAGAGGAATCTCATTCTAATGGTGTGGACAACTCCAACTCTAACTCTGATAACAAGGATTCCATTAGACCAAAGACCGAAATCATTTCTACCAACACTAATGGTGCTACCGAAGATTCTACTTCCGAAAAGGTTATGGTTGATGCTGAACAACAAGCTAGGTTGCAAGAACAAGCTCAATTATTGAGACAGCACGTTTCTTCTACTGCCTCTATTACTTCTGGTGGTCATAACGATTTGGTCCAAATTGAACAACCACAAAAGGACACCTCTAACAACAACAATTCCAACGTTAACGACGAGGATAACGACTTGTTGACTCAAGATAACAATCCACAAACTGCCGATGAAGGTAATGCTTCATTTCAAGCT…
Rap1_1_120	GeneArt	2_Rap1_1_120_2_409	ACAACCTTCTTCATCTTCCATGTCCTCTCCAGATGATTTTGAAACTGC	3-Rap1_IDR_294	CTTCCTCTTCTTCTTGGGAGCCTTGTTATGAGATGGCAAAGC	pRS315-abf1-ΔIDR1-ΔC-NLS-FLAG	N1-IDR2-N*dC	GGAAGATGAAGAAGGTTGTAAATC	N4-IDR2-N*dC	CCCAAGAAGAAGAGGAAGGTG	ATGTCCTCTCCAGATGATTTTGAAACTGCTCCAGCTGAATATGTTGATGCTTTGGATCCATCTATGGTTGTTGTTGATTCTGGTTCTGCTGCTGTTACAGCTCCATCTGATTCAGCTGCTGAAGTTAAGGCTAATCAGAACGAAGAAAACACTGGTGCTACTGCTGCTGAAACTTCTGAAAAAGTTGATCAAACCGAGGTCGAAAAAAAGGATGATGATGATACAACCGAAGTTGGTGTTACTACTACTACACCATCTATTGCTGATACTGCTGCCACTGCTAATATTGCTTCTACTTCTGGTGCTTCTGTTACTGAACCTACTACTGATGATACTGCAGCTGACGAAAAGAAAGAACAA
Rap1_I1_and_I2	GeneArt	2-Rap1_IDR_293	ACAACCTTCTTCATCTTCCTTCAGAGAAGTTGTCGACTCCAGATTG	3-Rap1_IDR_294	CTTCCTCTTCTTCTTGGGAGCCTTGTTATGAGATGGCAAAGC	pRS315-abf1-ΔIDR1-ΔC-NLS-FLAG	N1-IDR2-N*dC	GGAAGATGAAGAAGGTTGTAAATC	N4-IDR2-N*dC	CCCAAGAAGAAGAGGAAGGTG	ATGTCCTCTCCAGATGATTTTGAAACTGCTCCAGCTGAATATGTTGATGCTTTGGATCCATCTATGGTTGTTGTTGATTCTGGTTCTGCTGCTGTTACAGCTCCATCTGATTCAGCTGCTGAAGTTAAGGCTAATCAGAACGAAGAAAACACTGGTGCTACTGCTGCTGAAACTTCTGAAAAAGTTGATCAAACCGAGGTCGAAAAAAAGGATGATGATGATACAACCGAAGTTGGTGTTACTACTACTACACCATCTATTGCTGATACTGCTGCCACTGCTAATATTGCTTCTACTTCTGGTGCTTCTGTTACTGAACCTACTACTGATGATACTGCAGCTGACGAAAAGAAAGAACAATTCAGAGAAGTTGTCGACTCCAGGTTGCAAGAGGAATCT…
Rap1_with_gal4_inserted	GeneArt	2-Rap1_IDR_293	ACAACCTTCTTCATCTTCCTTCAGAGAAGTTGTCGACTCCAGATTG	3-Rap1_IDR_294	CTTCCTCTTCTTCTTGGGAGCCTTGTTATGAGATGGCAAAGC	pRS315-abf1-ΔIDR1-ΔC-NLS-FLAG	N1-IDR2-N*dC	GGAAGATGAAGAAGGTTGTAAATC	N4-IDR2-N*dC	CCCAAGAAGAAGAGGAAGGTG	TTCAGAGAAGTTGTCGACTCCAGATTGCAAGAGGAATCTCATTCTAATGGTGTGGACAACTCCAACTCTAACTCTGATAACAAGGATTCCATTAGACCAAAGACCGAAATCATTTCTACCAACACTAATGGTGCTACCGAAGATTCTACTTCCGAAAAGGTTATGGTTGATGCTGAACAACAAGCTAGGTTGCAAGAACAAGCTCAATTATTGAGACAGCACGTTTCTTCTACTGCCTCTATTACTTCTGGTGGTCATAACGATTTGGTCCAAATTGAACAACCACAAAAGGACACCTCTAACAACAACAATTCCAACGTTAACGACGAGGATAACGACTTGTTGACTTTCAACACTACTACCATGGATGACGTCTACAACTACTTGTTCGATGATGAA…
Reb1 IDR fl	genomic DNA, BY4741	2_Reb1_fullIDR_405	ACAACCTTCTTCATCTTCCATGCCTTCAGGTCATAACGATAAAAACGC	3_Reb1_fullIDR_406	CTTCCTCTTCTTCTTGGGATACTCGTTAATAAATCTTTCTAAAGCGGCGTC	pRS315-abf1-ΔIDR1-ΔC-NLS-FLAG	N1-IDR2-N*dC	GGAAGATGAAGAAGGTTGTAAATC	N4-IDR2-N*dC	CCCAAGAAGAAGAGGAAGGTG	ATGCCTTCAGGTCATAACGATAAAAACGCAAATCAAGAGTCTGTGGAAGAGGCTGTTTTGAAATATGTCGGTGTAGGTCTAGATCACCAGAACCATGACCCTCAATTGCATACGAAGGATCTGGAAAACAAACACTCGAAAAAGCAGAATATTGTGGAAAGTAGTAGTGATGTTGATGTTAATAACAATGATGACAGTAATAGAAACGAGGATAATAATGATGATTCTGAAAATATTAGCGCATTGAATGCGAACGAATCATCTTCGAATGTGGATCATGCCAACTCCAATGAACAACATAACGCAGTTATGGATTGGTATTTAAGGCAAACAGCGCATAATCAACAAGACGACGAAGATGACGAAAACAATAATAACACTGACAACGGCAATGACAGT…
Reb1 IDR frameshift	GeneArt	2-Reb1_IDR_295	ACAACCTTCTTCATCTTCCAACAACAACGACGACTCTAACAGAAACG	3-Reb1_IDR_296	CTTCCTCTTCTTCTTGGGCAGCTGATCTCTGTCGATAACATCATTG	pRS315-abf1-ΔIDR1-ΔC-NLS-FLAG	N1-IDR2-N*dC	GGAAGATGAAGAAGGTTGTAAATC	N4-IDR2-N*dC	CCCAAGAAGAAGAGGAAGGTG	AACAACAACGACGACTCTAACAGAAACGAAGATAACAACGATGACAGCGAAAACATTTCTGCTTTGAACGCTAACGAGTCCTCTTCTAATGTTGATCATGCTAACTCCAACGAACAACACAATGCTGTTATGGATTGGTACTTGAGACAAACCGCTCACAATCAACAAGATGATGAAGATGACGAGAACAACAACAATACCGATAACGGTAACGATTCCAACAACCACTTTTCCCAATCTGATATCGTTGTTGATGATGACGACGATAAGAACAAAAAGGATGCTGGTGTTGGTGTTGATGACGATCACCAATCTATGGCTATGGCTGCTGTTGCTGCTGCTTATACTTTGTCTAAAAACAACAACAACAACAATTCGATCGCCAACGACTCCAACTCT…
repetitive_FUS_GAL4_motif	GeneArt	323-2-mini-repetitive-fgalmotif	ACAACCTTCTTCATCTTCCTCTACTCCACAAGGTTATGGTTCTACTGG	325-3-repetitive_fgmotif	CTTCCTCTTCTTCTTGGGTTGTTGGCCATAACTGCTCTGTTC	pRS315-abf1-ΔIDR1-ΔC-NLS-FLAG	N1-IDR2-N*dC	GGAAGATGAAGAAGGTTGTAAATC	N4-IDR2-N*dC	CCCAAGAAGAAGAGGAAGGTG	TCTACTCCACAAGGTTATGGTTCTACTGGTGGTTACGGTTCTGAACAATCAGAACAATCTTCTTACGGTCAACAATCAACACCTCAAGGTTACGGTAGCACAGGTGGTTATGGTAGTGAACAGAGTGAACAATCTAGCTATGGTCAACAAAGTACACCACAAGGATACGGCTCAACTGGCGGTTATGGCTCAGAACAGTCTGAACAAAGTTCTTATGGACAACAGAGCACTCCTCAAGGCTATGGAAGTACTGGTGGATATGGATCCGAACAAAGCGAACAATCCTCATATGGTCAGCAATTCAATACCACTACTATGGATGATGTCTACAACTACTTGTTCGATGATGAATCAACCCCACAAGGCTACGGATCTACCGGTGGCTATGGTTCAGAGCAA…
shuffle A	GeneArt	2-breakhelicity1_243	ACAACCTTCTTCATCTTCCAACAACAACAACAACAATGACGGTG	3-breakhelicity1_244	CTTCCTCTTCTTCTTGGGCTCGACTTCTTTCAAGTGAGAGGATAGC	pRS315-abf1-ΔIDR1-ΔC-NLS-FLAG	N1-IDR2-N*dC	GGAAGATGAAGAAGGTTGTAAATC	N4-IDR2-N*dC	CCCAAGAAGAAGAGGAAGGTG	AACAACAACAACAACAATGACGGTGAGTTGTCTGGTACAAACTTGAGATCTAACTCCATCGATTACGCTAAGCACCAAGAAATTTCATCTGCTGGTACATCTTCTAACACCACCAAGAATGTTAACAACAACAAGAACGATTCCAACGACGATAACAACGGTAACAACAACAACGATGCTTCCAACTTGATGGAATCCGTTTTGGATAAGACCTCCTCACATAGATACCAACCTAAAAAGATGCCATCCGTTAACAAATGGTCTAAGCCATCTCAAGATTCCATCGATACTGTTCATATGGTTGGTTTGGATGAATCTAACGATGGTGGTAACGAAAACGTTCATCCAACTTTGGCTGAAGTTGATGCTCAAGAAGCTAGAGAAACTGCTCAATTGGCT…
shuffle B	GeneArt	2-breakhelicity1_243	ACAACCTTCTTCATCTTCCAACAACAACAACAACAATGACGGTG	3-breakhelicity1_244	CTTCCTCTTCTTCTTGGGCTCGACTTCTTTCAAGTGAGAGGATAGC	pRS315-abf1-ΔIDR1-ΔC-NLS-FLAG	N1-IDR2-N*dC	GGAAGATGAAGAAGGTTGTAAATC	N4-IDR2-N*dC	CCCAAGAAGAAGAGGAAGGTG	AACAACAACAACAACAATGACGGTGAGTTGTCTGGTACAAACTTGAGATCTAACTCCATCGATTACGCTAAGCACCAAGAAATTTCATCTGCTGGTACATCTTCTAACACCACCAAGAATGTTAACAACAACAAGAACGATTCCAACGACGATAACAACGGTAACAACAACAACGATGCTTCCAACTTGATGGAATCCGTTTTGGATAAGACCTCCTCACATAGATACCAACCTAAAAAGATGCCATCCGTTAACAAATGGTCTAAGCCAGATCAAATCACCCACTCTGATGTTTCTATGTTGGGTGAAGATGTTGATGGTAACTCTGGTAACGAAAACGTTCATCCAACTTTGGCTGAAGTTGATGCTCAAGAAGCTAGAGAAACTGCTCAATTGGCT…
shuffle C	GeneArt	2-breakhelicity1_243	ACAACCTTCTTCATCTTCCAACAACAACAACAACAATGACGGTG	3-breakhelicity1_244	CTTCCTCTTCTTCTTGGGCTCGACTTCTTTCAAGTGAGAGGATAGC	pRS315-abf1-ΔIDR1-ΔC-NLS-FLAG	N1-IDR2-N*dC	GGAAGATGAAGAAGGTTGTAAATC	N4-IDR2-N*dC	CCCAAGAAGAAGAGGAAGGTG	AACAACAACAACAACAATGACGGTGAGTTGTCTGGTACAAACTTGAGATCTAACTCCATCGATTACGCTAAGCACCAAGAAATTTCATCTGCTGGTACATCTTCTAACACCACCAAGAATGTTAACAACAACAAGAACGATTCCAACGACGATAACAACGGTAACAACAACAACGATGCTTCCAACTTGATGGAATCCGTTTTGGATAAGACCTCCTCACATAGATACCAACCTAAAAAGATGCCATCCGTTAACAAATGGTCTAAGCCAGATCAAATCACCCACTCTGATGTTTCTATGGTTGGTTTGGATGAATCTAACGATGGTGGTAATGCTCCTGAAGAAAACACATTGCATGTTGTTGATGCTCAAGAAGCTAGAGAAACTGCTCAATTGGCT…
shuffle D	GeneArt	2-breakhelicity1_243	ACAACCTTCTTCATCTTCCAACAACAACAACAACAATGACGGTG	3-breakhelicity1_244	CTTCCTCTTCTTCTTGGGCTCGACTTCTTTCAAGTGAGAGGATAGC	pRS315-abf1-ΔIDR1-ΔC-NLS-FLAG	N1-IDR2-N*dC	GGAAGATGAAGAAGGTTGTAAATC	N4-IDR2-N*dC	CCCAAGAAGAAGAGGAAGGTG	AACAACAACAACAACAATGACGGTGAGTTGTCTGGTACAAACTTGAGATCTAACTCCATCGATTACGCTAAGCACCAAGAAATTTCATCTGCTGGTACATCTTCTAACACCACCAAGAATGTTAACAACAACAAGAACGATTCCAACGACGATAACAACGGTAACAACAACAACGATGCTTCCAACTTGATGGAATCCGTTTTGGATAAGACCTCCTCACATAGATACCAACCTAAAAAGATGCCATCCGTTAACAAATGGTCTAAGCCAGATCAAATCACCCACTCTGATGTTTCTATGGTTGGTTTGGATGAATCTAACGATGGTGGTAACGAAAACGTTCATCCAACTTTGGCTGAACAAGCTAGAGTTGCTGAAGAAGCTACTGATCAATTGGCT…
shuffle E	GeneArt	2-breakhelicity1_243	ACAACCTTCTTCATCTTCCAACAACAACAACAACAATGACGGTG	3-breakhelicity1_244	CTTCCTCTTCTTCTTGGGCTCGACTTCTTTCAAGTGAGAGGATAGC	pRS315-abf1-ΔIDR1-ΔC-NLS-FLAG	N1-IDR2-N*dC	GGAAGATGAAGAAGGTTGTAAATC	N4-IDR2-N*dC	CCCAAGAAGAAGAGGAAGGTG	AACAACAACAACAACAATGACGGTGAGTTGTCTGGTACAAACTTGAGATCTAACTCCATCGATTACGCTAAGCACCAAGAAATTTCATCTGCTGGTACATCTTCTAACACCACCAAGAATGTTAACAACAACAAGAACGATTCCAACGACGATAACAACGGTAACAACAACAACGATGCTTCCAACTTGATGGAATCCGTTTTGGATAAGACCTCCTCACATAGATACCAACCTAAAAAGATGCCATCCGTTAACAAATGGTCTAAGCCAGATCAAATCACCCACTCTGATGTTTCTATGGTTGGTTTGGATGAATCTAACGATGGTGGTAACGAAAACGTTCATCCAACTTTGGCTGAAGTTGATGCTCAAGAAGCTAGAGAAACTGCTCAAAATGCT…
Shuffle F	GeneArt	2-breakhelicity1_243	ACAACCTTCTTCATCTTCCAACAACAACAACAACAATGACGGTG	3-breakhelicity1_244	CTTCCTCTTCTTCTTGGGCTCGACTTCTTTCAAGTGAGAGGATAGC	pRS315-abf1-ΔIDR1-ΔC-NLS-FLAG	N1-IDR2-N*dC	GGAAGATGAAGAAGGTTGTAAATC	N4-IDR2-N*dC	CCCAAGAAGAAGAGGAAGGTG	AACAACAACAACAACAATGACGGTGAGTTGTCTGGTACAAACTTGAGATCTAACTCCATCGATTACGCTAAGCACCAAGAAATTTCATCTGCTGGTACATCTTCTAACACCACCAAGAATGTTAACAACAACAAGAACGATTCCAACGACGATAACAACGGTAACAACAACAACGATGCTTCCAACTTGATGGAATCCGTTTTGGATAAGACCTCCTCACATAGATACCAACCTAAAAAGATGCCATCCGTTAACAAATGGTCTAAGCCAGATCAAATCACCCACTCTGATGTTTCTATGGTTGGTTTGGATGAATCTAACGATGGTGGTAACGAAAACGTTCATCCAACTTTGGCTGAAGTTGATGCTCAAGAAGCTAGAGAAACTGCTCAATTGGCT…
shuffle_12367	GeneArt	2-shuffled_internal_123_298	ACAACCTTCTTCATCTTCCTCCCATATGCATTTGAACGCCTC	326-3-shu12367ABEF	CTTCCTCTTCTTCTTGGGAACGTGTTCTGGTCTTTCTTTAGCCTG	pRS315-abf1-ΔIDR1-ΔC-NLS-FLAG	N1-IDR2-N*dC	GGAAGATGAAGAAGGTTGTAAATC	N4-IDR2-N*dC	CCCAAGAAGAAGAGGAAGGTG	TCCCATATGCATTTGAACGCCTCTAAGAACTTGTCCTTGGTCGAAAAAAAGAACAAGAACGTCACTGGCAACAAGAATGACAAGTCTAACAACAACTCTTCCAACTCTGATACCACGAACAACAACAATTCTAAGTGGGCTTTAGAAGGTTCCGGTATCGATAATTCTATGAACAACGCTAACTCCGAAACCGATGATAGATACGTTCCAAATCAAGGTGATAGACCACCAAACTACTCTAACATTACCCAATCCTCTAACGACAAGAACGATCAAATTACCCACTCCGATGTTTCTATGGTTGGTTTGGATGAATCTAACGATGGTGGTAACGAAAACGTTCATCCAACTTTGGCTGAAGTTGATGCTCAAGAAGCTAGAGAAACTGCTCAATTGGCT…
shuffle_12367_ABEF	GeneArt	2-shuffled_internal_123_298	ACAACCTTCTTCATCTTCCTCCCATATGCATTTGAACGCCTC	326-3-shu12367ABEF	CTTCCTCTTCTTCTTGGGAACGTGTTCTGGTCTTTCTTTAGCCTG	pRS315-abf1-ΔIDR1-ΔC-NLS-FLAG	N1-IDR2-N*dC	GGAAGATGAAGAAGGTTGTAAATC	N4-IDR2-N*dC	CCCAAGAAGAAGAGGAAGGTG	TCCCATATGCATTTGAACGCCTCTAAGAACTTGTCCTTGGTCGAAAAAAAGAACAAGAACGTCACTGGCAACAAGAATGACAAGTCTAACAACAACTCTTCCAACTCTGATACCACGAACAACAACAATTCTAAGTGGGCTTTAGAAGGTTCCGGTATCGATAATTCTATGAACAACGCTAACTCCGAAACCGATGATAGATACGTTCCAAATCAAGGTGATAGACCACCAAACTACTCTAACATTACCCAATCCTCTAACGACAAGAACTCCCAAGATTCTATTGATACCGTTCACATGTTGGGTGAAGATGTTGATGGTAATTCTGGTAACGAAAACGTTCATCCAACTTTGGCTGAAGTTGATGCTCAAGAAGCTAGAGAAACTGCTCAAAATGCT…
Skudriav	GeneArt	374_2_Skudriav	ACAACCTTCTTCATCTTCCAACAATAACAACAACAACAATGACGACGAG	3-breakhelicity1_244	CTTCCTCTTCTTCTTGGGCTCGACTTCTTTCAAGTGAGAGGATAGC	pRS315-abf1-ΔIDR1-ΔC-NLS-FLAG	N1-IDR2-N*dC	GGAAGATGAAGAAGGTTGTAAATC	N4-IDR2-N*dC	CCCAAGAAGAAGAGGAAGGTG	AACAATAACAACAACAACAATGACGACGAGTTGTCCAATGCTAACATGAGAAACAACTCCATCGATTACACTAAGCACCAAGAAATTTCATCCGCTGGTGTTTCTTCTAACACTACCAAGAACGAAAACGACATCAACAACAACAAGAACGATAACACCAACGTCAACTCCAACAACTCTTCTAACGATACCTCTAACTTGATGGAAGGTGTTTTGGATAAGACCTCCTCACATAGATACCAGCCAAAAAAGTTGCCAAACGTTAACAAATGGAACAAGCCAGATCAAATCACCCACTCTGATGTTTCTATGGTTGGTTTGGATGAACCTAATGAAGGTGGTAACGAAAATGTTCATCCTACCTTGGCTGAAGTTGATGCTCAAGAAGCTAGAGAAACT…
Smikatae	GeneArt	375_2_Smikatae	ACAACCTTCTTCATCTTCCAATGGTGCCGATGATGAATTGTCTAACACC	3-breakhelicity1_244	CTTCCTCTTCTTCTTGGGCTCGACTTCTTTCAAGTGAGAGGATAGC	pRS315-abf1-ΔIDR1-ΔC-NLS-FLAG	N1-IDR2-N*dC	GGAAGATGAAGAAGGTTGTAAATC	N4-IDR2-N*dC	CCCAAGAAGAAGAGGAAGGTG	AATGGTGCCGATGATGAATTGTCTAACACCAACATGAGAAACAACTCCATCTCTTACACTAAGCACCAAGAAATCTCTTCTACCGGTTCTTCTTCATCCGCTATTAAGAACGAAAACAACATGACCAACAACAAGAACGACGATAACGAGAACAACTCTAACAACAACAACAATGACGCCTCCAACTTGATTGAAGGTGTTTTGGATAAGACCCCATCTCATAGATACCAGACTAAGAAAATGCCAAACGTCAACAAATGGAACAAGCCAGATCAAATCACCCACTCTGATGTTTCTATGGTTGGTTTGGATGAATCTAATGATGGTGCTGACGAAAACGTTCATCCAACTTTGGCTGAAGTTGATGCTCAAGAAGCTAGAGAAACTGCTCAATTGGCT…
ssn6_AD_galf4	GeneArt	347-2-ssn6-AD	ACAACCTTCTTCATCTTCCCAACAACAACAGCCAGCTCAAC	348-3-ssn6-AD	CTTCCTCTTCTTCTTGGGTTGTCTTTGTTGCTGCTGTTGTTGC	pRS315-abf1-ΔIDR1-ΔC-NLS-FLAG	N1-IDR2-N*dC	GGAAGATGAAGAAGGTTGTAAATC	N4-IDR2-N*dC	CCCAAGAAGAAGAGGAAGGTG	CAACAACAACAGCCAGCTCAACAATCTCCATCTTTGGGTCCAGCACAACAAAACATTCAACAACCACCATCTGTTTCCATTGCTTCTCAACCACATTATGCTGAAGCTATCGTTCCAATTCAACAAGTCTTGCAACCACAACAGTATAGACAATTGCCACCAAATATGGTTGCTGCTACTAATGCTCCACAACAACATCCACAATTGCAAAGAATGATGCCCATCTTGTCATCTAACCAGCCTATTCAACAATTGCCTTTGTTCAACACTACCACCATGGATGATGTTTACAACTACTTGTTCGACGATGAACCTAATCAAGCCTCTCCATATATTCCAGTTCCATTGCAACAGCAACAACAATCACAACCACAGCAACAGCCACAGCAGCAGCAACAC…
Sup35 wt	GeneArt	327-2-sup35 M	ACAACCTTCTTCATCTTCCATGTCCGACTCTAATCAAGGTAACAACC	328-3-sup35 M	CTTCCTCTTCTTCTTGGGCTGGAAGTCGTTCAAAGACATACCTTG	pRS315-abf1-ΔIDR1-ΔC-NLS-FLAG	N1-IDR2-N*dC	GGAAGATGAAGAAGGTTGTAAATC	N4-IDR2-N*dC	CCCAAGAAGAAGAGGAAGGTG	ATGTCCGACTCTAATCAAGGTAACAACCAGCAAAACTACCAACAGTACTCTCAAAATGGTAACCAGCAACAGGGTAACAATAGATACCAAGGTTACCAAGCTTACAACGCTCAAGCTCAACCTGCTGGTGGTTATTATCAAAACTATCAAGGTTACTCCGGTTACCAACAAGGTGGTTATCAACAGTATAATCCAGATGCTGGATACCAACAACAGTACAACCCACAAGGTGGATACCAGCAGTACAATCCTCAAGGCGGCTATCAACAACAATTCAATCCACAAGGTGGTAGAGGTAATTACAAGAACTTCAACTACAACAACAACTTGCAAGGTTATCAGGCTGGTTTTCAACCACAATCACAAGGTATGTCTTTGAACGACTTCCAG
sup35_GR	GeneArt	327-2-sup35 M	ACAACCTTCTTCATCTTCCATGTCCGACTCTAATCAAGGTAACAACC	328-3-sup35 M	CTTCCTCTTCTTCTTGGGCTGGAAGTCGTTCAAAGACATACCTTG	pRS315-abf1-ΔIDR1-ΔC-NLS-FLAG	N1-IDR2-N*dC	GGAAGATGAAGAAGGTTGTAAATC	N4-IDR2-N*dC	CCCAAGAAGAAGAGGAAGGTG	ATGTCCGACTCTAATCAAGGTAACAACCAGCAAAACTACCAACAGTACTCTCAAAATGGTAACCAGCAACAGGGTAACAATAGATACCAAGGTTACCAAGCTTACAACGCTCAAGCTCAACCTGCTGGTGGTTATTATCAAAACTATCAAGGTTACTCCGGTTACCAACAAGGTGGTTATCAACAGTATAATCCAGATGCTGGATACCAACAACAGTACAACCCACAAGGTGGATACCAGCAGTACAATCCTCAAGGCGGCTATCAACAACAATTCAATCCACAGGTTTCTCTGTTGGAAGTTATTGAACCAGAAGTCTTGTACGCTGGTTATGATGGTGGTAGAGGTAATTACAAGAACTTCAACTACAACAACAACTTGCAAGGTTATCAGGCTGGT…
sup35_GR_motif_distributed	GeneArt	398_sup35_GR_distr_2	ACAACCTTCTTCATCTTCCATGTCCGACTCTAATTACCAAGGTAACAACC	399_sup35_GR_distr_3	CTTCCTCTTCTTCTTGGGCTGGAAGTCATTCAAAGACATACCAGC	pRS315-abf1-ΔIDR1-ΔC-NLS-FLAG	N1-IDR2-N*dC	GGAAGATGAAGAAGGTTGTAAATC	N4-IDR2-N*dC	CCCAAGAAGAAGAGGAAGGTG	ATGTCCGACTCTAATTACCAAGGTAACAACCAGCAAAACTACCAACAATACTCTCAGAACGGTAACGAACAACAAGTTCAGGGTAACAATAGATACCAAGGTTACCAAGCTTACAACGCTCAAGCTCAACCTGCTGGTGGTTATTATCAAAACTATCAAGGTTACTCCGGTGAGTACCAACAACTAGGTGGTTATCAACAGTATAATCCAGATGCTGGATATCAGCAACAGTACAACCCACAAGGTGTTGAAGGATACCAGCAGTACAATCCTCAATCAGGTGGTTACCAAATCCAACAATTCAATGGTCCACAATATGGTGGTAGAGGTAACGATTACTTGAAGAACTTCAACTTGTACAACCCCAACAACTTGCAAGGATATCAAGCTGGTTTTCAA…
sup35_M_gal4_motif	GeneArt	327-2-sup35 M	ACAACCTTCTTCATCTTCCATGTCCGACTCTAATCAAGGTAACAACC	328-3-sup35 M	CTTCCTCTTCTTCTTGGGCTGGAAGTCGTTCAAAGACATACCTTG	pRS315-abf1-ΔIDR1-ΔC-NLS-FLAG	N1-IDR2-N*dC	GGAAGATGAAGAAGGTTGTAAATC	N4-IDR2-N*dC	CCCAAGAAGAAGAGGAAGGTG	ATGTCTGGTTCCAATCAAGGTAACAACCAGCAAAACTACCAACAGTACTCTCAAAATGGTAACCAGCAACAGGGTAACAATAGATACCAAGGTTACCAAGCTTACAACGCTCAAGCTCAACCTGCTGGTGGTTATTATCAAAACTATCAAGGTTACTCCGGTTACCAACAAGGTGGTTATCAACAGTATAATCCAGGTGCTGGATATCAACAACAGTACAACCCACAAGGTGGATACCAGCAGTACAATCCTCAAGGCGGCTATCAGCAACAATTCAATCCACAATTCAACACCACTACCATGCAACAAGTTTACAACTACTTGTTCCAACAGAATGGTGGTAGAGGTAACTACAAGAACTTCAACTACAACAACAACTTGCAAGGTTATCAGGCTGGT…
sup35_M_gal4_no_acidity	GeneArt	342-2-Sup35M_noAC	ACAACCTTCTTCATCTTCCATGTCTGGTTCCAATCAAGGTAACAAC	343-3-Sup35M_noAC	CTTCCTCTTCTTCTTGGGCTGGAAACCGTTCAAAGACATACCTTG	pRS315-abf1-ΔIDR1-ΔC-NLS-FLAG	N1-IDR2-N*dC	GGAAGATGAAGAAGGTTGTAAATC	N4-IDR2-N*dC	CCCAAGAAGAAGAGGAAGGTG	ATGTCCGACTCTAATCAAGGTAACAACCAGCAAAACTACCAACAGTACTCTCAAAATGGTAACCAGCAACAGGGTAACAATAGATACCAAGGTTACCAAGCTTACAACGCTCAAGCTCAACCTGCTGGTGGTTATTATCAAAACTATCAAGGTTACTCCGGTTACCAACAAGGTGGTTATCAACAGTATAATCCAGATGCTGGATACCAACAACAGTACAACCCACAAGGTGGATACCAGCAGTACAATCCTCAAGGCGGCTATCAACAACAATTCAATCCACAATTCAACACCACCACTATGGATGATGTTTACAACTACTTGTTCGATGACGAAGGTGGTAGAGGTAATTACAAGAACTTCAACTACAACAACAACTTGCAAGGTTATCAGGCTGGT…
sup35_p65	GeneArt	327-2-sup35 M	ACAACCTTCTTCATCTTCCATGTCCGACTCTAATCAAGGTAACAACC	328-3-sup35 M	CTTCCTCTTCTTCTTGGGCTGGAAGTCGTTCAAAGACATACCTTG	pRS315-abf1-ΔIDR1-ΔC-NLS-FLAG	N1-IDR2-N*dC	GGAAGATGAAGAAGGTTGTAAATC	N4-IDR2-N*dC	CCCAAGAAGAAGAGGAAGGTG	ATGTCCGACTCTAATCAAGGTAACAACCAGCAAAACTACCAACAGTACTCTCAAAATGGTAACCAGCAACAGGGTAACAATAGATACCAAGGTTACCAAGCTTACAACGCTCAAGCTCAACCTGCTGGTGGTTATTATCAAAACTATCAAGGTTACTCCGGTTACCAACAAGGTGGTTATCAACAGTATAATCCAGATGCTGGATACCAACAACAGTACAACCCACAAGGTGGATACCAGCAGTACAATCCTCAAGGCGGCTATCAACAACAATTCAATCCACAGGATGAGGACTTCTCTTCTATTGCTGATATGGATTTCTCCGCTTTGTTGTCTGGTGGTAGAGGTAATTACAAGAACTTCAACTACAACAACAACTTGCAAGGTTATCAGGCTGGT…
sup35_p65_motif_distributed	GeneArt	327-2-sup35 M	ACAACCTTCTTCATCTTCCATGTCCGACTCTAATCAAGGTAACAACC	397_p65_motif_ditr_3	CTTCCTCTTCTTCTTGGGTTGGAAGTCGTTCAATGAGGACATACC	pRS315-abf1-ΔIDR1-ΔC-NLS-FLAG	N1-IDR2-N*dC	GGAAGATGAAGAAGGTTGTAAATC	N4-IDR2-N*dC	CCCAAGAAGAAGAGGAAGGTG	ATGTCCGACTCTAATCAAGGTAACAACCAGCAAAACTACCAAGACCAATACTCCCAAAACGGTAACCAGCAACAAATTGGTAACAACAGATACCAATTGGGTTACCAAGCTTACAATGCTTCTCAAGCTCAACCTGCTGGTGAATTAGGTTACTACCAAAATTACCAAGGTTACTCCGGTTACCAACAAATGGGTGGTTATCAACAGTATAATCCAGATGCTGGTTATCAGCAACAATACGATAATCCACAAGCTGGTGGTTACCAGCAGTACAACCCACAAGGTGGATATCAAGCACAACAATTCAATCCTCAAGATTTCGGTGGTAGAGGTAACTACAAGAACTTCTCTAATTACAACAACTTCAACTTGGACCAAGGCTACCAAGCTGGTTTTCAA…	21
sup35_with_abf1_CM_distributed	GeneArt	2_Sup35_Abf1_CM_distributed_411	ACAACCTTCTTCATCTTCCATGTCCGACTCTAATCAGGGTAACAATC	3_Sup35_Abf1_CM_distributed_412	CTTCCTCTTCTTCTTGGGTTGGAAGTCGTTAGCCAAAGAC	pRS315-abf1-ΔIDR1-ΔC-NLS-FLAG	N1-IDR2-N*dC	GGAAGATGAAGAAGGTTGTAAATC	N4-IDR2-N*dC	CCCAAGAAGAAGAGGAAGGTG	ATGTCCGACTCTAATCAGGGTAACAATCAAGAACAAAACTACCAGCAATACTCCCAACAGAATGGCAACAATCAACAGCAACCAGGTAACAACGAAAGATACCAAGGTTATCAAGCTGCTTACAATGCTCAATTGGCTCAACCTGCTGGTGGTTATTACCAAGCTAATTATCAAGGTTACTCCAGGGGTTATCAACAAGGTGGTTACCAACAGTATAATCCAGATGCTGGTTATGTCCAACAACAGTACAACCCACAAAACGGTGGATATCAGCAGTACAATCCAACTCAAGGTGGTACTTACCAACAACAATTTGCTAATCCACAAGGTGGCAGAGAAGGTAATTACAAGAATTTCAACGACTACAACAACAACGTCTTGCAAGGATACCAAGCTGGT…	21
Suvarum	GeneArt	376_2_Suvarum	ACAACCTTCTTCATCTTCCGATAACAACGACGACGAATTGTCCTCTGC	3-breakhelicity1_244	CTTCCTCTTCTTCTTGGGCTCGACTTCTTTCAAGTGAGAGGATAGC	pRS315-abf1-ΔIDR1-ΔC-NLS-FLAG	N1-IDR2-N*dC	GGAAGATGAAGAAGGTTGTAAATC	N4-IDR2-N*dC	CCCAAGAAGAAGAGGAAGGTG	GATAACAACGACGACGAATTGTCCTCTGCTAATATGAGAAACAACTCCATCGATTACACCAAGCACCAAGAAATTTCATCTGCTGCTACTTCTCCAAACGCTATCAAGAACGAAAACAACATCTCTAACACCAAGAACGAGAACGGTGATAACAACAACAACAATGACACCTCCAATTTGATGGAAGGTGTTTTGGATAAGTCCTCCTCACATAGATACCAGCCAAAAAAGTTGCCAAACGTTAACAAATGGAACAAGCCAGATCAAATCACCCACTCTGATGTTTCTTTGGTTGGTTTGGATGAACCTAATGATGGTGGTAACTCTAATGTTCATCCTACCTTGGCTGAAGTTGATGCTCAAGAAGCTAGAGAAACTGCTCAATTGGCTATCGATAAG…	21
Tblattae	GeneArt	377_2_Tblattae	ACAACCTTCTTCATCTTCCATCCCAATGGTTAACTCCTCCGCTAAC	378_3_Tblattae	CTTCCTCTTCTTCTTGGGTTCGACATCCTTGTAATGAGAGGACAGC	pRS315-abf1-ΔIDR1-ΔC-NLS-FLAG	N1-IDR2-N*dC	GGAAGATGAAGAAGGTTGTAAATC	N4-IDR2-N*dC	CCCAAGAAGAAGAGGAAGGTG	ATCCCAATGGTTAACTCCTCCGCTAACAAATCTTCTTTGACTACTCATCCAAACCTGCACATTCAAAATTCTACCCCAGCTTCTATTGCTGCTACATTGCATAATGGCAAGTCTAAGTTCCCAAATACCTCTCCATCTTCTGCTTCTACCATTTCCTCTAATTCTAGAGCTACTTCCTCTGTTACCGATAACAATGTTGGTTTGAAGGCCATCAACATCAACGACAATTCTAACGAATTGTCCGATGACTCTAAGCCATTGAAATCTGAATACCCATTGGAAATCCCAGGTTCTCATGATACTTCATTCGATAAGTCCCATTCCAGATACCATTCTAACAGAACTACTGACACCAACTCCATTGAACATACCCATAAGCAAAGAAACAACCAGCAAGAA…	21
Tdelbrue	GeneArt	379_2_Tdelbrue	ACAACCTTCTTCATCTTCCCAATCTTACACCAGACATACCAGAAACGC	313-3-candida	CTTCCTCTTCTTCTTGGGCTCGACATCCTTGAAATGAGAGGATAGC	pRS315-abf1-ΔIDR1-ΔC-NLS-FLAG	N1-IDR2-N*dC	GGAAGATGAAGAAGGTTGTAAATC	N4-IDR2-N*dC	CCCAAGAAGAAGAGGAAGGTG	CAATCTTACACCAGACATACCAGAAACGCTGCTATTGATTCTAACTCTAGACATTTGGCTTTGGAGGATCCAAATTTGAACCCAGAATTGAACGATTCTGAAGTTCAAGCTGCACAAGCTGCTGCTCAAGCAGCTATTGGTGAAGCTGTTGCTTTGAAAAGATCCGTTCAACAAATGGTTGACGACGAAGATGATGAGGGTTCTAGAAAAAGACAGATGATGAAGTTGTCCATGGGTAACAACATGGTTAACGATGATGGTTCTTTGGTTGCTTTGGATGATACTCCTGATGATAAGTTGCCAAGAGATGTTGCTGAACAGTTGAGATTGCTATCCTCTCATTTCAAGGATGTCGAG	21
Tetrapisispora_phaffii	GeneArt	331-2-tetrapisispora	ACAACCTTCTTCATCTTCCGGTAATGCTGTTGGTGTTAACGGTTC	332-3-tetrapisispora	CTTCCTCTTCTTCTTGGGCTCGTCCTTGAAATGAGAGGATAGCAATC	pRS315-abf1-ΔIDR1-ΔC-NLS-FLAG	N1-IDR2-N*dC	GGAAGATGAAGAAGGTTGTAAATC	N4-IDR2-N*dC	CCCAAGAAGAAGAGGAAGGTG	GGTAATGCTGTTGGTGTTAACGGTTCTTCTAATGCTACTAAGAATACCGCTACCTCTGTTTCTTCTGCTAGAAACCATACTTCCTCTATGGTTAGATCCTCCGATGTTAACTCTACCAGAAACGAAATGTTGCCAATCGGTAACAATGCTCATGCTCATGGTGAAGATGAAGAAAACAACGTTTACTCCAACGCTGATGAAGATGGTAATTTGGCTTCTATGGATGACGAAACTAGATTGAGAACCGCTTTGAAAGAAGCTCAAGACGTTGTTTATGCTGCTAACGCTATGGTTAACGAAGAGAACTCTATTAAGGCCATGAAGAACAACAAGAGGTTGTTGAACGACAACGAAGATAACGAGGATTCTAACGTTCATCCAGACTTGGAAGAAGAAGAT…	21
VC_S1	GeneArt	VC_S1_P2	ACAACCTTCTTCATCTTCCACCAACAACATCGAGTCTAAAAAGACCAAC	VC_S1_P3	CTTCCTCTTCTTCTTGGGTTCGACGTAGTTGGACATGGTAGACAATC	pRS315-abf1-ΔIDR1-ΔC-NLS-FLAG	VC_S1_P1	TTAGACTCGATGTTGTTGGTGGAAGATGAAGAAGGTTGTAAATCATTATAC	VC_S1_P4	CATGTCCAACTACGTCGAACCCAAGAAGAAGAGGAAGGTG	ACCAACAACATCGAGTCTAAAAAGACCAACGAAGGTGAATCCTTGGACAACGAATTGTCTGATAACAAGGATAACCAGATCATGAGACAAGCTGGTTCTTCTAACGACAAAGAAAAAAAGAAGATGGACGAGTCCAACCTGACCAAGATTTCTTCTTCTGGTGATACCTCTAACGATGCCTTGGGTTTAGTTGAAGTTAACCAGAGAATTTCCGAAGCCAACAACTATCAACCTATTCCAGATCCATCTGTCAACAAGAACCCAATTTCTTTGACCCACATCGAATCTAACAAGGACGAAAATGGTTTGGATCACTCCAATGATAACGGTGTTAATGATGTTCATCCATGGTTGGCTTCAGTTGATGCTCAAAATGCTGATGAATTGGCTAATTTGGCC…	40
VC_S2	GeneArt	VC_S2_P2	ACAACCTTCTTCATCTTCCACCAAGAACATCCCACATAGGACTAACATTAAC	VC_S2_P3	CTTCCTCTTCTTCTTGGG CTCGACTCTGACCTTGTTGATAACCAATTC	pRS315-abf1-ΔIDR1-ΔC-NLS-FLAG	VC_S2_P1	TATGTGGGATGTTCTTGGTGGAAGATGAAGAAGGTTGTAAATCATTATAC	VC_S2_P4	AACAAGGTCAGAGTCGAGCCCAAGAAGAAGAGGAAGGTG	ACCAAGAACATCCCACATAGGACTAACATTAACGGCTCTAACTTGAACTCTGTCTCCTCTCCAAAAAATTGGAACCAGAATTCTAACAACGCCGGTGAATCTGAAGTTCAAAACGATGAATCTCTGAACAAGTTGTCCGATAACGAAGATCATGAAGATGGTATGGATGAATCTTTGGCTCATACCTTGGAAGAGTTGAAGAACAACAACGAATCTAAGGATACCTACCAGCCAAACAATTCTCCATCTGTTGGTGAAGGTGAAACCTCTTCTCATTCTGATGACCATAGAAACTTGGATTCCGGTTTGGATAAGATTGAAACTGGTGGTAATTACGCCGTTCATCCTAATTTGGCTCAAGTTGATGCTCAATCTGCTAAGAATTCTGCTAGATTGGCT…	39
VC_S3	GeneArt	VC_S3_P2	ACAACCTTCTTCATCTTCCCCACACAACTCCGAAAACAACAAAG	VC_S3_P3	CTTCCTCTTCTTCTTGGGTTCGACGTTGTGATGATCAGATGACAAG	pRS315-abf1-ΔIDR1-ΔC-NLS-FLAG	VC_S3_P1	GTTTTCGGAGTTGTGTGGGGAAGATGAAGAAGGTTGTAAATCATTATAC	VC_S3_P4	TGATCATCACAACGTCGAACCCAAGAAGAAGAGGAAGGTG	CCACACAACTCCGAAAACAACAAAGAAAAGTACGGCATCATTTTGTTGGAGGACACTAACAAGAGACAAACCGTCCAATCTTCTAAACATGCTGGTAACAACGTTCATGATGATCCAACTTCTATTGACGGCAACAACAACTCTAAGTCTAACGAAAATGGTGACTCCTTGAACGATGCCGAAATGTTGAAAGAAAACTCCGTTGGTACTAGAGATCACTCTGTTTACCAACCTAAGAGAATCCCATCTGTTGAAAACGACGAAAACTCCAATGATGAGAACTCCCTGTCTAACTCTAAAGAAGGTTTGGATTCCACCATCATCAACGGTAATTCTAACGTTCATCCAAAGTTGGCTAACGTTGATGCTCAAATGGCTTCTGATAATGCTAACTTGGCT…	40
Vpolyspo	GeneArt	380_2_Vpolyspo	ACAACCTTCTTCATCTTCCCATCCACAACCTAGATATTCTAGAGCTGCC	381_3_Vpolyspo	CTTCCTCTTCTTCTTGGGCTCGACTTCTTTGAAGTGAGAGGATAGC	pRS315-abf1-ΔIDR1-ΔC-NLS-FLAG	N1-IDR2-N*dC	GGAAGATGAAGAAGGTTGTAAATC	N4-IDR2-N*dC	CCCAAGAAGAAGAGGAAGGTG	CATCCACAACCTAGATATTCTAGAGCTGCCAACATTGAAACTAACTTGCCACCAAATGTTGAACCTACTTCTACCGGTAACGACAATCAATTGTCTGTCTTGGAAGAAGAAAGACAGTTGCATTCTGCTTTCTCCGAAGTTAGAGAAGCTCAAGCTGCTGCAAGAGCTGCTATGGGTGATGTTTCTGATTTCAAAAGACCAATCCAAATGGTCGAACAGTCCATCGATGAAGATGATAATCAAGACGAAGAAGATACCCCAAGAAAGAGATCTAGAAACGACCTGTTGAAGTTGAACCAGATGAACTCTATGGTTAACGATGACGGTAACTTGGTGTCTTTGGAAGATGCTGCTGATGATAAGTTGCCACATGAAGTTGCTGAACAGTTGAGATTGCTA…	21
Zrouxii	GeneArt	382_2_Zrouxii	ACAACCTTCTTCATCTTCCCAACCTAGAGTTAGAAGAGAACCAGAAATTTTGGATGC	313-3-candida	CTTCCTCTTCTTCTTGGGCTCGACATCCTTGAAATGAGAGGATAGC	pRS315-abf1-ΔIDR1-ΔC-NLS-FLAG	N1-IDR2-N*dC	GGAAGATGAAGAAGGTTGTAAATC	N4-IDR2-N*dC	CCCAAGAAGAAGAGGAAGGTG	CAACCTAGAGTTAGAAGAGAACCAGAAATTTTGGATGCTGATGCTCAAGAAGCTCAAGCTGCTGCACAAGCTGCTATTGGTGAAGCTGTTGCTTTGAAGAGACATATCGATGAAGAAGAAGAAACCCCAAGAAAAAGACAGATGGTTAAGTTGGATGAAGTCATGCCATTGGAAGATACCCAAGATGATAAGTTGCCAAGAGATGTTGCTGAACAGTTGAGATTGCTATCCTCTCATTTCAAGGATGTCGAG	21
motif_comp_1	GeneArt	388_motif_comp_1_2	ACAACCTTCTTCATCTTCCTACCAACAACCACAGCAAGAATCTTC	389_motif_comp_1_3	CTTCCTCTTCTTCTTGGGTTGAGATTGGCCAGATTGAGCACC	pRS315-abf1-ΔIDR1-ΔC-NLS-FLAG	N1-IDR2-N*dC	GGAAGATGAAGAAGGTTGTAAATC	N4-IDR2-N*dC	CCCAAGAAGAAGAGGAAGGTG	TACCAACAACCACAGCAAGAATCTTCAGGTCCACAATCTCAAGGTGGTACTCCAAACAATCAAGGTTTCTCATCTCAGGATTCCTCTAATCAAGGTCAAAACAGTGGTTCTAACGGTCAATCTAACACTCAACAATCTGGTCAAACTAATACCCAAGGTTCTGGTCAAGGTCCATCAGGTCAAGATTTGTCTAGTGGTCAATTTTCCCAATCTCCACAACAAGGTCAACAATCCTCTGGTCAATCACAACCACAACAATCTCCAAATCAACAACAGCCACAACAACAGTCTCAAGACCAAGGTGGTTCTTCTTCTCAACAACAATCGCAACCTCAAACTGCAGGTCAAGGTTCTTCACAAGGTTCAGTTCAACAAACTCCTTCCTCTTCTTCTTCATCT…	21
motif_comp_3	GeneArt	390_motif_comp_3_2	ACAACCTTCTTCATCTTCCTCTCAGTCATCTACTTTGGGTAACATGCAAC	391_motif_comp_3_3	CTTCCTCTTCTTCTTGGGTTGTGGTGGAGATGGTTGAGACATCTGTTGC	pRS315-abf1-ΔIDR1-ΔC-NLS-FLAG	N1-IDR2-N*dC	GGAAGATGAAGAAGGTTGTAAATC	N4-IDR2-N*dC	CCCAAGAAGAAGAGGAAGGTG	TCTCAGTCATCTACTTTGGGTAACATGCAACAAAACTCCCAATTCGTTACTCAGTCTACCTCCTACAACGACAATCAAAATTCTGGTTACTCCTCTGGTATGTCTCCAGGTCAACAAGGTGATCAATCTCAAGGTGGTTACAATGGTAACTCTTCCGATGATCAACAAGTCCAAGGTTCTTCTCCAGATTCTGGTATGGATGGTGGTACTGTTCAAGATTTTACTCAAGCTGGTGGTGATACTGAATCTGCCCAATTGCAAAATCAATACCAATTGACTACTGACGGTGGTTCTTTCCAAGGTCAAAATTACGATTCTCCAAATTCAGGTGGTCCACAAGATACTGCTACTAATTCTCAATCCCAAGGTTTCTCCCAACAACAATCTAATCAAGGTTCC…	21
reduce_hydrophbe_12367		2-breakhelicity1_243	ACAACCTTCTTCATCTTCCAACAACAACAACAACAATGACGGTG	3-breakhelicity1_244	CTTCCTCTTCTTCTTGGGCTCGACTTCTTTCAAGTGAGAGGATAGC
FUS12E_TDP_dist	GeneArt	FUS12E_TDP_dist_for	ACAACCTTCTTCATCTTCCATGGCCCAATCTAACGATTACGAATTG	FUS12E_TDP_dist_rev	CTTCCTCTTCTTCTTGGGAGAGTTGTACTGATTCTGCATTTGACCG	pRS315-abf1-ΔIDR1-ΔC-NLS-FLAG	N1-IDR2-N*dC	GGAAGATGAAGAAGGTTGTAAATC	N4-IDR2-N*dC	CCCAAGAAGAAGAGGAAGGTG	ATGGCCCAATCTAACGATTACGAATTGCAACAAGCTGAACAAGCTTCTTATGGTGCTTATCCAGAACAACCAGGTATGCAAGGTTATGAACAAATGCAATCTGAACAACCATACGGTGCTCAACAATCTTATTCTGGTTACGAACAATCTGCTACTGATACCTCTGGTTATGGTCAATTGTCCTCTTATTCTTCCTACGGTCAAGAAATGCAAAACACTCAAGGTTACGGTGAACAATCTTCAACTCCAGGTCAAGGATATGGTTCTACTGCTGGTGGTTACGGTTCTGAACAATCAATGGAACAATCATCTTACGGTCAACAAGCTAGTTCTTATCCAGGTTACCCAGGTTGGCAACAATCTCAAGGTTCATACGAACAACAACCATCATATGGTGGT…	576
GAL4_global_shuffle_1	GeneArt	GAL4_global_shuffle_1_for	ACAACCTTCTTCATCTTCCGCCCAAGACATTTTGAACTACAACTCC	GAL4_global_shuffle_1_rev	CTTCCTCTTCTTCTTGGGATCAGAGGTAGAATCTTCAGCAATGTTTGG	pRS315-abf1-ΔIDR1-ΔC-NLS-FLAG	N1-IDR2-N*dC	GGAAGATGAAGAAGGTTGTAAATC	N4-IDR2-N*dC	CCCAAGAAGAAGAGGAAGGTG	GCCCAAGACATTTTGAACTACAACTCCGATATCTACAAGACCTTCACTACTTCTGCTTTTATGTCTAACCCCTTGTACCAAGAAACTTCTAATTTCACTGCTCCAGACGGTAAGAACTCTATTTTTGATGCTACTGTTTTCTGGACTACCTCTGCTGGTGAAAATGATACAAACAACGGTAACTTACAAGTCCAGGGTTCCATCAATCAATCCAACTCTACTATTACTCACAACCCAAAACCAGGTACTGGTAATTCTGATAACCCAAACAAGTTCTCCAACGATTTGGCTATGTTCTTGGATATGACTCCACCAAACATTGCTGAAGATTCTACCTCTGATCCCAAGAAGAAGAGGAAGGTGgactataaggaccacgacggagactacaaggatcat…	429
GAL4_global_shuffle_2	GeneArt	GAL4_global_shuffle_2_for	ACAACCTTCTTCATCTTCCTTTACCAACAACAACTCCTTCAACGATCC	GAL4_global_shuffle_2_rev	CTTCCTCTTCTTCTTGGGAGTCATGGTAGTGTTCAAATTGTTTGGAACAT	pRS315-abf1-ΔIDR1-ΔC-NLS-FLAG	N1-IDR2-N*dC	GGAAGATGAAGAAGGTTGTAAATC	N4-IDR2-N*dC	CCCAAGAAGAAGAGGAAGGTG	TTTACCAACAACAACTCCTTCAACGATCCAGTTGCTTTGAACTCTGATAACTACCAAAACGGTATCTCCTCTCAATCCGGTGATATTTTCAATTTGTTGGATGCTACTGATACCACTACTGGTGCTTCTAAAGATGATTCTACTTTCCCAGATGAACCACAGTCTTGGATTATGAAGTCTGGTTCCTCTATCGATAACCACAACACTTCTAATACCTTCGGTAACGAAACTTTCACCGCTTACCAAAAGATGTTGATTGCTTACGCTAACTCTAAGGCTACCCAATTCATTGAACCAGATCCACCAGGTAATGTTCCAAACAATTTGAACACTACCATGACTCCCAAGAAGAAGAGGAAGGTGgactataaggaccacgacggagactacaaggatcat…	429
GAL4_global_shuffle_3	GeneArt	GAL4_global_shuffle_3_for	ACAACCTTCTTCATCTTCCAACTTCACTACCAAGATGACCATCGG	GAL4_global_shuffle_3_rev	CTTCCTCTTCTTCTTGGGGTTGCTGAAAACGCCGGCATTA	pRS315-abf1-ΔIDR1-ΔC-NLS-FLAG	N1-IDR2-N*dC	GGAAGATGAAGAAGGTTGTAAATC	N4-IDR2-N*dC	CCCAAGAAGAAGAGGAAGGTG	AACTTCACTACCAAGATGACCATCGGTTTGGATTTCAACGCTATCTCCAACAAATCCTCCGAAGGTATTGATCCAACTGATGATAATCCAATGGCTCAAAACACTGATGTCACCAAGTTTCAATCTCAAGATGGTATGTCTACCGCCAACAATTTGTCTCCAGCTGGTTTGTTTTCTCCAACCTTGTATACTTGGCCAATCAATACTTCTGCTGGTTCCTACAATGAAGATAACCCAAACAACACTGATACCTTGACCATTTCTGCTAACTTCCAATACGATTCCTCACCAAAGCAAAACTTCGAGGATAACCATATTACTAATGCCGGCGTTTTCAGCAACCCCAAGAAGAAGAGGAAGGTGgactataaggaccacgacggagactacaaggatcat…	429
Pho4_1_249_globalshu	GeneArt	Pho4_1_249_globalshu_for	ACAACCTTCTTCATCTTCCAACTTCTCTTCTAACACCACCAACTCC	Pho4_1_249_globalshu_rev	CTTCCTCTTCTTCTTGGGATCTCTAGAATCAACCATCATACCAGCTG	pRS315-abf1-ΔIDR1-ΔC-NLS-FLAG	N1-IDR2-N*dC	GGAAGATGAAGAAGGTTGTAAATC	N4-IDR2-N*dC	CCCAAGAAGAAGAGGAAGGTG	AACTTCTCTTCTAACACCACCAACTCCTACGAAAAGTTGCATGAATCTATCTCCGAACCTAGAAACTCCGCTAGATCTAAAGAAAACAGACATCCAGGTCCAGTTAGACCAAAAGTTCCTGAGAGAAGATTGCCAGATGATACTGATACCAACGTTGCTATTACCGTTCATTCTTCTGGTCAAGGTCAATTGAATCCAACTACTGCTTTTGTTACTCCAGACGCTATGTCTTTGTCATCTGTTGATGTTCCAGGTGAAACTCCAGATGAAGCTATTGATTACTCTACCTTCATTTGGGATATTAACGGTGCTGTTGAAGGTTCCAAAACCTCTTCATTGGATAGAGTTGCTTTGTCTACTAAGCACTCTACTGCTGATAAGTCCGTTAACAAAAAGGAT…	834
WT_IDR2_broken_helix	GeneArt	IDR2_EM_to_G4x1_for	ACAACCTTCTTCATCTTCCAACAACAACAACAACAATGACGGTGAG	3-breakhelicity1_244	CTTCCTCTTCTTCTTGGGCTCGACTTCTTTCAAGTGAGAGGATAGC	pRS315-abf1-ΔIDR1-ΔC-NLS-FLAG	N1-IDR2-N*dC	GGAAGATGAAGAAGGTTGTAAATC	N4-IDR2-N*dC	CCCAAGAAGAAGAGGAAGGTG	AACAACAACAACAACAATGACGGTGAGTTGTCTGGTACAAACTTGAGATCTAACTCCATCGATTACGCTAAGCACCAAGAAATTTCATCTGCTGGTACATCTTCTAACACCACCAAGAATGTTAACAACAACAAGAACGATTCCAACGACGATAACAACGGTAACAACAACAACGATGCTTCCAACTTGATGGAATCCGTTTTGGATAAGACCTCCTCACATAGATACCAACCTAAAAAGATGCCATCCGTTAACAAATGGTCTAAGCCAGATCAAATCACCCACTCTGATGTTTCTATGGTTGGTTTGGATGAATCTAATGATGGTGGTGGTGAAGGTGTTCATCCAACTTTGGCTGGTGTTGATGCTCAAGAGGCTGGTGAAACTGCTGGTTTGGCT…	729
fus_with_gal4_conserved_0_no_ED		317-2-fwg_noED	ACAACCTTCTTCATCTTCCATGGCCTCTAATTCTTATGGTCAACAAG	318-3-fwg_noED	CTTCCTCTTCTTCTTGGGGGAGTTATACTGATTTTGCTGTCCGTATC	pRS315-abf1-ΔIDR1-ΔC-NLS-FLAG	N1-IDR2-N*dC	GGAAGATGAAGAAGGTTGTAAATC
Pho41_249_segmental_shuffle		AS533_13_Pho4_1_249_segm_shu_for	ACAACCTTCTTCATCTTCCAAGATGTCCTCTGAAGGTATTGGTAACTTG	AS534_13_Pho4_1_249_segm_shu_rev	CTTCCTCTTCTTCTTGGGAGCTGGTGAAGAATGAGACAAAACTGG	pRS315-abf1-ΔIDR1-ΔC-NLS-FLAG	122_N1-IDR2-N*dC	GGAAGATGAAGAAGGTTGTAAATC	123_N4-IDR2-N*dC	CCCAAGAAGAAGAGGAAGGTG	ATGTCCGACTCTAATCAAGGTAACAACCAGCAAAACTACCAACAGTACTCTCAAAATGGTAACCAGCAACAGGGTAACAATAGATACCAAGGTTACCAAGCTTACAACGCTCAAGCTCAACCTGCTGGTGGTTATTATCAAAACTATCAAGGTTACTCCGGTTACCAACAAGGTGGTTATCAACAGTATAATCCAGATGCTGGATACCAACAACAGTACAACCCACAAGGTGGATACCAGCAGTACAATCCTCAAGGCGGCTATCAACAACAATTCAATCCACAAAACGAAAACGTTCATCCAACCTTGGCTGAAGTTGATGCTCAAGAAGCTAGAGAAACAGCTGGTGGTAGAGGTAATTACAAGAACTTCAACTACAACAACAACTTGCAAGGTTAT…	450
FUS12E_Abf1G4_dist_1		AS769_2_FUS12E_Abf1G4_dist_1_for	TTACAACCTTCTTCATCTTCCATGGCTACCTCTAATGATTACGAAGCT	AS770_3_FUS12E_Abf1G4_dist_1_rev	CTTCCTCTTCTTCTTGGGAGAGTTGTACTGATTTTGAATTTGGCC	pRS315-abf1-ΔIDR1-ΔC-NLS-FLAG	AS776_1_pRS315_O2_rev	GGAAGATGAAGAAGGTTGTAAATCATTATACTCG	AS775_4_pRS315_NLS_FLAG_for	CCCAAGAAGAAGAGGAAGGTGg	ATGGCTACCTCTAATGATTACGAAGCTCAACAAGCTGAACAATCTTATGGTGCTTATCCAGAACAACCAGGTCAACAAGGTTATGAACAATTGCAATCTGAACAACCATACGGTGCTCAACAATCATATTCTGGTTACGAACAATCCGATAAGACTGATACTTCTGGCTACGGTCAAATCTCTTCTTATTCTTCTTACGGTCAAGAGATCCAAAACACTGGTTACGGTGAACAAAATTCTACTCCACAAGGTTACGGTTCTACTGACAAAGGTGGTTATGGTTCTGAACAGTCAGAACAATCATCATACGGTCAACAGTATAGGTCTGGTTCTTATGGTTCATCCGAACAATCTGACAAATCCTCTTATGGTCAACCACAATCTGGTTCCTATGAACAA…	498
FUS12E_EM_shuffle		AS773_2_fus12E_EM_shuffle_for	TTACAACCTTCTTCATCTTCCATGGCCTCTAACGATTATGAACAACAAG	AS774_3_fus12E_EM_shuffle_rev	CTTCCTCTTCTTCTTGGGGGAGTTATACTGATTTTGCTGACCGTATCC	pRS315-abf1-ΔIDR1-ΔC-NLS-FLAG	AS776_1_pRS315_O2_rev	GGAAGATGAAGAAGGTTGTAAATCATTATACTCG	AS775_4_pRS315_NLS_FLAG_for	CCCAAGAAGAAGAGGAAGGTGg	ATGGCCTCTAACGATTATGAACAACAAGCCGAACAATCTTATGGTGCTTATCCAGAACAACCAGGTCAAGGTTACGAACAACAAAGTGAACAACCATACGGTCAACAATCATACTCTGGTTATGAACAGTCTACTGATACTTCTGGTTACGGCCAATCTTCTTATTCTTCTTACGGTCAAGAACAGAATACCGGTTATGGTGAACAATCTACTCCACAAGGTTATGGTTCTACTGGTGGTTACGGTTCTGAACAATCAGAACAAAGTTCCTACGGACAACAAAATGCTCCTGAAGAAAACACCTTGCATGTTCAAGCTAGAGTTGCTGAAGAAGCTACTGACGGTTCTTATGGTAGTTCTGAGCAATCTTCATCATATGGTCAACCACAATCTGGTTCT…	501
NCS21hydro2polartowt		21-hydro-P2	ACAACCTTCTTCATCTTCCAACGACAACAACAACTCTGATGGTG	21-hydro-P3	CTTCCTCTTCTTCTTGGGTTCGACTTCTCTCAAATGTGGAGACAAC	pRS315-abf1-ΔIDR1-ΔC-NLS-FLAG	21-hydro-P1	TCAGAGTTGTTGTTGTCGTTGGAAGATGAAGAAGGTTGTAAATCATTATAC	21-hydro-P4	CACATTTGAGAGAAGTCGAACCCAAGAAGAAGAGGAAGGTG
sup35 with EM		327-2-sup35 M	ACAACCTTCTTCATCTTCCATGTCCGACTCTAATCAAGGTAACAACC	328-3-sup35 M	CTTCCTCTTCTTCTTGGGCTGGAAGTCGTTCAAAGACATACCTTG	pRS315-abf1-ΔIDR1-ΔC-NLS-FLAG	122_N1-IDR2-N*dC	GGAAGATGAAGAAGGTTGTAAATC	123_N4-IDR2-N*dC	CCCAAGAAGAAGAGGAAGGTG	ATGTCCGACTCTAATCAAGGTAACAACCAGCAAAACTACCAACAGTACTCTCAAAATGGTAACCAGCAACAGGGTAACAATAGATACCAAGGTTACCAAGCTTACAACGCTCAAGCTCAACCTGCTGGTGGTTATTATCAAAACTATCAAGGTTACTCCGGTTACCAACAAGGTGGTTATCAACAGTATAATCCAGATGCTGGATACCAACAACAGTACAACCCACAAGGTGGATACCAGCAGTACAATCCTCAAGGCGGCTATCAACAACAATTCAATCCACAAAACGAAAACGTTCATCCAACCTTGGCTGAAGTTGATGCTCAAGAAGCTAGAGAAACAGCTGGTGGTAGAGGTAATTACAAGAACTTCAACTACAACAACAACTTGCAAGGTTAT…	450
FUS12E_Gal4G4_dist_3		AS771_2_FUS12E_Gal4G4_dist_3_for	TTACAACCTTCTTCATCTTCCATGGCCTCTTTCAACGATTACGAAC	AS772_3_FUS12E_Gal4G4_dist_3_rev	CTTCCTCTTCTTCTTGGGAGAGTTGTACTGATTTTGATCTTGGCC	pRS315-abf1-ΔIDR1-ΔC-NLS-FLAG	AS776_1_pRS315_O2_rev	GGAAGATGAAGAAGGTTGTAAATCATTATACTCG	AS775_4_pRS315_NLS_FLAG_for	CCCAAGAAGAAGAGGAAGGTGg	ATGGCCTCTTTCAACGATTACGAACAACAAGCTGAACAATCTTACACTGGTGCTTATCCAGAACAACCAGGTCAAGGTTATGAACAAACTCAATCTGAACAACCATACGGTCAACAAGATTCTTACTCTGGTTATGAGCAATCTACCGTTGATACTTCTGGTTACGGTCAATTGTCCTCTTACTCTTCTGAATATGGTCAAGAACAAAACATGACCGGTTACGGTGAACAATCAACTCCACAAGGATATGGTGATTCTACTTTTGGTGGTTATGGTACTTCCGAACAGTCAGAACAATCATCCTATGGACAACAAGATGGTTCTTACGGTTCTTCAGAACAGTCTTATTCCTCTTATGGTCAACCACAATACTCCGGTTCTTATGAACAGCAACCATCT…	492
backbone (pRS315+ 690 upstream und 170 downstream sequences of AbfI ORF)											ATACCCAGTTGAGAAGACGAGCTATTTTTCTCATGTTTCTTTTGTTTATTCACTTTTCTATACTTTTTCTTTTCTATTGAAATATATATTATATCTTATGTATGTTTTTTTGTATTATAAACAAGCAAATTTCGTCTTGCCATTTACCTTCTGATATTAATCACATGTATaagcttatcgataccgtcgacctcgagggggggcccggtacccagcttttgttccctttagtgagggttaattccgagcttggcgtaatcatggtcatagctgtttcctgtgtgaaattgttatccgctcacaattccacacaacataggagccggaagcataaagtgtaaagcctggggtgcctaatgagtgaggtaactcacattaattgcgttgcgctcactgccc…	6854

## Sheet: Table S4 Random constructs
PCR primers and templates for generation and resulting sequences of random mutagenesis constructs
	Insert	Primer insert for		Primer insert rev		Backbone	Backbone Primer rev		Backbone Primer for 4
Random mutagenesis construct	Template	name	sequence (5'-->3')	name	sequence (5'-->3')	Template	name	sequence (5'-->3')	name	sequence (5'-->3')		DNA sequence 5'-->3'
NCS_1	pRS315-abf1-ΔIDR1-ΔC-NLS-FLAG	N2-IDR2-N*dC	GCGAGTATAATGATTTACAACCTTCTTCATCTTCC	N3-IDR2-N*dC	GTATCTACACCTTCCTCTTCTTCTTGGG	pRS315-abf1-ΔIDR1-ΔC-NLS-FLAG	N1-IDR2-N*dC	GGAAGATGAAGAAGGTTGTAAATC	N4-IDR2-N*dC	CCCAAGAAGAAGAGGAAGGTG		AATAGCAACAGCAGCAGCGGTGGTGAGCTTCCTGGCACGGACCTGGGGAGTAGTTCTATCGACCACGCCAGACGTCAGGAAATATCAAGTGCGGGTACCCCATCGAGCACAACCAAAAGCGTGGGTAATAACAGGAATGACAGCGATGCCGATACTAACGGCGACGATAATAATGACGCCTCGGGTTTAATGGGAAGTGTGCTAGATGCGACCCCTAGTCGCCGGCATCAACCCAAGAGGGCGTCAAGCATCAATAAGTGGAGCAAGCCAGATCAAATAACGCATTCAGACGTGTCCATGGTCGGCCTAGATGAATCAAACGATGGCGGTGATGAGGGTATCCACCCGACCTTGGCTGAAGCGGGCGCTCAAGAGGCTCGTGCAGCTGCTCAGTTGGCC…
NCS_1007	pRS315-abf1-ΔIDR1-ΔC-NLS-FLAG	N2-IDR2-N*dC	GCGAGTATAATGATTTACAACCTTCTTCATCTTCC	N3-IDR2-N*dC	GTATCTACACCTTCCTCTTCTTCTTGGG	pRS315-abf1-ΔIDR1-ΔC-NLS-FLAG	N1-IDR2-N*dC	GGAAGATGAAGAAGGTTGTAAATC	N4-IDR2-N*dC	CCCAAGAAGAAGAGGAAGGTG		AATAACAACAGTAACAACGATGGTGAGCTTTCTGGCACGAACTTGAGAAGTAACTCTATCGGCTACGCCAAACATCAGGAAATATCAAGTGCGGGTACCTCACCGAACACAACCAAAAATGTGAATAATAGCAGGAACGACAGTAATGGCGATAATAACGGCAACAATAATGATGACGCCTCAAGCTTAGTGGGAAGTGTGCCAGATAAGACCTCTAGTCACCGGTATCAGCCCAAGAAGATGCCAGGCGTCAATAAATGGGGCAAGCCAGATCAAGTAACTCATTCAGACGTGTCCATGGTTGGCCTGGGTGAATCAAACGATGGCGGTAATGAAAATGCCCACCCAACCTTGGCTGAAGTAGACGCTCAAGAAGCTCGTGAAGCTGCTCAGTTAGCC…
NCS_1010	pRS315-abf1-ΔIDR1-ΔC-NLS-FLAG	N2-IDR2-N*dC	GCGAGTATAATGATTTACAACCTTCTTCATCTTCC	N3-IDR2-N*dC	GTATCTACACCTTCCTCTTCTTCTTGGG	pRS315-abf1-ΔIDR1-ΔC-NLS-FLAG	N1-IDR2-N*dC	GGAAGATGAAGAAGGTTGTAAATC	N4-IDR2-N*dC	CCCAAGAAGAAGAGGAAGGTG		AGTAACAACAGTAGCAACGATGGTGAGCTTTCTGGCACGAGCTTGAGGAGCAGCTCTATCGGCTACGCCAAACATCAGGAAATATCAGGCGCGGGTACCTCATCGAACACAACCAAAAATGTGAATAATAACAAGAATGACAGTAATGACGATAATAACGGCAACAATAATAATGACGCCTCAAATTTAATGGAAAGTGTGCTAGATAAAACCTCTAGTCACCGGTATCAACCCAAGAAGATGCCAAGCGTCAACAAATGGAGCAAGCCAGATCAAATAACTCACTCAGACGTGCCCATGGGTGGCCTAGATGAATCAAACGATGGCGGTAATGAAAACGTCCACCCAACCTTGGCTGAAGTAGACGCTCAAGAAGCTCGTGAAACTGCTCAGTTAGCC…
NCS_11	pRS315-abf1-ΔIDR1-ΔC-NLS-FLAG	N2-IDR2-N*dC	GCGAGTATAATGATTTACAACCTTCTTCATCTTCC	N3-IDR2-N*dC	GTATCTACACCTTCCTCTTCTTCTTGGG	pRS315-abf1-ΔIDR1-ΔC-NLS-FLAG	N1-IDR2-N*dC	GGAAGATGAAGAAGGTTGTAAATC	N4-IDR2-N*dC	CCCAAGAAGAAGAGGAAGGTG		AATGACAACAGCAGCAACGATGGTGAGCTTCCTGGCACGAACTTGAGAAGCAACTCTATCGACTACGCTAAGCATCAGGAAATACCAAGTGCGGGTACCTCATCGGACACAGCCAAAGATGTGAATAACAACAAGGATGACAGTAGTGACGATAATAATGGCAACAATAATAATGGCGCCTCGGACCTAATGGAACGCGTGCCAGATAAAGCCCCTAGTCGCCGGTATCAGCCCACGAAGATGCCAAGCGTCAATGAGCGGAGCAAGCCAGATCAAACAACCCATTCGGACGTGTCCATGGTTAGCCTAGACGAATCAAGCGATGGCGGTAGTGGAAACGCCCACCCAACCCTGGCTGGAATAGGCGCTCAGGAAGCTCGTGAAACCGTTTGGTTAGCC…
NCS_12	pRS315-abf1-ΔIDR1-ΔC-NLS-FLAG	N2-IDR2-N*dC	GCGAGTATAATGATTTACAACCTTCTTCATCTTCC	N3-IDR2-N*dC	GTATCTACACCTTCCTCTTCTTCTTGGG	pRS315-abf1-ΔIDR1-ΔC-NLS-FLAG	N1-IDR2-N*dC	GGAAGATGAAGAAGGTTGTAAATC	N4-IDR2-N*dC	CCCAAGAAGAAGAGGAAGGTG		AATAACAACAATAACAACGGTGGTGAGCTTTCTGGCACGGACCTGAGAAGTAACTCTACCGGCCACGCCGAGTGTCAAGAAATACCAAGTGCGGGTGCCCCATCGAACACAACCAGAGGTGTGAATAATAGCAAGGACGGCGGTAATGGCGATAATAGCGGCAGCAGTAATGGTGACGCCTCGGGTTCAATGGAAAGTGTACTAAATAGAACCTCTAGTCACCGGTGTCGACCCGAGGGGGTGCCAAGCGTCAGTAAACGGAGCAAGCCAGATCAGACAACTCATTCAGATGTGTCCACGGTTGGCCTAGATGAGTCAGATGACGGCGGTAGTAAAAATGTCCACCCAACCTTGGCTGAAGCAGACGCTCAAGGAGCTCGTGGAGCTGCCCAGTTAGCC…
NCS_15	pRS315-abf1-ΔIDR1-ΔC-NLS-FLAG	N2-IDR2-N*dC	GCGAGTATAATGATTTACAACCTTCTTCATCTTCC	N3-IDR2-N*dC	GTATCTACACCTTCCTCTTCTTCTTGGG	pRS315-abf1-ΔIDR1-ΔC-NLS-FLAG	N1-IDR2-N*dC	GGAAGATGAAGAAGGTTGTAAATC	N4-IDR2-N*dC	CCCAAGAAGAAGAGGAAGGTG		AATAGCAGCAGTAACAGCGATGGTGAGCTTCCTGGTACGAACTTGGGGAGTAACTCTATTGGCTACGTCAGACGCCAGGAGCTATCAAGTGCGGGTACCCCATCGAGCACAACCAAAGACATGAACAATAGCGAGAATGGCAGTAGTGACGATAATAACGGCAACAGTCATAATGGCGCCTCAAACTTAATGGAGAGCGTGCTAGATAAAACCTCTAATCACCGGTATCAACCCGGGAAGATACCAAGTGTCAATAAATGGAGCAAGCCGGGTCAAATAACCCATTCAGACGTGTCCATGGTTGGCCTAGATGAATCAAACGATGACGGTGATGAAAATGTCCACCCAACCTTGGCTGAAGTAGACGCTCAAGGAGCTCGTGAAACTGCTCGGTTAGCT…
NCS_1502	pRS315-abf1-ΔIDR1-ΔC-NLS-FLAG	N2-IDR2-N*dC	GCGAGTATAATGATTTACAACCTTCTTCATCTTCC	N3-IDR2-N*dC	GTATCTACACCTTCCTCTTCTTCTTGGG	pRS315-abf1-ΔIDR1-ΔC-NLS-FLAG	N1-IDR2-N*dC	GGAAGATGAAGAAGGTTGTAAATC	N4-IDR2-N*dC	CCCAAGAAGAAGAGGAAGGTG		AATAACAACAGTAACAGCGATGGTGAGCTTTCTGGCACGAACTTAGGGAGTGACTCTATCGGCTACACCAAATGTCAGGGAATATCAGGTGCGGGTACCTCATCGGACACAACCGAAAATGTGAATAGTAACAAGAGTGACAGTAATGACGATAATAGCGGCAACAATGATGATGACGCCTCAGATTTAGTGGAAGGTGTGCCAGATAAAACTTCTAGTCACCGGTATCAACCCAGGAAGATGCCAAGTGTCGGTGAATGGAACGGGCCAGATCAGATAGCTCGTTCGGACGTGTCCGTGGTTGGCCTAGATAAATCAAACGATGGCGGTAGTGAAAATGTCCACCCAACCTTGGCTGAAGTAGACGCTCAGGAAGCTCGTGAGACTGCTCAGTTAGCC…
NCS_1504	pRS315-abf1-ΔIDR1-ΔC-NLS-FLAG	N2-IDR2-N*dC	GCGAGTATAATGATTTACAACCTTCTTCATCTTCC	N3-IDR2-N*dC	GTATCTACACCTTCCTCTTCTTCTTGGG	pRS315-abf1-ΔIDR1-ΔC-NLS-FLAG	N1-IDR2-N*dC	GGAAGATGAAGAAGGTTGTAAATC	N4-IDR2-N*dC	CCCAAGAAGAAGAGGAAGGTG		AATAGCAATGATAACAACGATGACGAGCTTTCCGGCGCGAGCTCGAGCAGTAACTCTACCGACTACGCCAAACATCAGGAAATATCAAGTGCGGGTATCTTATCGAACACAACCAGAAGTGTGAACGATAACAAGAGTAACAGTAATGGCAATAATAACGGCAACAATAATGATAACGCCCCAAACTTAGTGGAAAGTGTGCCAGGTAAAACCTCTAGTCACCGGTATCAGTCCAAGAAGGTGCCAAGCGTCGATAAATGGAGCAAGCCAGACCAAATAACTCATCCAGACGTGTCCGGGGTTGGCCTAAATGAGTCAGACGATGGCGGTAATGAGAATGTCCACCCGACCTTGGCTGGAGTAGACGCCCAAGAAGCCCGTGGAACTACTCAGTCAGCC…
NCS_1508	pRS315-abf1-ΔIDR1-ΔC-NLS-FLAG	N2-IDR2-N*dC	GCGAGTATAATGATTTACAACCTTCTTCATCTTCC	N3-IDR2-N*dC	GTATCTACACCTTCCTCTTCTTCTTGGG	pRS315-abf1-ΔIDR1-ΔC-NLS-FLAG	N1-IDR2-N*dC	GGAAGATGAAGAAGGTTGTAAATC	N4-IDR2-N*dC	CCCAAGAAGAAGAGGAAGGTG		AGTAGCAACAGTAACAGCGATGGTGAGCTTTCTGGCACGAACTTGAGGGGTAACTCTACCGACCACGTCAGACATCAGGAAGTATCAAGTGCGGGTACCTCACCGAACACAACCAAAGGTGTGAATAGTAACAAGAACGACAGTAATGGCGATAGTAACGGCAGTAGTAATAATGACGCCCCAAATTTAATGGAAAGTGTGCTGAATACAACCCCTAGCCGCCGGTATCAGCCCAGGAAGGTGCCAAGCGTCAATAAATGGAGCAAGTCAGACCAAATAGCTCATTCAGGCGCGTCTACGGTCGGCCTAGATGAATCAAACGATGACGGTGATGAAGATGTCCACCCAACCCTGGCTGAAGTAGACGCTCAAGAAGCTCGTAAAACTGCTCAGCTAGCC…
NCS_1510	pRS315-abf1-ΔIDR1-ΔC-NLS-FLAG	N2-IDR2-N*dC	GCGAGTATAATGATTTACAACCTTCTTCATCTTCC	N3-IDR2-N*dC	GTATCTACACCTTCCTCTTCTTCTTGGG	pRS315-abf1-ΔIDR1-ΔC-NLS-FLAG	N1-IDR2-N*dC	GGAAGATGAAGAAGGTTGTAAATC	N4-IDR2-N*dC	CCCAAGAAGAAGAGGAAGGTG		AATGACAACAATGACAACGATGGTGAGCCTTCTGGCGCGAGCTCGAGAAGTGACTCTATCGACCACGCCAGACACCAGGGAATATCGAGCACGGGTACCGCATCGAACACGACCAAGAATGTGGGTAGTAACAAGAGTGACAGTAATGACGGTAGCAACGGCAACAATGCTAATGACGCCTCAAACTTAATGGAAAGTGTGCTAGGTAAAGCCTCTAGTCACCGGTACCAACCCAAGAAGATGCCAAGCGTCAATGAATGGAGCAAGCCAGATCAGATAACTCATTCAGACGTGCCCATGGTCGGCCTAGATGAACCAGACGATGGCGGTAATGGAAGTGTCCGCCCAGCCTTAGTTGAAGTAGGCGCCCAAGAAGCTCGTGGGACTGTTCAGTTAGCT…
NCS_16	pRS315-abf1-ΔIDR1-ΔC-NLS-FLAG	N2-IDR2-N*dC	GCGAGTATAATGATTTACAACCTTCTTCATCTTCC	N3-IDR2-N*dC	GTATCTACACCTTCCTCTTCTTCTTGGG	pRS315-abf1-ΔIDR1-ΔC-NLS-FLAG	N1-IDR2-N*dC	GGAAGATGAAGAAGGTTGTAAATC	N4-IDR2-N*dC	CCCAAGAAGAAGAGGAAGGTG		AATAACAACAATAACAACGGTGGTGAGCTTTCTGGCACGAGCTTGAGAAGTGGCTCTACCGACTACGCCAAACACCAGGAGATATTGAGTGCGGGTACCTCATCGGACACAACCAATGACGGGAGCGATAGTAAGAGTGACAGTAATGACGACGATGACGGCAACGATACTAAGGACGCCCCGGGCTTAGTGGGACGTGCACTAGGTAAAACCTCTAGTCACCGGTACCAACCCGAGGAGATGCCAAGCGTCAATGAGTGGGGCAAGTCAGACCAAGCAGCTCATTCAGACGCGTCCATGGCTGGCCTAGGTGAACCAAACGATGGCGGTGGTGAGAGTGTCCACCCAGCCTGGGCCGGAGCAAACGCTCAGGGGGCTCGTGAGACCGCCCAGTTAGCC…
NCS_17	pRS315-abf1-ΔIDR1-ΔC-NLS-FLAG	N2-IDR2-N*dC	GCGAGTATAATGATTTACAACCTTCTTCATCTTCC	N3-IDR2-N*dC	GTATCTACACCTTCCTCTTCTTCTTGGG	pRS315-abf1-ΔIDR1-ΔC-NLS-FLAG	N1-IDR2-N*dC	GGAAGATGAAGAAGGTTGTAAATC	N4-IDR2-N*dC	CCCAAGAAGAAGAGGAAGGTG		AATAACAACAGTAACAACGATGGTGAGCTGTCTGGCACGGACTTGAGAAGTAACTCTATCGGCTACGCCAGACATCAGGAAATATCAAGTGCGGGTATCCCATCGAACGCGACCAGAGGTGTGAATAGCGACAAGAATGACAGTAATGACGATAATAGCGGCAACAGTAATAATGGCGCCTCAAGTTTAACGGAAAATGTGCTAGATGAGGCCTTTGGTCACTGGTATCAACCCAAGAAGATGCCAAGCGTCAATAAGTGGAGCAAGCCAGATCAAATAACCCACCCAGGCGTGTCCATGGCTGGCCTAGATGAATCAAGCGATGGCGGTAGTGAAAATGTCCACCCAACCTTGGCTGAAGTAGACGCCCAAGGAGCTCGTGAAACTGCTCAGTTAGCC…
NCS_18	pRS315-abf1-ΔIDR1-ΔC-NLS-FLAG	N2-IDR2-N*dC	GCGAGTATAATGATTTACAACCTTCTTCATCTTCC	N3-IDR2-N*dC	GTATCTACACCTTCCTCTTCTTCTTGGG	pRS315-abf1-ΔIDR1-ΔC-NLS-FLAG	N1-IDR2-N*dC	GGAAGATGAAGAAGGTTGTAAATC	N4-IDR2-N*dC	CCCAAGAAGAAGAGGAAGGTG		AGTAACGACAGTGACAACGGTGGTGAGCCTCCTGGCACGGACTTGAGAAGTAACTCTATCGACTACGCCAGACGTCAGGAAGTATCAAGCGCAGGTACCTCATCAAACACAACCAAGAGTGTGGACAATAACAGGGATGACAGTAATGACGGTAATGGCGGCAGCAGTAATAATGGCGCCTCAGACTTAATGGAAAGTGTGCTAGATGAGACCTCTAGTCACCGGTATCAGCCGGAGAAGATGCCAAGCGTCAATAAGCGGAGCAAGCCAGATCAACTAACTCATCCAGACGTGTCCATGGTTGGCCTAGACGGATCAAACGATGGCGGTGATGGAGATGTCCGCCCAACCTTGGCTGGAGTAGACGCTCACGAAGCTCGTGAGACTGCCCAGTTAGCC…
NCS_20	pRS315-abf1-ΔIDR1-ΔC-NLS-FLAG	N2-IDR2-N*dC	GCGAGTATAATGATTTACAACCTTCTTCATCTTCC	N3-IDR2-N*dC	GTATCTACACCTTCCTCTTCTTCTTGGG	pRS315-abf1-ΔIDR1-ΔC-NLS-FLAG	N1-IDR2-N*dC	GGAAGATGAAGAAGGTTGTAAATC	N4-IDR2-N*dC	CCCAAGAAGAAGAGGAAGGTG		AATAGCAGCAATGACAACGGTGATGAGCTTTCTGGCGCGAGCTCGAGAAGTAACTCTATCGACTACGCTAAACATCAGGAAGTACCGAGTGCGAGTACCCCATCGAACACAACCAACAATGTGAATAATAACGAGAATGACAGTAATGACGGTAATAACGGCAACGATAATAGTGGCGCCTCAAATCTAATGGAAAGTGTGCTAGGTAAAACCTCTAGTCACCGGTACCAACCCAGGAAGGTACCCAGCGTCGATAAATGGAGCAGGCCAGACCAAATAACTCATGCAGACGTGTCCACAGTTGGCCTAGATAAATCGAACGATGGCGGTAATGAAGATGCCCACCCAACCTTGGCTGGAGTAGGCGCTCAGGGAGCTCGTGGAACTGCTCAGCTAGCC…
NCS_21	pRS315-abf1-ΔIDR1-ΔC-NLS-FLAG	N2-IDR2-N*dC	GCGAGTATAATGATTTACAACCTTCTTCATCTTCC	N3-IDR2-N*dC	GTATCTACACCTTCCTCTTCTTCTTGGG	pRS315-abf1-ΔIDR1-ΔC-NLS-FLAG	N1-IDR2-N*dC	GGAAGATGAAGAAGGTTGTAAATC	N4-IDR2-N*dC	CCCAAGAAGAAGAGGAAGGTG		AACGACAACAATAACAGCGATGGTGAGCCCTCTGGCGCGAGCTTGGGGGGTAACTCTGCCAACTACGCCACACGTCAGGAAACATCAAGTGCGGGTACCTCATTGAACACAGCCAGAGATGCGGGTATTAACAAGAACGACAGCGGCGGCGATAGTAGCGGCAACAGTAGTAATGACGCCCCGAATTTAGCGGAAAGTGCGCTAGACAAGACCTCTAGTCACCGGTATCAACCCGAGAAGGTGCCAAGCGTCAATAAGTGGGGCAAGCCAGATCAGATAACTCGTTCAGACGTGTCCATGGTTGGCCTAGACGGACCAAACGATGGCGGGAATGGCAATGTCCACCCAGCCCTGGCTGAAGTAGACGCTCAAGAAGCTCGTGAAACTGCTCAGTTGGCC…
NCS_25	pRS315-abf1-ΔIDR1-ΔC-NLS-FLAG	N2-IDR2-N*dC	GCGAGTATAATGATTTACAACCTTCTTCATCTTCC	N3-IDR2-N*dC	GTATCTACACCTTCCTCTTCTTCTTGGG	pRS315-abf1-ΔIDR1-ΔC-NLS-FLAG	N1-IDR2-N*dC	GGAAGATGAAGAAGGTTGTAAATC	N4-IDR2-N*dC	CCCAAGAAGAAGAGGAAGGTG		AATAACGACAACAACCACGATGGTGAACTTTCTGGCACGAACCTGAGGGGTAACTCCATCGACTACGCCAAACATCAGGAAATATCAAGCGCGGGTACCTCATCAAACACAACCAAAAATGTGAATAATAACAGGAATGATAGTAATGACGATAATAGCGGCAACAATAATAATGACGCCTCGAACTCAATGGAAAGTGTGCTAGATAAAACCTCTAGTCACCGGTATCAACCCAAGGAGATGCCAAGCGTCAATAAATGGAGCAAGCCGGATCAAGTAACTCATCCAGACGTGTCCATGGTTGGCCTAGATGAATCAAACGATGGCGGTAGTGAAAATGTCCACCCAACCTCGGCTGGAGTAGACGCCCAAGAAGCTCGTGAAGCTGTCCAGCTAGCC…
NCS_3	pRS315-abf1-ΔIDR1-ΔC-NLS-FLAG	N2-IDR2-N*dC	GCGAGTATAATGATTTACAACCTTCTTCATCTTCC	N3-IDR2-N*dC	GTATCTACACCTTCCTCTTCTTCTTGGG	pRS315-abf1-ΔIDR1-ΔC-NLS-FLAG	N1-IDR2-N*dC	GGAAGATGAAGAAGGTTGTAAATC	N4-IDR2-N*dC	CCCAAGAAGAAGAGGAAGGTG		AATAACAACGGTAACGACGATGGTGAGCCTTTTGGCACGGACTTGAGGGGTAGCTCTACCGACTACGCCGGACCTCAGGCGATATCAAGCGCGGGTACCTCATCGAGCACGACCAGAAGTGTGGATAATGGCAGGGACGACGGTAACGACGGTAGTAACGGCAGCAGTAATGATGACGCCTCAGACTTAATGGAGAGTATGCTAGATACAACCCCTAGGCACCGGTATCAGCCCAAGAAGACGCCAAGCGTCAATAAACGGAGCAAGCCAGACCGAATAACTCACCCAGACGTGTCCATGGCTGGCCTAGATGGATCAAACGAGGGTGGTAACGACAATGTCCACCCAGCCTTGGCTGAAGTAGACGCTCAAGAAGCTCGTGGAGCTGCTCAGTTGGCC…
NCS_30	pRS315-abf1-ΔIDR1-ΔC-NLS-FLAG	N2-IDR2-N*dC	GCGAGTATAATGATTTACAACCTTCTTCATCTTCC	N3-IDR2-N*dC	GTATCTACACCTTCCTCTTCTTCTTGGG	pRS315-abf1-ΔIDR1-ΔC-NLS-FLAG	N1-IDR2-N*dC	GGAAGATGAAGAAGGTTGTAAATC	N4-IDR2-N*dC	CCCAAGAAGAAGAGGAAGGTG		AATAACAGCAATGACAACGATGGTGAGCTTTCTGGCACGAGCTTGAGGAGTAACTCTATCGACCACGCCAAACATCAGGAGATATCAAGTGCGGGTACCTCATCGAGCACAGCCAAAAACGTGAGTAATAACAAGGGTGACGGTAATGACGATAATGACGGCAACAATGGCAATGACGCCTCAGATTTAATGGAAAGTGTGCTAGGTAAAACCTCCAGCCACCGGTACCAACCCAAGAGGATGCCAAGCGTCAATAGATGGAGCAAGCCAGATCAAATAACCCACTCGGACGTGTCCATGGCTGACCTAGATGAATCGGGCGATGGCGGTAATGAAAATGTCCACCCGACCTTGGCTAAGGTAAACGCCCAAGAAGCTCGTGAAACTGCTCAGTTAGCC…
NCS_32	pRS315-abf1-ΔIDR1-ΔC-NLS-FLAG	N2-IDR2-N*dC	GCGAGTATAATGATTTACAACCTTCTTCATCTTCC	N3-IDR2-N*dC	GTATCTACACCTTCCTCTTCTTCTTGGG	pRS315-abf1-ΔIDR1-ΔC-NLS-FLAG	N1-IDR2-N*dC	GGAAGATGAAGAAGGTTGTAAATC	N4-IDR2-N*dC	CCCAAGAAGAAGAGGAAGGTG		AGTAACAGCAATAACAACGATGGCGGGCTCTCTGGCACGGGCTTGAGACGTAACTCTATCGACTACGCCACACATCAGGGGATATCAAGTGCGGGTGCCTCATCGGATACAACCAAAGATGTGGGTAGTACCAAGGGTGACAGTAATGACGATAATAACGGCAGCGATAGTAACGGCACCCCACACCTAATGGAAGGTGTGCTAGATAAAACCTCCAGCCACTGGCATCGGCCCGAGAGGATGCCAAGCGTTAGTAGATGGAGCAAGCCCGATCAAACAACTCACTCAGACGTGTCCGTGGTTGGCCTAGATGGACCAAATGATGACGGCAGTGAAAATGCCCGCCCAACCTTGGCTGGAGTAGGCGCTCAAGGGGCTCGCGGAGCTGCTCAGTTAACC…
NCS_33	pRS315-abf1-ΔIDR1-ΔC-NLS-FLAG	N2-IDR2-N*dC	GCGAGTATAATGATTTACAACCTTCTTCATCTTCC	N3-IDR2-N*dC	GTATCTACACCTTCCTCTTCTTCTTGGG	pRS315-abf1-ΔIDR1-ΔC-NLS-FLAG	N1-IDR2-N*dC	GGAAGATGAAGAAGGTTGTAAATC	N4-IDR2-N*dC	CCCAAGAAGAAGAGGAAGGTG		AATAACGACGGTAACAACGGCGGTGGGCTTTCTGGCACGGACTTGGGGAGTAACTCTATCGACCACGCCAAGCATCGGGGAGTATCAGGTGCGGGTACCCCATCGAACACAACCAAAGATGTGAATAACAACAAGAATGACAGCAATGGCGATAATAATGGCAACAATAATCATGACGCCTCAAATTTAAGGGAGAGTGTGCTAGGTAAAACCTCTAGTCACCGGTACCAACCCGAGAAGATGCCAAGCGTCAATAAATGGAGCGAGCCGGATCGAATAACTTATTCCGACGTGCCCGTGGTTGGCCTAGACGAACCAGACGATGGCGGCAGCGAAAATGTCCACCCAACCTTAACTGAAGTAGACGCTCAGGGAGCTCGTGAAGCTGCTCAGTTAGCC…
NCS_35	pRS315-abf1-ΔIDR1-ΔC-NLS-FLAG	N2-IDR2-N*dC	GCGAGTATAATGATTTACAACCTTCTTCATCTTCC	N3-IDR2-N*dC	GTATCTACACCTTCCTCTTCTTCTTGGG	pRS315-abf1-ΔIDR1-ΔC-NLS-FLAG	N1-IDR2-N*dC	GGAAGATGAAGAAGGTTGTAAATC	N4-IDR2-N*dC	CCCAAGAAGAAGAGGAAGGTG		AATAACAACAATAACGACGATGGGGAGCTCTCTGGTGCGAACTTGAGAGGTAACCCTATCGGCTACGCCAAACACCAGGAGATGCCAAGTGCGGGCACCTCATCGGACCCAACCAAAAATGTGAATAATAACAAGAATGGCAGTAATGACGGTAGTGGCGGCAACAATAGTAATGACGCCTCAAATTTAATGGAAAGTGCGCTAGATAAAACCTCTAGTCACCGGTATCAGCCCAAGAAGGTGCCAAGCGTCAATAAACGGAGCAAACCAGACCAAATGACTCACTCAGACGTGTCCATGGTTGGCCCAGATGAACCAGACGGTGGCGGCGATGAAAGTGTCCACCCAACCTTGGCTGAGGTAGGCGCTCGAGAGGCTCGTGGAGCTGCTCAGTTAGCC…
NCS_38	pRS315-abf1-ΔIDR1-ΔC-NLS-FLAG	N2-IDR2-N*dC	GCGAGTATAATGATTTACAACCTTCTTCATCTTCC	N3-IDR2-N*dC	GTATCTACACCTTCCTCTTCTTCTTGGG	pRS315-abf1-ΔIDR1-ΔC-NLS-FLAG	N1-IDR2-N*dC	GGAAGATGAAGAAGGTTGTAAATC	N4-IDR2-N*dC	CCCAAGAAGAAGAGGAAGGTG		AGTAACAACAATAACAACGATGGTGGGCTTTCTGGCACGAACTTGAGCAGTAACTCTATCGGCTACGCCAAACATCAGGAAATATCAAGTGCGGGTACCTCATCGAACACAACCAAAGATGTGAGTAATAACCAGAATGACAGTAATGACGATAATAACGGCAACAATAATAATGACGCCTCAAATTTAATGGAAAGTGTGCTAGATAAAACCTCTAGTCACCGGTATCAACCCAAGGAGATGCCAAGCGTCAATAAATGGAGCAAGCCAGATCAAATAACTCATTCAGACGTGTCCATGGTTGGCCTAGATGAATCAAACGATGGCGGTAATGAGAATGTCCACCCAGCCTTGGCTGGAGTAGACGCTCAAGAAGCTCGTGAAACTGCTCGGTTAGCC…
NCS_4	pRS315-abf1-ΔIDR1-ΔC-NLS-FLAG	N2-IDR2-N*dC	GCGAGTATAATGATTTACAACCTTCTTCATCTTCC	N3-IDR2-N*dC	GTATCTACACCTTCCTCTTCTTCTTGGG	pRS315-abf1-ΔIDR1-ΔC-NLS-FLAG	N1-IDR2-N*dC	GGAAGATGAAGAAGGTTGTAAATC	N4-IDR2-N*dC	CCCAAGAAGAAGAGGAAGGTG		AGTAACAACAATAACAACGATGGTGAGCTTCCTGGCACGGACCTGAGAAGTAACTCTATCGGCTATGCCAAACATCAGGAGATATCAAGTGCGGGCACCTCATCAAGCACGACCAGAAATGTGGACAATAACAGGAATGACAGTAGTGGCGGTAATAGCGGCAGCAACACTAGTGACACCCCAGGCTTGATGGAGAGCGTGCTAGATAAGACCTCTAGTCACCGGTGTCAGCCCAAGAAGATGCCAGACGTTAATAGATGGAACAAGCCAGATCGAGTAACCCATCCAGACGTGTCCCTGGTTGGCCTAGATGAACCAAACGATGGCGGTAATGGAAGTGTCCACCCGACCTCGACTGAAGTAGACGCTCAAGAGGCTCGTGAGGCTGCTCAGTTAGCC…
NCS_40	pRS315-abf1-ΔIDR1-ΔC-NLS-FLAG	N2-IDR2-N*dC	GCGAGTATAATGATTTACAACCTTCTTCATCTTCC	N3-IDR2-N*dC	GTATCTACACCTTCCTCTTCTTCTTGGG	pRS315-abf1-ΔIDR1-ΔC-NLS-FLAG	N1-IDR2-N*dC	GGAAGATGAAGAAGGTTGTAAATC	N4-IDR2-N*dC	CCCAAGAAGAAGAGGAAGGTG		AATAACAACAATAACGACGATGGTGAGCTTTCCGGCACGACCTTGAGAAGTAACTCTGCCGACTACGCCAAACATCAGGAAATATCAAGTGCGGGTACCTCATCGAACACAACCAAAGATGTGAATAATAACAAGAATGGCGGTGATGACGATAATAACGGCAACAATAATGATGACGCCTCAAACTTAATGGAAAGTGTGCTAGATAAAGCCCCTAGTCACCGGTATCAACCCAGGAAGATGCCAGGCGTCAATAAATGGAGCAGGCCAGACCAAATAACTCATTCAGACGTGTCCACGGTCGGCCTAGGTGAATCAAACGGTGGCGGTCATGAGAATGTCCACCCAACCTTGGCTGGAGTAGACACCCAAGAAGCTCGTGGGGCTGCTCAGTTAGCC…
NCS_42	pRS315-abf1-ΔIDR1-ΔC-NLS-FLAG	N2-IDR2-N*dC	GCGAGTATAATGATTTACAACCTTCTTCATCTTCC	N3-IDR2-N*dC	GTATCTACACCTTCCTCTTCTTCTTGGG	pRS315-abf1-ΔIDR1-ΔC-NLS-FLAG	N1-IDR2-N*dC	GGAAGATGAAGAAGGTTGTAAATC	N4-IDR2-N*dC	CCCAAGAAGAAGAGGAAGGTG		GATAGCAGCAATAGCAACGATGGTGAGCTTTCTGGCACGAACCTGAGAAGTAACCCTATCGACGACGCTAGACACCAGGAAATATCAAGTGCGGGTACCCCATCGAACACAACCGGAAATGTGGATGATAACAAGAATGACAGTAATGACGATAATAACGGCAGCAATAATAGTGACGCCTCAAATTTAATGGAAGGTGCGTTAGATAAAACCTCTAGTCACCGGTACCAACCCAAGGAGATGCCAAGCGTCAGTAAATGGAGCAAGCCAGATCAAATAACTCCCTCAGACGTGTCCATGGTTGGCCTGGGTGAACCAGACGATGGCGGTAGCGAAAATGTCCACCCAACCTTGGCTGGAGCGGACGCTCAAGAAGCTCGTGAAACTGCTCAGTTAGCC…
NCS_43	pRS315-abf1-ΔIDR1-ΔC-NLS-FLAG	N2-IDR2-N*dC	GCGAGTATAATGATTTACAACCTTCTTCATCTTCC	N3-IDR2-N*dC	GTATCTACACCTTCCTCTTCTTCTTGGG	pRS315-abf1-ΔIDR1-ΔC-NLS-FLAG	N1-IDR2-N*dC	GGAAGATGAAGAAGGTTGTAAATC	N4-IDR2-N*dC	CCCAAGAAGAAGAGGAAGGTG		AATAACAACAGTAGCGACGATGGTGAGCCTGCTGGCACGAACTTGAGGAGTAGCTCTATCGACTGCGCCGAACACCAGGGAATATCAAGTGCGGGTACCTCATCGGACACAACCAAAGATGTGAATAATAACGAAGGCGGCAGTAATGACGATAATAACGGCAACCATAATAGTGACGCCTCAGACTTAATGGAAAGTGCGCTAGATAAGACCTCTAGTCACCGGTATCAACCCAAGGAGATGCCAAGCGTCAATAAATGGAGCAAGCCAGACCAAATAACTCATTCAGACGTGTCCCTGGTTGGCCTAGATGGATCAAACGATGGCGATAATGAGAGTGTCCACCCAACCTTGGCTGAGGCAGACGCTCAAGGAGCTCGTGAAGCTGCTCGGTTAGCC…
NCS_44	pRS315-abf1-ΔIDR1-ΔC-NLS-FLAG	N2-IDR2-N*dC	GCGAGTATAATGATTTACAACCTTCTTCATCTTCC	N3-IDR2-N*dC	GTATCTACACCTTCCTCTTCTTCTTGGG	pRS315-abf1-ΔIDR1-ΔC-NLS-FLAG	N1-IDR2-N*dC	GGAAGATGAAGAAGGTTGTAAATC	N4-IDR2-N*dC	CCCAAGAAGAAGAGGAAGGTG		AATAACAACAATAACGACGGTAGTGAGCTTTCTGGCACGAACTTGAGAAGTAACTCTATCGGCTACGCCAAACATCAGGGAATATCAAGTGCGGGTACCTCATCGAACACAGCCAAAAATGTGAATAATAACAAGAATGGCAGTAATGACGATAATAGCGGCAACAATAATAATGACGCCTCAAATTTAATGGAAAGTGTGCTAGATGAAACCTCTAGTCACCGGTATCAACCCAAGAAGATGCCAAGCGTCAATAAATGGAGCAAGCCAGGTCAAGTAACTCATTCAGACGTGTCCATGGTTGGCCTAGATGAATCAAACGATGGCGGTAATGAAAATGTCCACCCAACCTTGGCTGAAGTAGACGCTCAAGAAGCTTGTGAAACTGCTCAGTTAGCC…
NCS_45	pRS315-abf1-ΔIDR1-ΔC-NLS-FLAG	N2-IDR2-N*dC	GCGAGTATAATGATTTACAACCTTCTTCATCTTCC	N3-IDR2-N*dC	GTATCTACACCTTCCTCTTCTTCTTGGG	pRS315-abf1-ΔIDR1-ΔC-NLS-FLAG	N1-IDR2-N*dC	GGAAGATGAAGAAGGTTGTAAATC	N4-IDR2-N*dC	CCCAAGAAGAAGAGGAAGGTG		AATAACGACAACAACAACGGTGGTGAGCTCTCTGGCACGAACTTGGGAAGTAGCTCTATCGACTACGCCAAACGTCAGGAAATATCAAGTGCGGGTACCTCGCCGAACACAGCCAAAAACGCGAATAATAACAAGGATGACGGCAATGACGGTAGTGACGGCAACAATAATGACGATGCTTCAGATTTAATGGAAGGTGTGCGGGGTAGGACCTCTAGTCACCGGTACCAGCCCCAGAAGGCGCCGAGTGTCAATAAATGGAGCGAGCCAGATCCAATGACTCATTCAGACGTGTCCATGGTTGGCCTGGACGAGTTAAACGATGGCGATAATGGGGGTGTCCACCCAGCCTCGGCTGAAGTGGACGCCCAAGGGGCTCGTGAAACTGCTCAGTCAGCC…
NCS_46	pRS315-abf1-ΔIDR1-ΔC-NLS-FLAG	N2-IDR2-N*dC	GCGAGTATAATGATTTACAACCTTCTTCATCTTCC	N3-IDR2-N*dC	GTATCTACACCTTCCTCTTCTTCTTGGG	pRS315-abf1-ΔIDR1-ΔC-NLS-FLAG	N1-IDR2-N*dC	GGAAGATGAAGAAGGTTGTAAATC	N4-IDR2-N*dC	CCCAAGAAGAAGAGGAAGGTG		AGTAACAACAATGATAACGATGGTGAGCTTTCTGGCGCGGACTTGGGAAGTAGCTCCACCGACTACGCCAAACACCAGGAAATATCAAGTGCGGGTGCCTCGCCGAACACAACCAAAAATGCGAACAATAACAAGAATGACAGTAACGACGATAATAACGGCGGCAATAATAATGACGCCTCAGATCTAATGGGAAGCGTGCTCGATGGAACCTCCAGTCACCGGCATCAGCCCAAGAAGATGCCAAGCGTCAGTAAGTGGAGCAGGCCAGACCAGATAACCTATTCAAACGTGTCCATGGTTGACCTAGATGAATCAAACGATGGCGGTAATGAAAATGTCCACCCAACCTCGGCTGAAGCGGACGCCCAAGGAGCTCGTGAGGCTGCTCAGTTAGCC…
NCS_502	pRS315-abf1-ΔIDR1-ΔC-NLS-FLAG	N2-IDR2-N*dC	GCGAGTATAATGATTTACAACCTTCTTCATCTTCC	N3-IDR2-N*dC	GTATCTACACCTTCCTCTTCTTCTTGGG	pRS315-abf1-ΔIDR1-ΔC-NLS-FLAG	N1-IDR2-N*dC	GGAAGATGAAGAAGGTTGTAAATC	N4-IDR2-N*dC	CCCAAGAAGAAGAGGAAGGTG		GATAACAACAATAGCAACAATGGTGAGCTTTCTGGCACGAACTTGAGAAGTAACTCTATCGACTACGCCAAACATCAGGAAGTGTCAAGTGCGGGTACCTTATCGGACACAGCCAAAAATGTGAATAATAACAAGAATGACAGTAATGACGATAATAATGACAACAATAATAATGACGCCTCAAATTTAATGGAAAGTGTGCTAGATAAAACCTCTAGTCACCGGTATCAGCCCAAGAGGACGCCAAGCGTCAATAAACGGAGCAAGCCAGATCAAATAACTCACTCAGACGTGTCCACGGCTGGCCTAGATGAATCAAACGATGGCGGTGATGAAAATGTCTACCCAACCTTGGCTGAAGCAGATGCTCAAGGAGCCCGTGAAACTGCTCAGTTAGCC…
NCS_503	pRS315-abf1-ΔIDR1-ΔC-NLS-FLAG	N2-IDR2-N*dC	GCGAGTATAATGATTTACAACCTTCTTCATCTTCC	N3-IDR2-N*dC	GTATCTACACCTTCCTCTTCTTCTTGGG	pRS315-abf1-ΔIDR1-ΔC-NLS-FLAG	N1-IDR2-N*dC	GGAAGATGAAGAAGGTTGTAAATC	N4-IDR2-N*dC	CCCAAGAAGAAGAGGAAGGTG		AATAACAACGATAGTAACGACGGCGGGCTTTCTGGCACGGACTTAAGAAGTAACTCTATCGACTACGCCAAACACCAGGAGATATCAAGTGCGGGTACCTCATCGAACATAACCAAAAATGTGAATAGTAACAAGAGTGACAGTAATGACGATAATAGCGGCGACAATAGTAATGACGCCTCAAATTTAATGGAAAGTGTGCTAGATAGGGCCTCTAGTCACCGGTATCAACCCGAGAAGATGCCAAGCGTCAGTAAGTGGAACAAGCCAGGTCAAACAACTCATCCAGACGTGTCCATGGTTGGCCTAGATGAGTCAAACGCTGGCGGTAATGAAAATGTCCACCCAACCTTGGCTGAAGTAGACGCTCAAGAAGCTCGTGAAACTGCTCAGCTAGCC…
NCS_504	pRS315-abf1-ΔIDR1-ΔC-NLS-FLAG	N2-IDR2-N*dC	GCGAGTATAATGATTTACAACCTTCTTCATCTTCC	N3-IDR2-N*dC	GTATCTACACCTTCCTCTTCTTCTTGGG	pRS315-abf1-ΔIDR1-ΔC-NLS-FLAG	N1-IDR2-N*dC	GGAAGATGAAGAAGGTTGTAAATC	N4-IDR2-N*dC	CCCAAGAAGAAGAGGAAGGTG		AATAACAACAATGACAACGATGGTGAACTTTCTGGCACGAACTTGAGAGGTAACTCTACCGACTACGCCAAACATCAGGAAGTGCCAAGTGCGGGTACCTCACCGAACGCAACCAAAAGTGTGAATAATAACGAGAACGACAGTAATGACGATGATAACGGCAACAGTAATAATGACGCCTCAAATTTAATGGAAAATGTGCTAGATAGAGCCTCCAGTCACCGGTATCAACCCAAGAAGATGCCAAGCGTCAATAAATGGAGCAAGCCAGATCAAATAACCCATTCAGACGTGCCCATGGTTGGCCTCGATGAATCAAACGATGGCGGTAATGAAAATGTCCACCCAACCCTGGCTGAAGTAGACGCTCAAGAAGCTCGTGAAACTGCTCAGTTAGCC…
NCS_505	pRS315-abf1-ΔIDR1-ΔC-NLS-FLAG	N2-IDR2-N*dC	GCGAGTATAATGATTTACAACCTTCTTCATCTTCC	N3-IDR2-N*dC	GTATCTACACCTTCCTCTTCTTCTTGGG	pRS315-abf1-ΔIDR1-ΔC-NLS-FLAG	N1-IDR2-N*dC	GGAAGATGAAGAAGGTTGTAAATC	N4-IDR2-N*dC	CCCAAGAAGAAGAGGAAGGTG		AACAACAACAATAACAACGATGGTGAGCCTTCCGGCGCGAACTTGGGAGGTAACTCCACCGACTACGCCAAACATCAGAAAATATCAAGTGCGGGTACCTCGTCGAACATAACCAAAAGTGTGAATAATAACAGGAGTGACAGTAGCGGCGATAATAACGGCAACAATAATAATGACGCCTCAGACTTAATGGAGAGTGTGCTAGATAAAGCCCCTAGTCACCGGTATCAACCCAAGAAGGTGCCAAGCGCCAATAAATGGAGCAGGCCAGATCAAATAACTCATTCAGACGCGCCCATGGTTGGCCTAGATGGATCGAACGATGGCGGTAATGGAGATGTCCACCCGACCTTGGCTGAAGTAGACGCTCAAGAAGCTCGTGAAACTGCTCAGTTAGCC…
NCS_506	pRS315-abf1-ΔIDR1-ΔC-NLS-FLAG	N2-IDR2-N*dC	GCGAGTATAATGATTTACAACCTTCTTCATCTTCC	N3-IDR2-N*dC	GTATCTACACCTTCCTCTTCTTCTTGGG	pRS315-abf1-ΔIDR1-ΔC-NLS-FLAG	N1-IDR2-N*dC	GGAAGATGAAGAAGGTTGTAAATC	N4-IDR2-N*dC	CCCAAGAAGAAGAGGAAGGTG		AATAACAACAATAACAACGATGGTGAGCTTTCTGGCACGAACTTGAGAAGTAACTCTATCGACTACGCCAAACATCAGGAAACACCAAGTGCGGGTACCTCATCGAACACAACCAAAAATGTGAATGATAACAAGAATGACAGTAATGACGATAATAACGGCAACAATAATAATGACGCCTCAAATTTAATGGAAAGTGTGCTAGACAAAACCTCTAGTTACCGGTATCAACCCAAGAAGATGCCAAGCGTCAATAAATGGAGCAAGCCAGGTCAAATAACTCATTCAGACGTGTCCATGGTTGGCCCAGATGAATCAAACGATGGCGGTAATGGAAATGTTCACCCAACCTTGGCCGAAGTAGACGCTCAAGAAGCTCGTGAAACTGCGCAGTTAGCC…
NCS_507	pRS315-abf1-ΔIDR1-ΔC-NLS-FLAG	N2-IDR2-N*dC	GCGAGTATAATGATTTACAACCTTCTTCATCTTCC	N3-IDR2-N*dC	GTATCTACACCTTCCTCTTCTTCTTGGG	pRS315-abf1-ΔIDR1-ΔC-NLS-FLAG	N1-IDR2-N*dC	GGAAGATGAAGAAGGTTGTAAATC	N4-IDR2-N*dC	CCCAAGAAGAAGAGGAAGGTG		AATAACGACAGTCACGACGATGGTAAGCTTTCTGGCACGAACTTGAGGAGTGACCCTGTCGACTACGCCAGACATCAGGAAGTATCAAGTGCGGGTACCTCATCGAACACAACCAAAAATGTGGACAATGACAAGAGTGACGGTAATGACGATAATAACGGCAACAATAATAATGACGCCTCAAATTTAATGGAAAGCGTGTTAGATAGAACCTCTAGTCACCGGTATCAACCCAAGGAGATGCCAAGCGTCAATAAATGGAGCAAGCCAGATCAGATAGCTCATTCAGATGTGTCCATGGTTGGCCTAGGTGAATCAAACGATGGCGGTAATGAAAATGCCCACCCAACCTTGGCTGAAGTAGACGCCCAAGAAGCTCGTGAAACTGCTCAGTTAGCC…
NCS_508	pRS315-abf1-ΔIDR1-ΔC-NLS-FLAG	N2-IDR2-N*dC	GCGAGTATAATGATTTACAACCTTCTTCATCTTCC	N3-IDR2-N*dC	GTATCTACACCTTCCTCTTCTTCTTGGG	pRS315-abf1-ΔIDR1-ΔC-NLS-FLAG	N1-IDR2-N*dC	GGAAGATGAAGAAGGTTGTAAATC	N4-IDR2-N*dC	CCCAAGAAGAAGAGGAAGGTG		AATAACAACAATAACAACGATGGTGAGCTTTCTGGCACGAACTTGAGGAGTAACTCTATCGGCTACGCCAGACATCAGGGAATATCAGGTGCGGGTGCCTCATCGAACACAACCAGAAATGTGAATAATAACAAGAATGACAGTAATGACGATAATAGCGGCAACAGTAATAATGACGCCTCAAGTTTAATGGAGAGTGTGCTAGATAAGACCTCTAGTCACCGGTATCAACCCAAGGAGATGCCAAGCGTCAATAAATGGAGCAAGCCAGATCAGATAACTCGTTCAGACGTGTCCATGGTTGGCCTAGATGAATCAGACGATGGCGGTAATGAAAGTGTCCACCCAACCTTGGCTGAAGTAGACGCTCAAGAAGCTCGTGAAACTGCTCAGTTAGCC…
NCS_509	pRS315-abf1-ΔIDR1-ΔC-NLS-FLAG	N2-IDR2-N*dC	GCGAGTATAATGATTTACAACCTTCTTCATCTTCC	N3-IDR2-N*dC	GTATCTACACCTTCCTCTTCTTCTTGGG	pRS315-abf1-ΔIDR1-ΔC-NLS-FLAG	N1-IDR2-N*dC	GGAAGATGAAGAAGGTTGTAAATC	N4-IDR2-N*dC	CCCAAGAAGAAGAGGAAGGTG		AATAACAACAATAACAACGATGGCGAGCTTTCTGGCACGAACTTGAGAAGTAACTTTATCGACTACGTCAAACATCAGGAAATATCAAGTGCGGGTACCTCACCGAACACAACCAAAAATGTGAACAATAACAAGAATGACAGTAATGACGATAATAACGGCAACAATAATAATGACGCCTCAAATTTAATGGAAAGTGTGCTAGATAAAACCTCTAGTCACCGGTATCAACCCAAGAAGATGCCAAGCGTCAATAAATGGAGCAAGCCAGATCAAACAACTCATCCAGACGTGCCCATGGTTGGCCTAGATGAACCAAACGATGGCGGTAATGAAAATGTCCACCCAACCTTGGCTGAAGTAGACGCTCAAGAAGCTCGTGAAACTGCTCAGCTAGCC…
NCS_51	pRS315-abf1-ΔIDR1-ΔC-NLS-FLAG	N2-IDR2-N*dC	GCGAGTATAATGATTTACAACCTTCTTCATCTTCC	N3-IDR2-N*dC	GTATCTACACCTTCCTCTTCTTCTTGGG	pRS315-abf1-ΔIDR1-ΔC-NLS-FLAG	N1-IDR2-N*dC	GGAAGATGAAGAAGGTTGTAAATC	N4-IDR2-N*dC	CCCAAGAAGAAGAGGAAGGTG		AATAACAGCGATAGCAACGATGGTGAGCTTCCTGGCACGGGCTTGAGAAGTAACTCTACCGACTGCGCCAAACATCAGGAAATGTCAAGCACGGGTACCTCACCGGACACAACCAAAGACGTGAATAATAACAAGAATGACGGTAATGACGATAATAACGGCAACAGTGACAATGACGCCGCAAATTTCGTGGGAAGTGTGCTAGGTGAGACCTCTAGTCACCGGTATCAACCCAAGGAGACATCAAGCGTCAATAAATGGAGCGAGCCAGACCAAGTGACCCGCTCAGACGTGTCCGTGGTCGGCCTGGATGAATCGGACGGTGACGGTAATGAAAACGCCCACCCAGCCTTGGCTGAGGTAGGCGTTCAAGAAGCTCGTGGAGCTGCTCAGTTCGCC…
NCS_510	pRS315-abf1-ΔIDR1-ΔC-NLS-FLAG	N2-IDR2-N*dC	GCGAGTATAATGATTTACAACCTTCTTCATCTTCC	N3-IDR2-N*dC	GTATCTACACCTTCCTCTTCTTCTTGGG	pRS315-abf1-ΔIDR1-ΔC-NLS-FLAG	N1-IDR2-N*dC	GGAAGATGAAGAAGGTTGTAAATC	N4-IDR2-N*dC	CCCAAGAAGAAGAGGAAGGTG		AATAATAACAATAACAACGATGGTGAGCTTTCTGGCACGAACTTGAGGAGTAACTCTATCGGCTACGCCAAACATCAGGAAGTATCAAGTGCGGGTACCTCATCGAACACAACCAAAAATGTGAATAATAACAAGAATGACAGTAATGACGATAATAACGGCAACAATAATAATGACGCCTCAAATTTAATGGAAAGTGTGCTAGATAAAACCTCTAGTCACCGGTATCAACCCAAGAAGATGCCAAGCGTCAATAAATGGAGCAAGCCAGATCGAATAACTCATTCAGACGTGTCCATGGTTGGCCTAGATGAATCAAACGATGGCGGTAATGAAAATGTCCACCCAACCTTGGCTGAAGTAGACGCTCAAGAAGCTCGTGAAACTGCTCAGTTAGCC…
NCS_52	pRS315-abf1-ΔIDR1-ΔC-NLS-FLAG	N2-IDR2-N*dC	GCGAGTATAATGATTTACAACCTTCTTCATCTTCC	N3-IDR2-N*dC	GTATCTACACCTTCCTCTTCTTCTTGGG	pRS315-abf1-ΔIDR1-ΔC-NLS-FLAG	N1-IDR2-N*dC	GGAAGATGAAGAAGGTTGTAAATC	N4-IDR2-N*dC	CCCAAGAAGAAGAGGAAGGTG		CACAACAACAATAACAACGATGGCAAGCTTTCTGGCACGGGCTTGAGGAGTAACCCGACCGACTGCGCCAAACATCAGGAAATATCAAGTGCGGGTACCTCATCGGACACAGCCAAGAATGTGGATAATAACAAGAATGACAGTAGTGACGATAATAACGGCAACAATAATAATGACGCCTCAAATTTAATGGAGAGTGTGCTAGATAAAACCTCTAGTCACCGGTATCAGCCCAAGAAGGTGCCAAGCGTCAATAAATGGAGCAAGCCAGATCGAATAGCTCATTCAGACGTGTCCATGGTTGGCCTAGATGAATCAAACGATGGCGGTAATAAAGACGTCCACCCAGCCTTGGCCGGGGTGGACGCTCAAGAAGCTCGTGAAACTGCTCAGTTAGCC…
NCS_54	pRS315-abf1-ΔIDR1-ΔC-NLS-FLAG	N2-IDR2-N*dC	GCGAGTATAATGATTTACAACCTTCTTCATCTTCC	N3-IDR2-N*dC	GTATCTACACCTTCCTCTTCTTCTTGGG	pRS315-abf1-ΔIDR1-ΔC-NLS-FLAG	N1-IDR2-N*dC	GGAAGATGAAGAAGGTTGTAAATC	N4-IDR2-N*dC	CCCAAGAAGAAGAGGAAGGTG		AATAACAACAATGACAACGATGGTGGGCTTTCTGGCACGAACTTGAGAAGTAACTCTAGCGACTACGCCAGACATCAGGAAACATCGAGTGCGGGTACCTTATCGAACACAACCAAAGATGTGAATAATAACAAGAATGACAGTACTAACGATGATAACGGCAACAGTAATAATGACGCCTCAGATCTGATGGAACGTGCGCTAGATAAAACCTCTAGTCACCGGTGCCAACCCAGGAAGGCGCCAAGCGTCAATAAGTGGAGCAAGCCAGATCAGATAACTCATCCAGACGTGTCCGTGGTTAGCCTAGGTGAATCAAACAACGGCGGTAATGAAAGTGTCCACCCGACCTCGGCTGGAATAGACGCCCAAGAAGCCCGTGGAACTGCTCAGTTAGCC…
NCS_6	pRS315-abf1-ΔIDR1-ΔC-NLS-FLAG	N2-IDR2-N*dC	GCGAGTATAATGATTTACAACCTTCTTCATCTTCC	N3-IDR2-N*dC	GTATCTACACCTTCCTCTTCTTCTTGGG	pRS315-abf1-ΔIDR1-ΔC-NLS-FLAG	N1-IDR2-N*dC	GGAAGATGAAGAAGGTTGTAAATC	N4-IDR2-N*dC	CCCAAGAAGAAGAGGAAGGTG		AGTAACAACAATAACAACGATGGCGGGTTTGCTGGCACGAACTTGAGAAGTAACTCTACCGACTACGCCAAACATCAGGAAACATCACGTGCGGGTACCTCACCGGACACAACCAAAGATGTGAGTAGTAGCAAGAATGGCAGCAATGACGGCGATAGCGACAACAATAATAATGACGCCTCGGATCTAATGAAAAGTGTGCTAGACAAAACCTCTAGCCACCGGTACCAACCCAGGGAGATGCCAAGCGTCAATGAATGGAGCAAGCCAGATCAGATAACCCATTCAGACGTGTCCATGGTTGGCCTAGATGAATCAAACGATGGCGGTAATGAAGATGTCCACCCAACCTTGGCTGAAGTAGACGCCCAAGAAGCTCGTGAAGCTGCCCAGTTAGCC…
NCS_60	pRS315-abf1-ΔIDR1-ΔC-NLS-FLAG	N2-IDR2-N*dC	GCGAGTATAATGATTTACAACCTTCTTCATCTTCC	N3-IDR2-N*dC	GTATCTACACCTTCCTCTTCTTCTTGGG	pRS315-abf1-ΔIDR1-ΔC-NLS-FLAG	N1-IDR2-N*dC	GGAAGATGAAGAAGGTTGTAAATC	N4-IDR2-N*dC	CCCAAGAAGAAGAGGAAGGTG		AATAGCAACGATAACGACGGTGGGGAGCCCTCTGGCGCGGGCTGGGGAAGTAGCCCTATCGACTACGCCGAACACCAGGAAATACCAAGTGCGGGTACCTTATTGAATACAACCAACGGTGTGGGTGGCAACAAGAATGACAGTAATGGCGGTAATAACGGCAACAGTAACAGTGACGCCTCAAGTTCGATGGGGAGTGTGCTAGATAGAACCCCTGGCCACCGGTATCAGCCCAGGGGGGCACCAAGCGCCAGTAAGTGGAGCAAGCCAGATCAGACGGCTCACTCGGACGTGTCTATGGCTGGCCGAGATGAACCGAACGGTGACGGTAATGAGAACGCCCCCCCAACCCTGGCTGAAGTAGACGCTCCAGGAGCTCGCGAAGCTACCCGGTCAGCC…
NCS_61	pRS315-abf1-ΔIDR1-ΔC-NLS-FLAG	N2-IDR2-N*dC	GCGAGTATAATGATTTACAACCTTCTTCATCTTCC	N3-IDR2-N*dC	GTATCTACACCTTCCTCTTCTTCTTGGG	pRS315-abf1-ΔIDR1-ΔC-NLS-FLAG	N1-IDR2-N*dC	GGAAGATGAAGAAGGTTGTAAATC	N4-IDR2-N*dC	CCCAAGAAGAAGAGGAAGGTG		AATAACAACAACAACAACGATGGTGGGCTTTCTGGCACGAGCCTGAGAAGTAACTCTATCGACTACGCCAAACATCAGGGAATATCAGGCGCGGGCACCTCATCGAACACAACCAAAAATGTGAGTAATGGCAGGGATGGCAGTAATGCCGATAGTGACGGCAACAATAATAATGACGCCTCAAACTTAACGGGAGGTGTGCTAGATAGAGCCGCTAGCCACCGGTATCAACCCAAGAAGGTACCAAGTGTCAATAAATGGAGCAAGCCAGCTCCACTAGCTCATTCAGACGTGTCCATGGTTGGCCCAGATGGACCAAACGATGGCGGTAATGAAAGTGTCCACCCAACCTTGGCCGAAGTAGACGCTCAAGGAGCTCGTAAAACTACTCAGCTAGCC…
NCS_69	pRS315-abf1-ΔIDR1-ΔC-NLS-FLAG	N2-IDR2-N*dC	GCGAGTATAATGATTTACAACCTTCTTCATCTTCC	N3-IDR2-N*dC	GTATCTACACCTTCCTCTTCTTCTTGGG	pRS315-abf1-ΔIDR1-ΔC-NLS-FLAG	N1-IDR2-N*dC	GGAAGATGAAGAAGGTTGTAAATC	N4-IDR2-N*dC	CCCAAGAAGAAGAGGAAGGTG		AATAGCAACAATAACAACGGCGGTGAGCTTTCTGGCACGAACTCGAGAAGTAACTCTACCGACTACGCCAAACATCAGGAAATACCAAGCGCGGGTACCTCACCGAACACAACCAAAAATGTGAATAATGACAAGAATGACAGCAACGCCGACAATAACGGCGACAGTAATAATGACGCCTCAAATCTAATGGAAAGCGTGCTAGGTAAGACCCCTAGTCACCGGTATCAACCCGAGAAGATGCCAAGCGTCAATAAATGGAGCCAGCCAGATCAAATAACTCACTCAGACGTGTCCATGGTTGGCCTAGATGAGTCGAACGATGGCGGTAATGAGAATGCCCACCCAACCTTGGCTGGGGTAGGCGCTCAAGGAGCTCGTGAAACTGCTCAATTAGCC…
NCS_7	pRS315-abf1-ΔIDR1-ΔC-NLS-FLAG	N2-IDR2-N*dC	GCGAGTATAATGATTTACAACCTTCTTCATCTTCC	N3-IDR2-N*dC	GTATCTACACCTTCCTCTTCTTCTTGGG	pRS315-abf1-ΔIDR1-ΔC-NLS-FLAG	N1-IDR2-N*dC	GGAAGATGAAGAAGGTTGTAAATC	N4-IDR2-N*dC	CCCAAGAAGAAGAGGAAGGTG		AATAACAACAATGACAACGATGGTGAGCTTTCTGGCACGAACTTGGGGAGTAACCCTATCGACTACGCCAAGCACCAGGGGATATCGAGTACGGGTACCTCATCGAGCCCGACCAGAGGTGTGAGCGGTAGCAAAGGTGACAGTAATGACGGTAGTAACGGCGACAATAGTAGTGGCGCCTCAAGCCTAATGGAAAGTGTGCTAGACAAAACCTCTAGTCACCGGTACCAACCCAAGAAGGTGCCAAGCGTCAGTGGGTGGAGCAAGCCAGGCCAAATAACTTATCCAGGCATGTCCATGGTTGGCCTAGACGGATCAAACGATGGCGGTGATGGAAACGCCCACCCAACCTTGGCTGAAGTAGACGCCCGAGAGGCTCGCGAGACTGCTCAGTCAGCC…
NCS_70	pRS315-abf1-ΔIDR1-ΔC-NLS-FLAG	N2-IDR2-N*dC	GCGAGTATAATGATTTACAACCTTCTTCATCTTCC	N3-IDR2-N*dC	GTATCTACACCTTCCTCTTCTTCTTGGG	pRS315-abf1-ΔIDR1-ΔC-NLS-FLAG	N1-IDR2-N*dC	GGAAGATGAAGAAGGTTGTAAATC	N4-IDR2-N*dC	CCCAAGAAGAAGAGGAAGGTG		AATAGCAACAATAACAACGATGGTGAGTCTTCTGGCACGAACCTAAGAAGTAACTCTATCGACTGCGCCAAACATCAGGAAGTACCAAGTGCGGGTACCTTATCGAACACAACCCAAAGTGTGGATAATAACAAGAGTGACAGCAATGACGATAATGACGGCAACAATAATAGTGACGCCTCAAACTTAATGGAGGGTGTGCTAGATAAAGCCTCTCATCACCAGTGCCGACCCACGAGGGTGCCAAGCGTCAACAAATGGAGCAAGCCAGACCAAATAGCTCATTCAGACGTGCCCATAGTTGGCCTAGATGGATCAGACGACGGCGGTACTGGAAGTATCCACCCAACCTTGGCTGAAGTAGACGCCCGAGAAGCTCGTGAGACTGCTCAGTTAACC…
NCS_71	pRS315-abf1-ΔIDR1-ΔC-NLS-FLAG	N2-IDR2-N*dC	GCGAGTATAATGATTTACAACCTTCTTCATCTTCC	N3-IDR2-N*dC	GTATCTACACCTTCCTCTTCTTCTTGGG	pRS315-abf1-ΔIDR1-ΔC-NLS-FLAG	N1-IDR2-N*dC	GGAAGATGAAGAAGGTTGTAAATC	N4-IDR2-N*dC	CCCAAGAAGAAGAGGAAGGTG		AATAACAACAGTAACAGCGGTGGTGAGCTTCCCGGCACGAACTTGAGAAGTAACTCTATCGACTACGCCAAACATCAGGAAATATCAAGTGCGGGTACCTCATCGAACACGACCAAAGGTGTGAATAATAACAAGAATGACAGTGCTGGCGATAATAACGGCAACAATAGTAATGACGCCTCAAATTTAATGGAAAGTGTGCTAGATCAAGCCTCTGGTCACCGGTATCAACCCAAGGAGATGCCAAGCGTCAGTAAACGGAGCAAGCCAGATCAAGTAACTCATTCAGACGTGTCCATGGTTGGCCTAGGTGAATCAAACGATAGCGGTGATGAAGATGTCCACCCAACCTTGGCTGAAGTAGACGCTCAAGAAGCTCGCGAAGCTGCTCAGTTAGCC…
NCS_79	pRS315-abf1-ΔIDR1-ΔC-NLS-FLAG	N2-IDR2-N*dC	GCGAGTATAATGATTTACAACCTTCTTCATCTTCC	N3-IDR2-N*dC	GTATCTACACCTTCCTCTTCTTCTTGGG	pRS315-abf1-ΔIDR1-ΔC-NLS-FLAG	N1-IDR2-N*dC	GGAAGATGAAGAAGGTTGTAAATC	N4-IDR2-N*dC	CCCAAGAAGAAGAGGAAGGTG		AACAACAGCAATAACAACGGTAGTGAGTTTCCTGGCACGGACCTGAGGAGTAACCCTATCGACAACGCCAGACATCAGGAGATATCAGGTGTGGGTACCTCACCGAACACAACCAAGAGTGTGAATAATGACGAGAACGGCGGTAATAACGACAATAACGGCAACGAGAATAATGACGCCTCAAATCTAGTGAAAAGTGTGCTAGATAAGACCTCTAGTCACCGGTATCAACCCGAGAAAATGCCAGACGCCAATAAGTGGAGCAAGCCAGATCAAATAGCTCATTTAGGCGTGTCCAGGGTTGGCCTAGATGAATCAAGCGATGGCGGTAATGAAAATGCCCACCCAACCTTGGCTGAGGTAGGCGCTCAAGAAGCTCGTGAGACCGCTCAGTTAGCC…
NCS_9	pRS315-abf1-ΔIDR1-ΔC-NLS-FLAG	N2-IDR2-N*dC	GCGAGTATAATGATTTACAACCTTCTTCATCTTCC	N3-IDR2-N*dC	GTATCTACACCTTCCTCTTCTTCTTGGG	pRS315-abf1-ΔIDR1-ΔC-NLS-FLAG	N1-IDR2-N*dC	GGAAGATGAAGAAGGTTGTAAATC	N4-IDR2-N*dC	CCCAAGAAGAAGAGGAAGGTG		AATAACAACAATAACGACGATGGTGAGCCTTCTGGCACGAACTTGAGAAGTAACTCTATCGACTGCGCCAAATATCAGGGAACATCAAGTGCGGGTACCCCATCGAGCGCAACCAGAAGTGTGGATAACAACAAGAATGACAGCAATGACGACAATGACGGCAACAATGATAATGACGCCTCAGATTTAATGGAAAGTGTGCTAGATAAAGCCTCTAGTCACCGGTATCAACCCACGAAGATGCCAAGCGTCAGTAAATGGAGCAAGCCAGATCAAATAACTCATTCAGACGTGTCCATGGTTGGCCTAGACGAATCAAACGATGGCGGTAACGAGAATGTCCGCCCAACCTTGGCTGAAGTAGACGCTCAAGAAGCTCGTGAAACTGTTCAGTTAGCC…

## Sheet: Table S5 sequencing primers 
Sanger sequencing primers				Primer number
sequencing primers
Name	sequence (5' --> 3')	binding region	sequenced construct
Seq_Abf_390_for	GATTCAGCCGGGTACTAGTCTAGC	690 bp upstream of ATG	fulllength Abf1	=IL49
Seq_Abf_973_for	GCAAATAATAATACCAACCCTCCG	IDR1 shortly downstream of ordered region 1	fulllength Abf1	=IL50
Seq_Abf_1565_for	TCAATAACAACAATGTCGGTAGCC	IDR1 shortly upstream of ordered region 2	fulllength Abf1	=IL51
Seq_Abf_2135_for	GTACCTCATCGAACACAACC	IDR2	fulllength Abf1	=IL52
Seq_for_Abf1_IDR1	CGAATTTCAGACGCGTTGCCC	ordered region 1	IDR1	=IL71
Seq_IDR1_rev	CCAGTGACAAGTTATCTTCTAGTG	ordered region 2	IDR1	=IL84
Seq_O2_IDR1_rev	GCTTTATACGTCGTTATACGTCTG	ordered region 2	IDR1	=IL85
Seq_O1_IDR1_for	CCCATTAACGAAAGTCACCAAAG	690 bp upstream of ATG	IDR1	=IL86
Seq-IDR2-for	AGTTTCTCATTACGTGGAGGAGTC	in IDR1 (seq IDR2 after random / rational mutagenesis)	IDR2	=IL120
Seq-IDR2-rev	TATCAGAAGGTAAATGGCAAGACG	170 bp downstream of STOP codon	IDR2, SV40 NLS, Flag tag (alternatively, standardized sequencing primer as M13 rev can be used, although they bind further downstream after the plasmid backbone)	=IL121
Seq_O2_IDR1_rev	GGAAGATGAAGAAGGTTGTAAATC	ordered region 2	IDR1	=IL122
T3	ATTAACCCTCACTAAAGGGA	242 bp downstream of STOP codon	IDR2, SV40 NLS, Flag tag (alternatively, standardized sequencing primer as M13 rev can be used, although they bind further downstream after the plasmid backbone)
T7	TAATACGACTCACTATAGGG	759 bp upstream of ATG	promoter
M13-40for	GTTTTCCCAGTCACGAC	802 bp upstream of ATG	promoter
M13-48rev	CGGATAACAATTTCACACAG	297 bp downstream of STOP codon	IDR2, SV40 NLS, Flag tag (alternatively, standardized sequencing primer as M13 rev can be used, although they bind further downstream after the plasmid backbone)

## Sheet: Table S6 qPCR primers
qPCR primers for ChIP						NCBI Blast
						Saccharomyces cerevisiae S288C (taxid:559292)			chromosome	PCR product
										length / bp
Name	primer sequence (5' --> 3')
Abf1-1-1-for	CAGGCACGTTCGTGTAAACAT				Abf1-1-1-for	2435316 CAGGCACGTTCGTGTAAACAT 2435296			IV	84
Abf1-1-1-rev	AACGAAATCTTCGAACGGCTTTT				Abf1-1-1-rev	2435232 AACGAAATCTTCGAACGGCTTTT 2435254			IV
Abf1-2-1-for	ACCGGGACTGTAGTTTATGAGG				Abf1-2-1-for	200162 ACCGGGACTGTAGTTTATGAGG 200183			IV	119
Abf1-2-1-rev	AGCCTTTCTTGGTGGCGAAA				Abf1-2-1-rev	200281 AGCCTTTCTTGGTGGCGAAA 200262			IV
Abf1-3-1-for	ATTCACTACGACGCCACGAA				Abf1-3-1-for	705595 ATTCACTACGACGCCACGAA 705576			XIV	112
Abf1-3-1-rev	TCTCAACAATGCAACTCGTATCC				Abf1-3-1-rev	705483 TCTCAACAATGCAACTCGTATCC 705505			XIV
PGK1-2-for	AACGGTCCACCAGGTGTTTT				PGK1-2-for	139192 AACGGTCCACCAGGTGTTTT 139211			III	87
PGK1-2-rev	CAGCAGCAGAGCTCTTGACA				PGK1-2-rev	139279 CAGCAGCAGAGCTCTTGACA 139260			III
PDH1-1_for	ATTCCATGCGCAAACTGCTG				PDH1-1_for	361595 ATTCCATGCGCAAACTGCTG 361576			XIII	118
PDH1-1_rev	TCATTGCCGCCTCTTGAGTT				PDH1-1_rev	361477 TCATTGCCGCCTCTTGAGTT 361496			XIII
ADH1-1_for	GTGCTCACGGTGTCATCAAC				ADH1-1_for	2380734 GTGCTCACGGTGTCATCAAC 2380753			IV	98
ADH1-1_rev	GCATACCGACCAAAACGGTG				ADH1-1_rev	2380832 GCATACCGACCAAAACGGTG 2380813			IV

## Sheet: Table S7 growth rate scores
Growth rate scores according to spot dilution assays on YPDA plates (fig. S2)
"+4"	"+3"	"+2"	"+1"
Altered valence 1	Altered Valence 2	Abf1 IDR187-311 + Gal4G4	FUS1-16312E + Gal4G4 all DE/D
FUS1-16312E + Gal4G4 distr. II	FUS1-16312E + EM	FUS1-16312E + Abf1G4	LS-15
FUS1-16312E + Gal4G4 distr.	FUS1-16312E + Gal4G4	FUS1-16312E + TDP-43	NCS-17
FUS1-16312E + Gal4M2	FUS1-16312E + Gal4G4 context DE/D	FUS1-16312E + Gal4G4 aromatic clusters	NCS-21 hydro->polar
FUS1-16312E + Gcn4	FUS1-16312E + Gal4G4 motif hydro distr.	Gal4768-881 shuffle 3	NCS-44
FUS1-16312E + GR	FUS1-16312E + Gal4G4 shuffle	K. lactis full length	NCS-506-Flag
FUS1-16312E + VP16	FUS1-16312E + GR distr.	LS-13
Gal4768-881	FUS1-16312E + p65	LS-7
Gal4768-881 shuffle 1	FUS1-16312E + p65 distr.	NCS-38
IDR1 & IDR2624-662	FUS1-16312E + Y/M	NCS-508
LS-1	Gal4768-881 shuffle 2	Sup351-131 + EM
LS-10	LS-8	Sup351-131 + Gal4G4
LS-14	NCS-1010	Sup351-131 + GR
LS-2	NCS-1502	Sup351-131 + GR distr.
LS-3	NCS-1508	Sup351-131 + p65
LS-6	NCS-21	Sup351-131 + p65 distr.
LS-9	NCS-3	ΔIDR1 & IDR2449-623
NCS-509	NCS-504
NCS-510	Rap1231-361 + Gal4G4
Pho41-249	Reb11-420
Reb11-120(PKEEEEGGL)	T. delbrueckii
S. kudriavzevii	TDP-43 dist.
S. mikatae
S. uvarum
T. phaffii
WT Abf1
ΔIDR1
ΔIDR1 & IDR2449-662

## Sheet: Table S8 colony PCR primers
yeast strain + construct	Forward primer name	Forward primer sequence	Reverse primer name	Reverse primer sequence
for most constructs:	IL71	CGAATTTCAGACGCGTTGCCC	AS183	caggaaacagctatgacc
7A2+K662_pRS315_abf1_ΔIDR1 ΔC_NLS_FLAG + 14_sup35_with_EM	IL86	CCCATTAACGAAAGTCACCAAAG	AS183	caggaaacagctatgacc
7A2+K813_pRS315_abf1+YKL112W_Cglabrata_NLS_FLAG
7A2+K814_pRS315_abf1+YKL112W_Lkluyveri_NLS_FLAG
7A2+K815_pRS315_abf1+YKL112W_Ncastellii_NLS_FLAG
7A2+K816_pRS315_abf1+YKL112W_Zrouxi_NLS_FLAG
7A2+K817_pRS315_abf1_ΔIDR1 ΔC_NLS_FLAG+ FUS12E_Abf1G4_dist_1
7A2+K818_pRS315_abf1_ΔIDR1 ΔC_NLS_FLAG+FUS12E_Gal4G4_dist_3
7A2+K819_pRS315_abf1_ΔIDR1 ΔC_NLS_FLAG+fus12E_EM_shuffle
7A2+K662_pRS315_abf1_ΔIDR1 ΔC_NLS_FLAG + 14_sup35_with_EM	IL86	CCCATTAACGAAAGTCACCAAAG	AS784	gttggccgattcattaatgc
7A2+K813_pRS315_abf1+YKL112W_Cglabrata_NLS_FLAG
7A2+K814_pRS315_abf1+YKL112W_Lkluyveri_NLS_FLAG
7A2+K815_pRS315_abf1+YKL112W_Ncastellii_NLS_FLAG
7A2+K816_pRS315_abf1+YKL112W_Zrouxi_NLS_FLAG
7A2+K817_pRS315_abf1_ΔIDR1 ΔC_NLS_FLAG+ FUS12E_Abf1G4_dist_1
7A2+K818_pRS315_abf1_ΔIDR1 ΔC_NLS_FLAG+FUS12E_Gal4G4_dist_3
7A2+K819_pRS315_abf1_ΔIDR1 ΔC_NLS_FLAG+fus12E_EM_shuffle
7A2+K817_pRS315_abf1_ΔIDR1 ΔC_NLS_FLAG+ FUS12E_Abf1G4_dist_1	AS782	ATGGCTACCTCTAATGATTACG	AS784	gttggccgattcattaatgc
7A2+K819_pRS315_abf1_ΔIDR1 ΔC_NLS_FLAG+fus12E_EM_shuffle	AS783	CTCTAACGATTATGAACAACAAGC	AS784	gttggccgattcattaatgc
7A2+K818_pRS315_abf1_ΔIDR1 ΔC_NLS_FLAG+FUS12E_Gal4G4_dist_3	AS786	AACGATTACGAACAACAAGCTG	AS784	gttggccgattcattaatgc
AS247 (=ABF1-aa-V5 strain A9)+K684_fus_gal4_patchy	IL120	AGTTTCTCATTACGTGGAGGAGTC	IL121	TATCAGAAGGTAAATGGCAAGACG
AS247 (=ABF1-aa-V5 strain A9)+K635_pRS315_Abf1_NOIDR_GSGS_NLS_FLAG
AS247 (=ABF1-aa)+ K652=pRS315 abf1 ΔIDR1 ΔC NLS FLAG + GAL4 global shuffle 1	IL120	AGTTTCTCATTACGTGGAGGAGTC	IL130	TGGGTATCTACttatcgtcatcgtctttgtaatcaatatc
AS247 (=ABF1-aa)+ K660=pRS315 abf1 ΔIDR1 ΔC NLS FLAG + Pho4 1 249 globalshu
AS247 (=ABF1-aa)+ K661=pRS315 abf1 ΔIDR1 ΔC NLS FLAG + Pho4 1 249 segm shu
AS247 (=ABF1-aa)+ K810=pRS315 abf1 ΔIDR1 ΔC NLS FLAG+fus gal4 motif distributed

## Sheet: Table S9
UniProtID	Gene Name	Protein Name	IDR start	IDR end	Conserved chemistries	Amino acid sequence
Q12276	YOR227W	HMG2-induced ER-remodeling protein 1	1	370	KR; RR; KK; HR; HK; AK; KQ; QR; GR; MR; RW; HY; HQ; HL; DH; DW; EY; EG; AE; DE	MSSKLKYTDIDVPLDWLYKGKRRNRTKSAASTRTSEATTTSVKKTATLPSTAAVPTKTIASPQRPLSGQNVNNELSNSKPAVSAEKVSQQGQVPTRRTRSHSVSYGLLQKKNNNDDTTDSPKISRIRTAQDQPVKETKSSTLAEPIVSKKGRSRSSSISTSLNERSKKSLFGSLFGRRPSTTPSHVVERPLSSQNDHKKSTELPPIDTRQSKISTPTSTPTTASSKPSSSGGNRHSDGSLTSKLLSIPHNILETSSTNFNAHHHIQSHHSSGREQDSPHSESSDLPPILEKETTQKQLQKVSKVNLKRVTIAVQEFNSDPPQQLPSRKPKRGNVLIPEDMISAPPLISLGITNSSDQSSFQSNISPSYSK
P25558	YCL014W	Bud site selection protein 3	743	1635	KR; RR; KK; HR; HK; AK; KQ; QR; GR; MR; RW; HH; HY; HQ; HL; AI; IN; GQ; GS; DK; ER; DH; QQ; FG; QY; AF; FY; WW; DW; EY; EG; EP; AE; DE	QLEEVKHPSTDEHRAVNSKLSGASDFDATHEKKRSYGTITTFRSYTSDLKDSPSGDNSNVTKETKEILPVKPTKKSSKKPREIQKKTKTNASKAEHIEKKKPNKGKGFFGVLKNVFGSKSKSKPSPVQRVPKKISQRHPKSPVKKPMTSEKKSSPKRAVVSSPKIKKKSTSFSTKESQTAKSSLRAVEFKSDDLIGKPPDVGNGAHPQENTRISSVVRDTKYVSYNPSQPVTENTSNEKNVEPKADQSTKQDNISNFADVEVSASSYPEKLDAETDDQIIGKATNSSSVHGNKELPDLAEVTTANRVSTTSAGDQRIDTQSEFLRAADVENLSDDDEHRQNESRVFNDDLFGDFIPKHYRNKQENINSSSNLFPEGKVPQEKGVSNENTNISLKTNEDA…
P17260	YNL322C	Protein KRE1 (Killer toxin-resistance protein 1)	1	221	KR; RR; KK; HR; HK; HH; ER; DH; DW; EY; EG; EP; AE; DE	MMRRTLLHSFATLLLSLSLWSAAVMAAVTTQVTVVTNVAGALVTETTIWDPATAAAAATTTAQTGFFTTVFTTTNDVGTTVTLTQTVNRATMLPTTTTSTSSTGKTTTTVPTATSSLSSGLYLSTVTTTNDLGTTVTLTQTFTHSSTSATSSASSSVSSSVSSSGSSSSVKTTTSTGSAVAETGTRPDPSTDFTEPPVSAVTSLSIDSYITITEGTTSTYT
P32047	YNL074C	Protein MLF3 (Multicopy suppressor of leflunomide sensitivity 3)	1	435	KR; RR; KK; HR; HK; AK; KQ; QR; GR; MR; RW; HH; HY; HQ; HL; AI; AG; IN; GQ; DK; ER; DH; QQ; FG; QY; AF; LW; FY; WW; DW; EY; EG; EP; AE; DE	MDTSNHNQDHDSHVAAQRENDNNYMPPSPSMSESSMIFERNVEDPSYLYKTVSNNAANSLSRQSSRTSLFNHNNSSNRNFHNLSQRSSAVNLHLQPSRTNESIASYQTYNPDFVVQTPLDHRRTLENFVPPALDAGCSIVTDDTTGLDDVDMVYSRRPSTIGLDRALGRTRSLSSQSFDNETSPAHPRSPNDHGSRLLRFYSYADMLSDDNNNNVSNATSTSSTANPLRRPPMQGHYSFSSSLLNSPSHLPSPPSASASPPQHMNFTNPFIISRRYSNTTINNANGGTSAGSTTGAALSRSPSNQQYLLKQQRSPSGSARSRRNSNRPGSAANIMIGKPKSKFHMESSGSEGFSSEEEDNTMIERDKLNLKQKLQSQLAQPPSIANMVNDNHNNTNKHK…
P38180	YBL081W	Uncharacterized protein YBL081W	1	367	KR; RR; KK; HR; HK; AK; KQ; QR; GR; MR; RW; HH; HY; HQ; HL; AI; DH; EY; EG; EP; AE; DE	MPGQIISIPFLSQNEDMDKYLLEYRSLKLLHQSSNSFQSHNAPSHQSNYHPHYNHMKYNNTGSYYYYNNNNNSSVNPHNQAGLQSINRSIPSAPYGAYNQNRANDVPYMNTQKKHHRFSANNNLNQQKYKQYPQYTSNPMVTAHLKQTYPQLYYNSNVNAHNNNNNSNNNNNNNNNSNNNNNLYNQTQFSTRYFNSNSSPSLTSSTSNSSSPYNQSTFEYILPSTSAASTNLSSSSSNNSMHTNPTTATSTSADLINDLPVGPTSSSLISDLHSPPTVSFLPASQTLLMSSTTSSSIGTNINPPQHSPSPSQREDFSTAPVNMSSSASLLMNDSSLGWGSNHMNVSSSSQPASSRPFGIWNTDMSVW
Q05080	YMR032W	Cytokinesis protein 2 (Homolog of CDC15 protein 1)	254	579	KR; RR; KK; HR; HK; AK; KQ; QR; GR; MR; RW; HH; HY; HQ; HL; AI; DK; ER; DH; DW; EY; EG; EP; AE; DE	NSFTAADEISTFSKENGTGRLKHKTSKGDMNSSANWAQMSSISTTSKKTESYMDNIRKLSSQLKETENKRKLASIDKYEKPLPSPEVTMATQFRNSTPVIRNETKVVANPTLSLRSSPVQLQSNVDDSVLRQKPDKPRPIVGEEQLKPDEDSKNPDEKGLMVHKRNQSLSSPSESSSSNPTDFSHIKKRQSMESMTTSVSSMANSIDDSQRFAKSWNSSNRKRKSMSHLQVPSSASSRSDDGGRTPNSAHNLNEDDYNTRRDTSTSTILFKPPVAVRGTSRGHTHRQSMIMQDSSNPIEDALYEMERIQSSSKPGTKTGNIMDERG
P15424	YDR194C	ATP-dependent RNA helicase MSS116, mitochondrial (EC 3.6.4.13)	1	97	KR; HK; AK; MR; HL; EG; EP	MLTSILIKGRTPVLASRNLLAALSNCNHITWAVSRRLYNDGNRDQRNFGRNQRNNNSNRYRNSRFNSRPRTRSREDDDEVHFDKTTFSKLIHVPKED
P40316	YDR113C	Securin	1	372	KR; RR; KK; HR; HK; AK; KQ; QR; GR; MR; RW; HH; HY; HQ; HL; AI; AG; IN; LW; DW; EY; EG; EP; AE; DE	MMPANEDKENNIVYTGNESSGINFPQTPAHLLKRSHSNILKPPVRLDQLKRDANSNNGNTLKYIQGGKEVSPTKRLHTHAQQQGRLPLAAKDNNRSKSFIFPETSNQSKDADLPQLQNTLSIRKNDQLRKLSQISRSRSRANHNDLLSNSRKLQKYGSVLGYNALPKMKSLVLKDLADSGKNEESSDDDEGNEDSESKLGKKLQSALLKQDSSDGENELNGGLGLFNEQGGLQQLIKNSTKNEQKTKNDKSDKTDDYDIEIAPQRQEPLPYVPEGYSPFQQDDIEKLKTFNSPYKLDLEDEDDTPDKVDLLPLEQIDEEGEKDETECITRNQEEGAALPLLSKNFKEVAAVPTMELVYSEEGLDPEELEDLV
Q06108	YPR115W	Regulator of the glycerol channel 1	740	1145	KR; RR; KK; HR; HK; AK; KQ; QR; GR; MR; RW; HH; HQ; HL	RFKAGHMSRNSVNIGSHTPCLTDSTFTLQDGTTTSVNLKGRAEKPQYIHIQNNSLADFDGNGFRSKVNTPAIDDYGNLITVERRPAQSPHQYSDYMATSGNTTPSYSSGSRPQSMYNGYNPAVSITSNGMMLQQSTANNNTNPTTNLRHQRNISQTSSLPGFSYTSLSLPVNSPGSSNSESSSGGYFAIPLHGNNNNNNYTQRNSEGSSPCYNDDQIRQQQQPLQMQPLSRTSSSSVNVTAMRSTSAGNSITANAPVVPKVMVNNQNVKTVAADQSATAPSSPTMNSSVTTINRESPYQTLKKTNSTGNVPCLTAEKTHAHPAFYKRGNNSAQNLTTSSSTASRVHPIRKHKKNVSFSSLNSLMFSKKGANHGGNLMTNQFMSGGIQEDDGDSTNNDTI…
Q03002	YPL141C	Fatty acyl-CoA synthetase and RNA processing-associated kinase 1 (EC 2.7.11.1)	330	799	KR; RR; KK; HR; HK; AK; KQ; QR; GR; MR; RW; HH; HY; HQ; HL; AI; AG; IN; GQ; GS; DK; ER; DH; QQ; FG; QY; AF; LW; FY; WW; DW; EY; EG; EP; AE; DE	HLQKERPKPPNKGDVGRHSTYSSSASSYSKSRDRNSLIIESTLEQHRMSPQLATSRPASPTFSTGSKVVLNDTKNDMKESNINGERTSASCRYTRDSKGNGQTQIEQVSARHSSRGNKHTSVAGLVTIPGSPTTARTRNAPSSKLTEHVKDSSQTSFTQEEFHRIGNYHVPRSRPRPTSYYPGLSRNTADNSLADIPVNKLGSNGRLTDAKDPVPLNAIHDTNKATISNNSIMLLSEGPAAKTSPVDYHYAIGDLNHGDKPITEVIDKINKDLTHKAAENGFPRESIDPESTSTILVTKEPTNSTDEDHVESQLENVGHSSNKSDASSDKDSKKIYEKKRFSFMSLYSSLNGSRSTVESRTSKGNAPPVSSRNPSGQSNRSNIKITQQQPRNLSDRVPN…
Q06324	YLR190W	Mitochondrial MYO2 receptor-related protein 1	1	296	KR; RR; KK; HR; HK; AK; KQ; QR; GR; MR; DW; EY; EG; EP; AE; DE	MNSPTMKSEQLTPKLSPMSFCLDDQRNAGSFQNLLNSPTKLKLDTGPIGNSLLYPTSLSKLSELSRGGRSKQRRGSDTMRSVSPIRFQFLNNTPKMLKPEYLSQTTSNLPLLSALLKNSKKTTSEGQNSNPDPLNIEKNIIKQSIKDKLEQLRSSESVAQVQKKERNPPSFEAKVCAEEPILRKNAEGLLPSYVPVPATPLEDPENHGVRKVEDKGLRVVSGGSTQCLSTEVNELPKDLNLDNLPTDNNGFVQYGLKGNNNNNRYSFISSTSTDYEPEWCDGQQHISMQMASMANA
P40068	YER109C	Transcriptional activator FLO8 (Protein PDH5)	198	797	KR; RR; KK; HK; AK; QR; GR; MR	SNEDIDPMHLAAMMLGNPMAPAVQMRNVNMNPIPIPMVGNPIVNNFSIPPYNNANPTTGATAVAPTAPPSGDFTNVGPTQNRSQNVTGWPVYNYPMQPTTENPVGNPCNNNTTNNTTNNKSPVNQPKSLKTMHSTDKPNNVPTSKSTRSRSATSKAKGKVKAGLVAKRRRKNNTATVSAGSTNACSPNITTPGSTTSEPAMVGSRVNKTPRSDIATNFRNQAIIFGEEDIYSNSKSSPSLDGASPSALASKQPTKVRKNTKKASTSAFPVESTNKLGGNSVVTGKKRSPPNTRVSRRKSTPSVILNADATKDENNMLRTFSNTIAPNIHSAPPTKTANSLPFPGINLGSFNKPAVSSPLSSVTESCFDPESGKIAGKNGPKRAVNSKVSASSPLSIATP…
P25357	YCR033W	Probable DNA-binding protein SNT1 (SANT domain-containing protein 1)	943	1225	KR; RR; KK; HR; HK; AK; KQ; QR; GR; MR; RW; HH; HY; HQ; HL; AI; AG; GQ; GS; DK; DH; FG; QY; AF; LW; FY; WW; DW; EY; EG; EP; AE; DE	VDETDLKRDGTSSESVQQSQILIQPERPNINAYSNIPPQQRPALGYFVGQPTHGHNTSISSIDGSIRPFGPDFHRDTFSKISAPLTTLPPPRLPSIQFPRSEMAEPTVTDLRNRPLDHIDTLADAASSVTNNQNFSNERNAIDIGRKSTTISNLLNNSDRSMKSSFQSASRHEAQLEDTPSMNNIVVQEIKPNITTPRSSSISALLNPVNGNGQSNPDGRPLLPFQHAISQGTPTFPLPAPRTSPISRAPPKFNFSNDPLAALAAVASAPDAMSSFLSKKENN
P25339	YGL014W	Pumilio homology domain family member 4	1	553	KR; RR; KK; HR; HK; AK; KQ; QR; GR; MR; RW; HH; HY; HQ; HL; IN; GQ; DK; ER; DH; QQ; FG; QY; AF; LW; FY; WW; DW; EY; EG; EP; AE; DE	MSTKGLKEEIDDVPSVDPVVSETVNSALEQLQLDDPEENATSNAFANKVSQDSQFANGPPSQMFPHPQMMGGMGFMPYSQMMQVPHNPCPFFPPPDFNDPTAPLSSSPLNAGGPPMLFKNDSLPFQMLSSGAAVATQGGQNLNPLINDNSMKVLPIASADPLWTHSNVPGSASVAIEETTATLQESLPSKGRESNNKASSFRRQTFHALSPTDLINAANNVTLSKDFQSDMQNFSKAKKPSVGANNTAKTRTQSISFDNTPSSTSFIPPTNSVSEKLSDFKIETSKEDLINKTAPAKKESPTTYGAAYPYGGPLLQPNPIMPGHPHNISSPIYGIRSPFPNSYEMGAQFQPFSPILNPTSHSLNANSPIPLTQSPIHLAPVLNPSSNSVAFSDMKNDGG…
Q12221	YPR042C	mRNA-binding protein PUF2 (Pumilio homology domain family member 2)	1	349	KR; RR; KK; HR; HK; AK; KQ; QR; GR; MR; RW; HH; HY; HQ; HL; AI; AG; IN; GQ; GS; DH; QQ; FG; QY; AF; LW; FY; WW; DW; EY; EG; EP; AE; DE	MDKSKQMNINNLSNIPEVIDPGITIPIYEEEYENNGESNSQLQQQPQKLGSYRSRAGKFSNTLSNLLPSISAKLHHSKKNSHGKNGAEFSSSNNSSQSTVASKTPRASPSRSKMMESSIDGVTMDRPGSLTPPQDMEKLVHFPDSSNNFLIPAPRGSSDSFNLPHQISRTRNNTMSSQITSISSIAPKPRTSSGIWSSNASANDPMQQHLLQQLQPTTSNNTTNSNTLNDYSTKTAYFDNMVSTSGSQMADNKMNTNNLAIPNSVWSNTRQRSQSNASSIYTDAPLYEQPARASISSHYTIPTQESPLIADEIDPQSINWVTMDPTVPSINQISNLLPTNTISISNVFP
Q12221	YPR042C	mRNA-binding protein PUF2 (Pumilio homology domain family member 2)	898	1090	KR; RR; KK; HR; HK; AK; KQ; QR; GR; MR; RW; DW; EY; EG; EP; AE; DE	QIQPSRRLLEEVGLASPSSTHNKTKQQQQQHHNSSISHMFATPDTSGQHMRGLSVSSVKSGGSKHTTMNTTTTNGSSASTLSPGQPLNANSNSSMGYFSYPGVFPVSGFSGNASNGYAMNNDDLSSQFDMLNFNNGTRLSLPQLSLTNHNNTTMELVNNVGSSQPHTNNNNNNNNTNYNDDNTVFETLTLHSA
Q02794	YOR047C	Protein STD1 (Glucose repression modulator MSN3) (Suppressor of Tbp deletion protein 1) (Suppressor of fluoride sensitivity 3)	1	153	KR; RR	MFVSPPPATSKNQVLQRRPLESTNSNHGFASSLQAIPENTMSGSDNASFQSLPLSMSSSQSTTSSRRENFVNAPPEYTDRARDEIKKRLLASSPSRRSHHSSSMHSASRRSSVAESGSLLSDNASSYQSSIFSAPSTVHTQLTNDSSFSEFPN
P32909	YBR172C	Protein SMY2 (Suppressor of MYO2-66 protein)	1	203	KR; RR; KK; HK; QR; GR; MR; RW	MIAPDSQRLFGSFDEQFKDLKLDSVDTENNNTHGVSTILDSSPASVNNNTNGAVAASVNTVPGSTFRSNTPLLGGRHPLSRTSSLIDSIGIQRAASPFSSMKEPFIPQSSGVMSSSFWHGDHPESRVSTPVQQHPLLQRNESSSSFSYAANLGVNLSTHSLAVDITPLSTPTAAQSHVNLFPSSDIPPNMSMNGMSQLPAPVS
P32909	YBR172C	Protein SMY2 (Suppressor of MYO2-66 protein)	282	637	KR; RR; KK; HR; HK; AK; KQ; QR; GR; DK; DH; DW; EY; EG; EP; AE; DE	HVQTTSSDSINLNLAPYASGVAATGTIKATENDIFKPLTHDNIWDMDGGTTSKGVDIKLASATTISQTDESHKQEYKSTTMLEKGKKEKSESVAKALLDEQEKRNRELKRKEEARLSKKQKQKEDDLLKKQKEQKEQKEKEALEAEKQKKSEKTKKDTQTQTEGFKTSKDLPSLNSSSANPAPWASKVKVNNAIETSIKNGVSSTGKKKGEPLGLQQRNSKEEKQKEELKSVLNWANKSSLPSNQTIDIKSQFQKSPKGMKESSPLKELEDPNFIEEQKKLWEKVQSSSKQVKSTSSASTTTSSWTTVTSKGKAPIGTVVSPYSKTNTSLNSSLTAKTSTTSTTTTFASMNNVSPR
P32770	YDL167C	Putative RNA-binding protein involved in heterochromatin assembly (Asparagine-rich protein) (Protein ARP)	378	718	KR; RR; KK; HR; HK; AK; KQ; QR; GR; MR; RW; HH; HY; HQ; HL; AI; LW; WW; DW; EY; EG; AE; DE	CSFPAPSNSQIHTANSNNNVNSSRNNLNNRVNSGSSSNISNTAANHPYGAPEFNMIANNTPAALTYNRAHFPAITPLSRQNSLNMAPSNSGSPIIIADHFSGNNNIAPNYRYNNNINNNNNNINNMTNNRYNINNNINGNGNGNGNNSNNNNNHNNNHNNNHHNGSINSNSNTNNNNNNNNGNNSNNCNSNIGMGGCGSNMPFRAGDWKCSTCTYHNFAKNVVCLRCGGPKSISGDASETNHYIDSSTFGPASRTPSNNNISVNTNGGSNAGRTDGNDNKGRDISLMEFMSPPLSMATKSMKEGDGNGSSFNEFKSDKANVNFSNVGDNSAFGNGFNSSIR
Q07655	YDL224C	Protein WHI4	176	648	KR; RR; KK; HR; HK; AK; KQ; QR; GR; MR; RW; HH; HY; HQ; HL; AI; AG; IN; GQ; GS; DH; LW; DW; EY; EG; EP; AE; DE	PFRSHIDVVNEQTQLPVSFQEHVSSGTTNSSPKNYQLSSSAQNEIQNQSFNTISYGKTSSSPLGPSAAKPRPSLLSERSLRFSFNDPFGLETISQRKESVPFLRNSISQHDLSNVTTTPVPAGMPPQKDAGKSLLLLEKDEINESIWNGDELVNDVGNSSFGASLQEPPMSSTPVMEWNASSTANIPLFQLSSQENHQSNLLPPSHHSISQDVPHIQSQPNLNNSGVIHSATSLPHYHLLNQINASTKTQSIQQSVSNVPSNLDLNLQTENGHPQSSAPNGSSIFNNQKVNQGFLVSEQDTSTISRQKECSSTASASAFSKNNETNVAGSTTISQADLSLLAKVPPPANPADQNPPCNTLYVGNLPPDATEQELRQLFSNQQGFRRLSFRNKMNSHGHG…
Q02629	YKL068W	Nucleoporin NUP100/NSP100 (Nuclear pore protein NUP100/NSP100)	1	806	KR; RR; KK; HR; HK; AK; KQ; QR; GR; MR; RW; HH; HY; HQ; HL; AI; AG; IN; GQ; GS; DK; ER; DH; QQ; FG; QY; AF; LW; FY; WW; DW; EY; EG; EP; AE; DE	MFGNNRPMFGGSNLSFGSNTSSFGGQQSQQPNSLFGNSNNNNNSTSNNAQSGFGGFTSAAGSNSNSLFGNNNTQNNGAFGQSMGATQNSPFGSLNSSNASNGNTFGGSSSMGSFGGNTNNAFNNNSNSTNSPFGFNKPNTGGTLFGSQNNNSAGTSSLFGGQSTSTTGTFGNTGSSFGTGLNGNGSNIFGAGNNSQSNTTGSLFGNQQSSAFGTNNQQGSLFGQQSQNTNNAFGNQNQLGGSSFGSKPVGSGSLFGQSNNTLGNTTNNRNGLFGQMNSSNQGSSNSGLFGQNSMNSSTQGVFGQNNNQMQINGNNNNSLFGKANTFSNSASGGLFGQNNQQQGSGLFGQNSQTSGSSGLFGQNNQKQPNTFTQSNTGIGLFGQNNNQQQQSTGLFGAKP…
Q05812	YLR219W	Meiotic sister-chromatid recombination protein 3	1	727	KR; RR; KK; HR; HK; AK; KQ; QR; GR; MR; RW; HH; HY; HQ; HL; AI; AG; IN; GQ; DK; ER; DH; QQ; FG; QY; AF; LW; FY; WW; DW; EY; EG; EP; AE; DE	MVFGFTKRDRRVPDLSRYDYYYQNHEDYNKSPQLSAAAASAASAASPDRTNYSRSHSLVSHAPSIPRQRSSVKSPGRRLSTSSAAPPTSRAAAKQYSQKTYSLRSQRSGEYHLHPPGYTTNGSRMNSMTSGANVRRNYGKNKSTAGNNNDSRANSITVKTTQVTDPSGRTQSITKKTIRKINGYEYVETTTTTKNLVPLGDSQRHFDEFSENYMLQDDDILEEQASDNIHDIIEENETDNEKPYSPVSESHLQDDSELNVEKPDFPLGSYFHHKYSTDVMPLEEESSLSNFSDALDYIPPTHQTSSKYIHNKRKQASTTRRKKRPPAVKNAEAEAKKPLTEAEMYLKALEVAKRNVYHTDAASDNASAPLGSNKSRKSRMGQKMTLRSSSDSPTATANL…
Q08921	YPL180W	Target of rapamycin complex 1 subunit TCO89 (TORC1 subunit TCO89) (89 kDa TOR complex 1 protein)	1	798	KR; RR; KK; HR; HK; AK; KQ; QR; GR; MR; RW; HH; HY; HQ; HL; AI; AG; IN; GQ; GS; DK; ER; DH; QQ; FG; QY; AF; LW; FY; WW; DW; EY; EG; EP; AE; DE	MVHRGRTLKSDTDVTSLNASTVSHQSKPFRQFSTRSRAKSNASFKGLRRVLTHDGTLDNDYFNKHNVSQKCKSSDALFRKRTISGLNMTALTRVKSNQGKRSASFHSPVHNTLLSPKNSSHSNTGTAGFGLKPRRSKSTQSVLSLRDAQESKKSESTTDEEVECFSEDNIEDGKVNNDKVIAEHVMPEEKKNVQQLNQNELQSPDSIDEQEEDKSGTDGKENHRAVSLPLPHLSSNNYFGESSHSIEHQKDGETSPSSIETKLNATSVINEEGQSKVTKEADIDDLSSHSQNLRASLVKAGDNISEAPYDKEKKILDVGNTLAAHKSNQKPSHSDEQFDQEDHIDAPRSNSSRKSDSSFMSLRRQSSKQHKLLNEEEDLIKPDDISSAGTKDIEGHSLL…
P32500	YML031W	Nucleoporin NDC1 (Nuclear division cycle protein 1) (Nuclear pore protein NDC1)	353	443	KR; KK; AK; MR; DW; EY; EG	SATARHKKKVENLDYMYENGKLTSANERLFGNRPSMMAPLRDNGLLDESPNRLRVRTDDSVLLNRGNKKRHRSSYYDNDLDETTQTFNGSI
Q03694	YMR204C	Inheritance of peroxisomes protein 1	1	145	KR; RR; KK; HR; HK; AK; KQ; QR; GR; MR; RW; HH; HL	MVLSRGETKKNSVRLTAKQEKKPQSTFQTLKQSLKLSNNKKLKQDSTQHSNDTNKSVKAKKNGTSSKKTGTQRKRISTQRFSLFTYGNVQVMNSFVPIHNDIPNSSCIRRNSQVSANNVTESSGVFFNDTQSQDSQNTIKLKPTS
P34217	YBL051C	RNA-binding protein PIN4 (Psi inducibility protein 4)	175	293	KR; RR; KK; HR; HK; AK; KQ; QR; GR; MR; RW; HH; HL; DE	EKREKRGQLEEQHRSSSNLSLDSLSKMSGSGNNNTSNNQLFSTLMNGINANSMMNSPMNNTINNNSSNNNNSGNIILNQPSLSAQHTSSSLYQTNVNNQAQMSTERFYAPLPSTSTLPL
P34217	YBL051C	RNA-binding protein PIN4 (Psi inducibility protein 4)	373	667	KR; RR; KK; HR; HK; AK; KQ; QR; GR; MR; RW; HH; HY; HQ; HL; GS; DH; DW; EY; EG; EP; AE; DE	LQQQGQMTSAHPLQPNSTGGSMNRSQSYTSLLQAHAAAAANSISNQAVNNSSNSNTINSNNGNGNNVIINNNSASSTPKISSQGQFSMQPTLTSPKMNIHHSSQYNSADQPQQPQPQTQQNVQSAAQQQQSFLRQQATLTPSSRIPSGYSANHYQINSVNPLLRNSQISPPNSQIPINSQTLSQAQPPAQSQTQQRVPVAYQNASLSSQQLYNLNGPSSANSQSQLLPQHTNGSVHSNFSYQSYHDESMLSAHNLNSADLIYKSLSHSGLDDGLEQGLNRSLSGLDLQNQNKKNL
P36003	YKL171W	Nitrogen network kinase 1 (EC 2.7.11.1)	1	444	KR; RR; KK; HR; HK; AK; KQ; QR; GR; MR; RW; HH; HY; HQ; HL; AI; LW; DW; EY; EG; EP; AE; DE	MFTSQRQLRQNGSPMSSSRSSQHSSGTASPISDSPASNRSYGRDLRGLMGIDIPANEPAFNRANSSDTIYFRPKKIYKMEHEHPSRSTLVQLQTRSQPDDVASSQVNPEGGTDDLELGDPCGNQSLYTIGAEYVPDLDFTKLVNEWQKSTEDLYEFRSSATPQVQIKDSGKGNYELWSSPDAILTQNKLRRDSFSQENSDSLSPEDSILSRNLHSKVKPIPLPRNSQQIFTPLSNLEAERRSSYTTSSNNNSITQNNKFSFAKLKYSLPTQSSAVPASFDSNASSLNFLPTTTLSTLSELQISPNDMMDLIQKLPRNFLNLPYTQRKKVIIEHAPSHDYKAMMSLVKKFMLTSSRSNFSLAGFANNASVSQATANDDNINSRNTPNNSNDTYVNTRPLQ…
P39927	YGR156W	Protein PTI1	259	380	KR; RR; KK; HR; HK; AK; KQ; QR; GR; MR; RW; HH; HQ	VGEAPSLLSSNNTSNSNTPVSVIRNNTPLHVPSNEVSNNPNNMPLNVAMPMPMSTPPFIPLPLQQQPFGFAPPGPFMPPAQGPSMGQPVLANQLGQVQQQNISSTEGPSNANKANDSGTINM
P43602	YFR022W	Protein ROG3 (Revertant of glycogen synthase kinase mutation protein 3)	401	732	KR; RR; KK; HR; HK; AK; KQ; QR; GR; MR; RW; HH; HY; HQ; HL; AG; IN; GQ; GS; DK; ER; DH; QQ; FG; QY; AF; LW; FY; WW; DW; EY; EG; EP; AE; DE	LSSSNLYSLFSTTNQKDENSSQEEEEEYLFSRSASVTGLELLADMRSGGSVPTISDLMTPPNYEMHVYDRLYSGSFTRTAVETSGTCTPLGSECSTVEDQQQDLEDLRIRLTKIRNQRDNLGLPPSASSAAASRSLSPLLNVPAPEDGTERILPQSALGPNSGSVPGVHSNVSPVLLSRSPAPSVSAHEVLPVPSGLNYPETQNLNKVPSYGKAMKYDIIGEDLPPSYPCAIQNVQPRKPSRVHSRNSSTTLSSSIPTSFHSSSFMSSTASPISIINGSRSSSSGVSLNTLNELTSKTSNNPSSNSMKRSPTRRRATSLAGFMGGFLSKGNK
P32571	YDR069C	Ubiquitin carboxyl-terminal hydrolase 4 (EC 3.4.19.12) (Deubiquitinating enzyme 4) (Ubiquitin thioesterase 4) (Ubiquitin-specific-processing protease 4) (Vacuole biogenesis protein SSV7)	324	557	KR; RR; KK; HR; HK; AK; KQ; QR; GR; MR; RW; HH; HY; HQ; HL; EG; EP; DE	YGRQVSSSFPSNNNIKDDSVYINGNTSGLSLQHLPKMSPSIRHSMDDSMKEMLVAPTPLNHLQQQQQQQSDNDHVLKRSSSFKKLFSNYTSPNPKNSNSNLYSISSLSISSSPSPLPLHSPDPVKGNSLPINYPETPHLWKNSETDFMTNQREQLNHNSFAHIAPINTKAITSPSRTATPKLQRFPQTISMNLNMNSNGHSSATSTIQPSCLSLSNNDSLDHTDVTPTSSHNYD
Q04545	YML081W	Probable transcription factor TDA9 (Topoisomerase I damage affected protein 9)	204	790	KR; RR; KK; HR; HK; AK; KQ; QR; GR; MR; RW; HH; HY; HQ; HL; AI; AG; IN; GQ; GS; FG; QY; AF; LW; FY; WW; DW; EY; EG; EP; AE; DE	ALVGTGDPRRMTPAPNSTSSFASKRRHSVAADDPTDLHIIKIAGNKETILPTPKNLAGKTSEELKEAVVALAKSNNVELPVSAPVMNDKREKTPPSKAGSLGFREFKFSTKGVPVHSASSDAVIDRANTPSSMHKTKRHASFSASSAMTYMSSSNSPHHSITNFELVEDAPHQVGFSTPQMTAKQLMESVSELDLPPLTLDEPPQAIKFNLNLFNNDPSGQQQQQQQQQQNSTSSTIVNSNNGSTVATPGVYLLSSGPSLTDLLTMNSAHAGAGGYMSSHHSPFDLGCFSHDKPTVSEFNLPSSFPNTIPSNSTTASNSYSNLANQTYRQMSNEQPLMSLSPKNPPTTVSDSSSTINFNPGTNNLLEPSMEPNDKDSNIDPAAIDDKWLSEFINNSDPK…
P53309	YGR241C	Clathrin coat assembly protein AP180B	265	567	KR; RR; KK; HR; HK; AK; KQ; QR; GR; MR; RW; HH; HY; HQ; HL; AG; IN; DH; LW; DW; EY; EG; EP; AE; DE	EETKRQRGEPSEPQQDRKPSTAISSTSSHNNNSNDKNKSIAQKKLEQIREQKRLLEQQLQNQQLLISPTVPQDAYNPFGSQQQDLNNDTFSFEPTQPQMTAQVPQPTANPFLIPQQQQQALQLTSASTMPQPSEIQITPNLNNQQTGMYASNLQYTPNFTGSGFGGYTTTENNAIMTGTLDPTKTGSNNPFSLENIAREQQQQNFQNSPNPFTLQQAQTTPILAHSQTGNPFQAQNVVTSPMGTYMTNPVAGQLQYASTGAQQQPQMMQGQQTGYVMVPTAFVPINQQQQQQQHQQENPNLID
Q02875	YPL105C	SMY2 homolog 2	1	203	KR; RR; KK; HK; QR; GR; MR; RW	MIAPDSQRLFGSFDEQFKDLKLDSVDTENNNTHGVSTILDSSPASVNNNTNGAVAASVNTVPGSTFRSNTPLLGGRHPLSRTSSLIDSIGIQRAASPFSSMKEPFIPQSSGVMSSSFWHGDHPESRVSTPVQQHPLLQRNESSSSFSYAANLGVNLSTHSLAVDITPLSTPTAAQSHVNLFPSSDIPPNMSMNGMSQLPAPVS
Q02875	YPL105C	SMY2 homolog 2	282	637	KR; RR; KK; HR; HK; AK; KQ; QR; GR; DK; DH; DW; EY; EG; EP; AE; DE	HVQTTSSDSINLNLAPYASGVAATGTIKATENDIFKPLTHDNIWDMDGGTTSKGVDIKLASATTISQTDESHKQEYKSTTMLEKGKKEKSESVAKALLDEQEKRNRELKRKEEARLSKKQKQKEDDLLKKQKEQKEQKEKEALEAEKQKKSEKTKKDTQTQTEGFKTSKDLPSLNSSSANPAPWASKVKVNNAIETSIKNGVSSTGKKKGEPLGLQQRNSKEEKQKEELKSVLNWANKSSLPSNQTIDIKSQFQKSPKGMKESSPLKELEDPNFIEEQKKLWEKVQSSSKQVKSTSSASTTTSSWTTVTSKGKAPIGTVVSPYSKTNTSLNSSLTAKTSTTSTTTTFASMNNVSPR
P53858	YNL233W	Protein BNI4	1	821	KR; RR; KK; HR; HK; AK; KQ; QR; GR; MR; RW; HH; HY; HQ; HL; AI; AG; IN; GQ; GS; DK; ER; DH; QQ; FG; QY; AF; LW; FY; WW; DW; EY; EG; EP; AE; DE	MSDSISDSKSSELLNSTFYSSTSINTLDHARTFRNSLILKEISDQSLNSSIKPCESVLDRDVESSVLQRSFGESNARDSEVQTVNMTTSPSLSALADILNERSKYADQKTRKAQNIESSIIEEEEEAEEQNNSINYHEDITGSRLSVREEANENLAMTSPNLIDIDGSNSIQVAPLSLPSFEEPDFLSTPRVKPDSQGPRSKVSTRRTILERDNNLPVKREENTIINSETESTTHSAPFLKEDPKPSPPSSKLYNPKVRLNKAEARKYTDSSAQRTTSAGSVLEDTSMHKKKKSIFSFLKKKEPKPVIGNNSVTNEKNKMSSSSTFSMNIQTSLKTPEKLKKKSHSSSSIFNSFLKGKIETSDSPRKEPMRQKKRTPKSKDKKQDTEQIIDAASVLSTE…
P38970	YJL165C	Serine/threonine-protein kinase HAL5 (EC 2.7.11.1) (Halotolerance protein 5)	1	500	KR; RR; KK; HR; HK; AK; KQ; QR; GR; MR; RW; HH; HY; HQ; HL; DK; DH; DW; EY; EG; EP; AE; DE	MGDEKLSRHTSLKRARSLSESIKGLFKPSGISGSNNAAAPSSRPGQDQAHSHQTARIITSNVSSPSISPVHSPVLQAAPKHHKLGVPNIAKLSLSPSREPSLNSENEMFSQESFISEKDEDEANLLEREDLQNKKEEKARAKHVRSKEAYVPHHRYTVGSDEVERQPRERLKNFPQNAGSSNPANSNANHVLDQENNFSIDAMLDYDEESKLRRRNSLGVRNHSNRTRSRKNSLSTPRSPPMKNGNGGMNSNATNNVGNGTGNRIYMRGRNHSDSISASSLPKFQEIECKCILDLGHFKVFENGYHEHSLRVLPIITNNKNVDSGDEKDADASVNSGDDGDNDSEANMHKQKSVFSLSGLFKSHKDGNQQQQQQQQQEENGEQINLEKAFSIIPSQRFI…
P40473	YIL122W	Transcriptional activator POG1 (Promoter of growth protein 1)	130	350	KR; RR; KK; HK; AK; KQ; QR; GR; MR; AI; DH; DW; EY; EG; EP; AE; DE	KILDMSMNRDTNNDNNNHLTIPSPITTKKRKINASELASPRGHRRYRSDIPTVSEVETGVGYPQIHQQPGAYTLPMPANQWMSNPYMQPPQPQVQQIMPQYLYPPGMGPQAQLPTMSSNSESQTPVMSSQFLSLNQHGLYQQNIGAHPVMSMGPQANIYGQQHQLQPGQERDQSRKSFSHRRSQSANISMANFRSPMRNPQPASSQRPVNFLIHTPKHPPP
P38213	YBR007C	Protein DSF2 (Deletion suppressor of MPT5 mutation protein 2)	1	545	KR; RR; KK; HR; HK; AK; KQ; QR; GR; MR; RW; HH; HY; HQ; HL; AI; AG; IN; GQ; GS; DH; DW; EY; EG; EP; AE; DE	MNQNLKNTSWADRIGSDDQERKANSSEVSQSPPPNNSFESSMDSQFSYAHSNKSSISFESIQTTERLLDKLDLSLEDELILQEALLEEENASRNSQLSQTSGPTLCMPASEFPSLRYRTNPSPTYIQARDRSLIIDNLKEKDSTLRGKYSSGKVERHLPVKSRYSYIVEEDYDSETFSGMKPQMNRNEKDYKYPNLENGNRSTNSPNPFNFEKYRIENTRLHHLYPTLISDNNTSVDNNANSKNNRTTSNNINTSTKTDRISEKQSCPNEFTTTQKSNCLYRNGSSTSTNTSFSEVGQLSKPKTQSSFESESSSFSKLKLTKSDTTPIKPSPKRSNSSTSTITKTNTMTNDISLPPTPPYKAHKKKTSLNSLKKLFKSPRTRAKNKKDLESEGSSPIRS…
P38283	YBR156C	Inner centromere protein-related protein SLI15 (INCENP-related protein SLI15)	68	697	KR; RR; KK; HR; HK; AK; KQ; QR; GR; MR; RW; HH; HQ; HL; AI; AG; IN; GQ; GS; DK; ER; DH; QQ; FG; QY; AF; LW; FY; DW; EY; EG; EP; AE; DE	EESLISPENTHNKMDVEFPKMKGEYELSNSQNDAAKDVTKTPRNGLHNDKSITPKSLRRKEVTEGMNRFSIHDTNKSPVEPLNSVKVDANESEKSSPWSPYKVEKVLRESSKTSESPINTKRFDNQTWAAKEEMENEPILQALKKAESVKVKPPPNSGIARSQRRSNMFVPLPNKDPLIIQHIPPTKSSGSIPKVRTVKESPIAFKKKSTINSPAIRAVENSDTAGSTKASSVFDRLSSIPTKSFENKISRGNVGHKYSSSSIDLTGSPMKKVSQKFKSINSTDTDMQEALRDIFSVKNKITKNNSPKGKNSRKSSIPRFDKTSLKLTTHKKLAIIAEQKKKSKHSSDVHKTGSRPHSISPTKISVDSSSPSKEVKNYYQSPVRGYLRPTKASISPNKN…
P40463	YIL135C	Protein VHS2 (Viable in a HAL3 SIT4 background protein 2)	1	435	KR; RR; KK; HR; HK; AK; KQ; QR; GR; MR; RW; HH; HY; HQ; HL; AI; AG; IN; GQ; DK; ER; DH; QQ; FG; QY; AF; LW; FY; WW; DW; EY; EG; EP; AE; DE	MDTSNHNQDHDSHVAAQRENDNNYMPPSPSMSESSMIFERNVEDPSYLYKTVSNNAANSLSRQSSRTSLFNHNNSSNRNFHNLSQRSSAVNLHLQPSRTNESIASYQTYNPDFVVQTPLDHRRTLENFVPPALDAGCSIVTDDTTGLDDVDMVYSRRPSTIGLDRALGRTRSLSSQSFDNETSPAHPRSPNDHGSRLLRFYSYADMLSDDNNNNVSNATSTSSTANPLRRPPMQGHYSFSSSLLNSPSHLPSPPSASASPPQHMNFTNPFIISRRYSNTTINNANGGTSAGSTTGAALSRSPSNQQYLLKQQRSPSGSARSRRNSNRPGSAANIMIGKPKSKFHMESSGSEGFSSEEEDNTMIERDKLNLKQKLQSQLAQPPSIANMVNDNHNNTNKHK…
P32490	YOR231W	MAP kinase kinase MKK1/SSP32 (EC 2.7.12.2)	1	201	KR; RR; KK; HR; HK; GR; RW; HH; GQ; GS; DH; WW; DW; EY; EG; EP; AE; DE	MASLFRPPESAKCNPNSPRLKLPLLRNNQVDENNIYLTSNGSSTTAYSSHTPEPLTSSTSTLFSQTRLHPSDSSMTLNTMKKRPAPPSLPSLSINSQSKCKTLPELVPIADVSDGKHDLGLKQRVIAENELSGNSDLTPSSMASPFSHTNTSSPYLRNDLSNSVGSDFSNLISAYEQSSSPIKSSSQPKSSSESYIDLNSV
Q02199	YGL172W	Nucleoporin NUP49/NSP49 (Nuclear pore protein NUP49/NSP49)	1	243	KR; RR; KK; HR; HK; AK; KQ; QR; GR; MR; RW; HH; HY; HQ; HL; DH; WW; DW; EY; EG; EP; AE; DE	MFGLNKASSTPAGGLFGQASGASTGNANTGFSFGGTQTGQNTGPSTGGLFGAKPAGSTGGLGASFGQQQQQSQTNAFGGSATTGGGLFGNKPNNTANTGGGLFGANSNSNSGSLFGSNNAQTSRGLFGNNNTNNINNSSSGMNNASAGLFGSKPAGGTSLFGNTSTSSAPAQNQGMFGAKPAGTSLFGNNAGNTTTGGGLFGSKPTGATSLFGSSNNNNNNNNSNNIMSASGGLFGNQQQQLQ
P32491	YPL140C	MAP kinase kinase MKK2/SSP33 (EC 2.7.12.2)	1	201	KR; RR; KK; HR; HK; GR; RW; HH; GQ; GS; DH; WW; DW; EY; EG; EP; AE; DE	MASLFRPPESAKCNPNSPRLKLPLLRNNQVDENNIYLTSNGSSTTAYSSHTPEPLTSSTSTLFSQTRLHPSDSSMTLNTMKKRPAPPSLPSLSINSQSKCKTLPELVPIADVSDGKHDLGLKQRVIAENELSGNSDLTPSSMASPFSHTNTSSPYLRNDLSNSVGSDFSNLISAYEQSSSPIKSSSQPKSSSESYIDLNSV
P34244	YKL101W	Probable serine/threonine-protein kinase HSL1 (EC 2.7.11.1)	463	1422	KR; RR; KK; HR; HK; AK; KQ; QR; GR; MR; RW; HH; HY; HQ; HL; AI; AG; IN; GQ; GS; DK; ER; DH; QQ; FG; QY; AF; LW; FY; WW; DW; EY; EG; EP; AE; DE	HSISLSSSSENKKSATESSVNEPRIEYASKTANNTGLRSENNDVKTLHSLEIHSEDTSTVNQNNAITGVNTEINAPVLAQKSQFSINTLSQPESDKAEAEAVTLPPAIPIFNASSSRIFRNSYTSISSRSRRSLRLSNSRLSLSASTSRETVHDNEMPLPQLPKSPSRYSLSRRAIHASPSTKSIHKSLSRKNIAATVAARRTLQNSASKRSLYSLQSISKRSLNLNDLLVFDDPLPSKKPASENVNKSEPHSLESDSDFEILCDQILFGNALDRILEEEEDNEKERDTQRQRQNDTKSSADTFTISGVSTNKENEGPEYPTKIEKNQFNMSYKPSENMSGLSSFPIFEKENTLSSSYLEEQKPKRAALSDITNSFNKMNKQEGMRIEKKIQREQLQKK…
P38266	YBR108W	Altered inheritance of mitochondria protein 3	1	946	KR; RR; KK; HR; HK; AK; GR; MR; AI; IN; DW; EY; EG; EP; AE; DE	MGFWENNKDSITSGLKSAGKYGYQGTKYVAKTGYKASKKHYNNSKARRERKSGKKNSSDEEYDSEDEMEYERKPTDIRSLKDPKSFPPPPLKPGQKTYTGQQQQQMPNGQASYAFQGAYQGQPGAGSTEQSQYAQPQYNQYPQQQLQQGVMPQQQQLQQGVVPQQPPIYGEQVPPYGSNSNATSYQSLPQQNQPQNAIPSQVSLNSASQQSTGFVSQNLQYGTQSSNPAPSPSFQNGLQCHQQPQYVSHGSTNLGQSQFPSGQQQQPTTQFGQQVLPSPAQPQQQQQGQPLPPPRGQVILPAPGEPLSNGFGQQQQQQQQQQQPLNQNNALLPQMNVEGVSGMAAVQPVYGQAMSSTTNMQDSNPSYGASPMQGQPPVGGQPPVPVRMQPQPPQPMQQG…
P40356	YGL025C	Mediator of RNA polymerase II transcription subunit 3 (Hyper-recombination suppressor protein 1) (Mediator complex subunit 3) (Poly-glutamine domain protein 1)	111	396	KR; RR; KK; HR; HK; AK; KQ; QR; GR; MR; RW; HH; HL; DH; DW; EY; EG; EP; AE; DE	NRDRSFQLLEPLSTYNKNGNAVCSTATVVSTNHSAAASTPTTTATPHANPITHAHSLSNPNSTATMQHNPLAGKRGPKSGSTMGTPTVHNSTAAAPIAAPKKPRKPRQTKKAKAQAQAQAQAQAQVYAQQSTVQTPITASMAAALPNPTPSMINSVSPTNVMGTPLTNMMSPMGNAYSMGAQNQGGQVSMSQFNGSGNGSNPNTNTNSNNTPLQSQLNLNNLTPANILNMSMNNDFQQQQQQQQQQQQPQPQYNMNMGMNNMNNGGKELDSLDLNNLELGGLNMDF
P27705	YGL035C	Regulatory protein MIG1 (Regulatory protein CAT4)	82	503	KR; RR; KK; HR; HK; AK; KQ; QR; GR; MR; RW; HH; HY; HQ; HL; GQ; GS; DH; QQ; FG; QY; FY; WW; DW; EY; EG; EP; AE; DE	ELTRHRRIHTNSHPRGKRGRKKKVVGSPINSASSSATSIPDLNTANFSPPLPQQHLSPLIPIAIAPKENSSRSSTRKGRKTKFEIGESGGNDPYMVSSPKTMAKIPVSVKPPPSLALNNMNYQTSSASTALSSLSNSHSGSRLKLNALSSLQMMTPIASSAPRTVFIDGPEQKQLQQQQNSLSPRYSNTVILPRPRSLTDFQGLNNANPNNNGSLRAQTQSSVQLKRPSSVLSLNDLLVGQRNTNESDSDFTTGGEDEEDGLKDPSNSSIDNLEQDYLQEQSRKKSKTSTPTTMLSRSTSGTNLHTLGYVMNQNHLHFSSSSPDFQKELNNRLLNVQQQQQEQHTLLQSQNTSNQSQNQNQNQMMASSSSLSTTPLLLSPRVNMINTAISTQQTPISQS…
P40357	YGR009C	Protein transport protein SEC9	1	418	KR; RR; KK; HR; HK; AK; KQ; QR; GR; MR; RW; HH; HY; HQ; HL; AI; AG; IN; AF; LW; DW; EY; EG; EP; AE; DE	MGLKKFFKIKPPEEATPEQNKDTLMELGISVKNPSKKRKEKFAAYGKFANDKAEDKVYAPPGYEQYARPQDELEDLNASPLDANANEATAGSNRGSSGTQDLGNGAESNSMQDPYAIENDDYRYDDDPYARFQANKSNGRGSVNAAPYGDYGGGYNGTSLNSYNNDGPYSNQNTSNSWVNANGRNSLNHSNSTLNVGPSRQTRQPPVSTSTNSLSLDQRSPLANPMQEKRNPYADMNSYGGAYDSNTNRSSGTRQGSSKNANPYASMANDSYSNGNLNRSANPYSSRSVRQPQSQQAPMTYTPSFIASDEAARNSEVDLNEEPRTGEFDFEEVYADKSAENRAALDEPDLNAVMTNEDSIDLNASEVDHSSRQQQQQQWFMDEQQQQQQHFNATNNQYG…
P53552	YNL139C	THO complex subunit 2 (Low dye-binding protein 5) (THO complex subunit RLR1) (Zinc-regulated gene 13 protein)	1379	1596	KR; RR; KK; HR; HK; AK; KQ; QR; GR; MR; RW; HH; HY; HQ; HL; DH; DW; EY; EG; EP; AE; DE	KNISREPYPDTTSSYSEAAAPEYTKRSSRYSGNAGGKDGYGSSNYRGPSNDRSAPKNIKPISSYAHKRSELPTRPSKSKTYNDRSRALRPTGPDRGDGFDQRDNRLREEYKKNSSQRSQLRFPEKPFQEGKDSSKANPYQASSYKRDSPSENEEKPNKRFKKDETIRNKFQTQDYRNTRDSGAAHRANENQRYNGNRKSNTQALPQGPKGGNYVSRYQ
P39016	YGL178W	Suppressor protein MPT5 (Protein HTR1) (Pumilio homology domain family member 5)	601	858	KR; RR; KK; HK; AK; KQ; QR; GR; MR	IPFTDISPQVTAMSHNNLQTINNENKNPHNKNSHNHNHNHNHNHAHNNNNNNNQKSHTRHFSLPANAYHRRSNSSVTNNFSNQYAQDQKIHSPQQIMNFNQNAYPSMGAPSFNSQTNPPLVSHNSLQNFDNRQFANLMAHPNSAAPIHSFSSSNITNVNPNVSRGFKQPGFMMNETDKINANHFSPYSNANSQNFNESFVPRMQYQTEGANWDSSLSMKSQHIGQGPYNQVNMSRNASISNMPAMNTARTSDELQFTL
P38691	YHR082C	Serine/threonine-protein kinase KSP1 (EC 2.7.11.1)	363	1028	KR; RR; KK; HR; HK; AK; KQ; QR; GR; MR; RW; HH; HY; HQ; HL; AI; AG; IN; GQ; GS; DH; QQ; AF; LW; FY; WW; DW; EY; EG; EP; AE; DE	GYEETMIDGLPPQPVPPSSAPVSLPTPISSSNKQHMPEFKKDFNFNNVNERKRSDVSQNQNVASGFFKKPSTQQQKFFNQGYNTTLSTHERAKSAPKFKFKKRNKYGRTDNQFSKPVNIEDRKKSKILKKSRKPLGIPTPNTHMNNFFHDYKARDEFNTRDFFTPPSVQHRYMEGFSNNNNKQYRQNRNYNNNNNNSNNNHGSNYNNFNNGNSYIKGWNKNFNKYRRPSSSSYTGKSPLSRYNMSYNHNNNSSINGYARRGSTTTVQHSPGAYIPPNARNHHVSPTNQFLRVPQSTAPDISTVLGGKPSYQEHYTQDSMDSEGDHDSDDVLFTLEEGDHDFVNGMDNLSINDHLPHTTVGSHNEVFVHASTNHNNNGNNNHIDTNSTTNQYHRQYIPPP…
P08678	YJL005W	Adenylate cyclase (EC 4.6.1.1) (ATP pyrophosphate-lyase) (Adenylyl cyclase)	1	658	KR; RR; KK; HR; HK; AK; KQ; QR; GR; MR; RW; HH; HY; HQ; HL; AI; AG; IN; GQ; GS; DK; DH; QQ; FG; QY; AF; LW; FY; WW; DW; EY; EG; EP; AE; DE	MSSKPDTGSEISGPQRQEEQEQQIEQSSPTEANDRSIHDEVPKVKKRHEQNSGHKSRRNSAYSYYSPRSLSMTKSRESITPNGMDDVSISNVEHPRPTEPKIKRGPYLLKKTLSSLSMTSANSTHDDNKDHGYALNSSKTHNYTSTHNHHDGHHDHHHVQFFPNRKPSLAETLFKRFSGSNSHDGNKSGKESKVANLSLSTVNPAPANRKPSKDSTLSNHLADNVPSTLRRKVSSLVRGSSVHDINNGIADKQIRPKAVAQSENTLHSSDVPNSKRSHRKSFLLGSTSSSSSRRGSNVSSMTNSDSASMATSGSHVLQHNVSNVSPTTKSKDSVNSESADHTNNKSEKVTPEYNENIPENSNSDNKREATTPTIETPISCKPSLFRLDTNLEDVTDITK…
Q03016	YPL137C	GLC7-interacting protein 3	1	370	KR; RR; KK; HR; HK; AK; KQ; QR; GR; MR; RW; HY; HQ; HL; DH; DW; EY; EG; AE; DE	MSSKLKYTDIDVPLDWLYKGKRRNRTKSAASTRTSEATTTSVKKTATLPSTAAVPTKTIASPQRPLSGQNVNNELSNSKPAVSAEKVSQQGQVPTRRTRSHSVSYGLLQKKNNNDDTTDSPKISRIRTAQDQPVKETKSSTLAEPIVSKKGRSRSSSISTSLNERSKKSLFGSLFGRRPSTTPSHVVERPLSSQNDHKKSTELPPIDTRQSKISTPTSTPTTASSKPSSSGGNRHSDGSLTSKLLSIPHNILETSSTNFNAHHHIQSHHSSGREQDSPHSESSDLPPILEKETTQKQLQKVSKVNLKRVTIAVQEFNSDPPQQLPSRKPKRGNVLIPEDMISAPPLISLGITNSSDQSSFQSNISPSYSK
P18494	YER040W	Nitrogen regulatory protein GLN3	1	298	KR; RR; KK; HR; HK; AK; KQ; QR; GR; MR; RW; HH; HQ	MQDDPENSKLYDLLNSHLDVHGRSNEEPRQTGDSRSQSSGNTGENEEDIAFASGLNGGTFDSMLEALPDDLYFTDFVSPFTAAATTSVTTKTVKDTTPATNHMDDDIAMFDSLATTQPIDIAASNQQNGEIAQLWDFNVDQFNMTPSNSSGSATISAPNSFTSDIPQYNHGSLGNSVSKSSLFPYNSSTSNSNINQPSINNNSNTNAQSHHSFNIYKLQNNNSSSSAMNITNNNNSNNSNIQHPFLKKSDSIGLSSSNTTNSVRKNSLIKPMSSTSLANFKRAASVSSSISNMEPSGQ
P32644	YER176W	Putative ATP-dependent RNA helicase ECM32 (EC 3.6.4.13) (DNA helicase B) (Hcs B) (DNA helicase III) (Extracellular mutant protein 32) (Helicase 1) (scHelI) (Modulator of translation termination protein 1)	150	459	KR; RR; KK; HR; HK; AK; KQ; QR; GR; MR; RW; HH; HQ; HL; AG; GQ; GS; DK; DH; QQ; QY; DW; EY; EG; EP; AE; DE	LGLNETQNSTRKPRKKGGRRVGRGKKGRKGAKIKKEKKETFEAKISRIAYEVKKENSTIQSSSSSNLRNFKGFKAVESDPVVAAKVSKSETSRSNPGPSNRNKGKGNKANHKKNSGNGIGKEKERKTNIRNNVRNSQPIPEDRKNTNSHVTTNSGGKGKNESVDKHQLPQPKALNGNGSGSTNTTGLKKGKKDHAGQKTKGNDKTGNKNPREAKLNSAGRKNALGKKSNNQPNKGTSRWTIGSDTESSREPSISPNENTTSITKSRNRNKKASKPTLNEKSKTTTMPKKLETKNQEKNNGKTKDGKLIYE
P25579	YCL051W	Laminarase-resistance protein LRE1	1	582	KR; RR; KK; HR; HK; AK; KQ; QR; GR; MR; RW; HH; HQ; HL; AG; IN; GQ; GS; DH; QQ; FG; QY; AF; LW; FY; WW; DW; EY; EG; EP; AE; DE	MPNTHTQHVQISEPNPVNTLSTPSKRGHRHRRSLAISGDFDFLKQPAAIVNLPPPQAAENCPSTAPTAVSSTLSPIRYNRFPCKTNEDAGTLDLPEPRFYPLSPKNNLQTPSPRFFISEEPSFSSPVKGVPDAIINLDDALKTRPRSFKSHRRSESAPPDLEVMVDKGNCAAGSNSMIKEEEDSLIEPESKNEYYEQKLPTALLSPLRPSLCVSEQAIDVDDSALNGSPTHHNHGMQNANARNSNTFNSLKIKGQKQRYYHYTKQLPLTVGCDSQSPKEQRSAASMTINQAMTPSSLAYTPSKLASTPATPVSFYDSNADINLESDNFPLKDNPRYAKDGYPKKCGNSQLNRVLDSDKRQDFSGESRRRRSGSPISHMQHRNLIDNMKGRRNSNTINSI…
Q02208	YKR010C	Topoisomerase 1-associated factor 2	147	1188	KR; RR; HR; HK; AK; KQ; QR; GR; MR; RW; HH; HY; HQ; HL; DK; ER; DH; EG; EP; AE; DE	DSAPVSLYKSVKRSKLNNGSPQSVQPQQQIPSSSGVLRIAKKRPPTGTTTTTTIRSATNGSMRVSTPLARQIYPPPSSKIVSNNSDDEDEDIGERSFLPPPTQPQSPPIRISSGIDAGKKIKSSIVEEDIVSRSATVDPDKTKQQRLLSGTPIMSTMTPNRVTLTGQRVVSEHAHKNELVFSASASSSSFANGGTAAVTAQDINRKPPVTTPRITSGMLKIPEPRISEIEKELKEGPSSPASILPAKAAKIPMKKPYLENGENYESDDSSSSENQETPETEPHSKASLQRSQSSIADNNGSPVKNSPLGDAMPHNVHLAELPKASNTSITKSSNGESWGKQQEHQPPRKSSLETIVEKKSQAEPSGIVEPKRMTNFLDDNQVREKEDTNDKLLEKEILP…
P40059	YER088C	Transcriptional regulatory protein DOT6 (Disrupter of telomere silencing protein 6) (PAC-binding factor 2)	133	524	KR; RR; KK; HR; HK; AK; KQ; QR; GR; MR; RW; HQ; HL; AG; GQ; GS; DH; QQ; FG; QY; AF; LW; FY; WW; DW; EY; EG; EP; AE; DE	DINKLFGVYATGDATPSAGTPSAEEAVKEEAVEDEDITAGSSAIEDSPPDFKPLVKPKYMDRKLITQRSTSTFSDHEPQHTKPRKLFVKPRSFSHSITTNTPNVKTAQQTNLSLYNTTSAKTNKAVNSNDYENIGLVPKIIIRSRRNSFIPSTQIPHSTTKTRKNSHSVISSRRSSFNMMHSRRSSFNSHAPTEPISRRASLVVSPYMSPRRLSTSQSVHYHPQHQYYLNPIASPNCKTDHANDKITHTRTFLDMQKFANKHPWSREDDEVLLNNTKDKQNHLSPLEISIVLPNNRSELEIQQRMDYLKRKGRVSGFHTNEGCKDEEEEDDIDPLHKENGINTPSQQSQNYGMLEAKHDNPKSSELSSMTSANDIRNEQDELPGINSIFKNI
P38968	YDL195W	Protein transport protein SEC31 (Protein WEB1)	742	1170	KR; RR; KK; HR; HK; AK; KQ; QR; GR; MR; RW; HH; HY; HQ; HL; AI; AG; IN; GQ; GS; DK; ER; DH; QQ; FG; QY; AF; LW; FY; WW; DW; EY; EG; EP; AE; DE	IASGKSLPAQNPATATTSKAKYTNAKTNKNVPVLPTPGMPSTTSIPSMQAPFYGMTPGASANALPPKPYVPATTTSAPVHTEGKYAPPSQPSMASPFVNKTNSSTRLNSFAPPPNPYATATVPATNVSTTSIPQNTFAPIQPGMPIMGDYNAQSSSIPSQPPINAVSGQTPHLNRKANDGWNDLPLKVKEKPSRAKAVSVAPPNILSTPTPLNGIPANAASTMPPPPLSRAPSSVSMVSPPPLHKNSRVPSLVATSESPRASISNPYAPPQSSQQFPIGTISTANQTSNTAQVASSNPYAPPPQQRVATPLSGGVPPAPLPKASNPYAPTATTQPNGSSYPPTGPYTNNHTMTSPPPVFNKPPTGPPPISMKKRSNKLASIEQNPSQGATYPPTLSSSA…
P34219	YBL054W	Transcriptional regulatory protein TOD6 (PAC-binding factor 1) (Twin of DOT6)	133	524	KR; RR; KK; HR; HK; AK; KQ; QR; GR; MR; RW; HQ; HL; AG; GQ; GS; DH; QQ; FG; QY; AF; LW; FY; WW; DW; EY; EG; EP; AE; DE	DINKLFGVYATGDATPSAGTPSAEEAVKEEAVEDEDITAGSSAIEDSPPDFKPLVKPKYMDRKLITQRSTSTFSDHEPQHTKPRKLFVKPRSFSHSITTNTPNVKTAQQTNLSLYNTTSAKTNKAVNSNDYENIGLVPKIIIRSRRNSFIPSTQIPHSTTKTRKNSHSVISSRRSSFNMMHSRRSSFNSHAPTEPISRRASLVVSPYMSPRRLSTSQSVHYHPQHQYYLNPIASPNCKTDHANDKITHTRTFLDMQKFANKHPWSREDDEVLLNNTKDKQNHLSPLEISIVLPNNRSELEIQQRMDYLKRKGRVSGFHTNEGCKDEEEEDDIDPLHKENGINTPSQQSQNYGMLEAKHDNPKSSELSSMTSANDIRNEQDELPGINSIFKNI
P54199	YDL028C	Serine/threonine-protein kinase MPS1 (EC 2.7.12.2) (Monopolar spindle protein 1) (Regulatory cell proliferation kinase 1)	1	430	KR; RR; KK; HR; HK; AK; KQ; QR; GR; MR; RW; HH; HY; HQ; HL; AI; IN; DK; ER; DH; DW; EY; EG; EP; AE; DE	MSTNSFHDYVDLKSRTNTRQFSDDEEFTTPPKLSNFGSALLSHTEKTSASEILSSHNNDKIANRLEEMDRSSSRSHPPPSMGNLTSGHTSTSSHSTLFGRYLRNNHQTSMTTMNTSDIEINVGNSLDKSFERIRNLRQNMKEDITAKYAERRSKRFLISNRTTKLGPAKRAMTLTNIFDEDVPNSPNQPINARETVELPLEDSHQTNFKETKRNTDYDSIDFGDLNPIQYIKKHNLPTSDLPLISQIYFDKQREENRQAALRKHSSRELLYKSRSSSSSLSSNNLLANKDNSITSNNGSQPRRKVSTGSSSSKSSIEIRRALKENIDTSNNSNFNSPIHKIYKGISRNKDSDSEKREVLRNISINANHADNLLQQENKRLKRSLDDAITNENINSKNLE…
Q08817	YOR353C	Leucine-rich repeat-containing protein SOG2	447	631	KR; KK; HK; AK; KQ; QR; GR; MR; RW; HY; HQ; HL; AI	DDQVSGSASKAPKKHSFSRHETSSSSITSGGGPAASTTSTHCSGNIKLLPKTRSTRTPSASALLSNSNILTGDTTAVPLLSPNLNGAHTHGPILGHQNAISNGSSQTNMNEVKTTSDTIPRQQLLQHNKSISDSKKESQAHEPKQHPVMTSSIINASNSNNVSNVNITPPPMNGGGAANSSANVV
P48361	YGR097W	Activator of SKN7 protein 10 (Regulator of the glycerol channel 2)	740	1145	KR; RR; KK; HR; HK; AK; KQ; QR; GR; MR; RW; HH; HQ; HL	RFKAGHMSRNSVNIGSHTPCLTDSTFTLQDGTTTSVNLKGRAEKPQYIHIQNNSLADFDGNGFRSKVNTPAIDDYGNLITVERRPAQSPHQYSDYMATSGNTTPSYSSGSRPQSMYNGYNPAVSITSNGMMLQQSTANNNTNPTTNLRHQRNISQTSSLPGFSYTSLSLPVNSPGSSNSESSSGGYFAIPLHGNNNNNNYTQRNSEGSSPCYNDDQIRQQQQPLQMQPLSRTSSSSVNVTAMRSTSAGNSITANAPVVPKVMVNNQNVKTVAADQSATAPSSPTMNSSVTTINRESPYQTLKKTNSTGNVPCLTAEKTHAHPAFYKRGNNSAQNLTTSSSTASRVHPIRKHKKNVSFSSLNSLMFSKKGANHGGNLMTNQFMSGGIQEDDGDSTNNDTI…
P53739	YNR047W	Flippase kinase 1 (EC 2.7.11.1)	1	314	KR; RR; KK; HR; HK; AK; KQ; QR; GR; MR; RW; HH; HY; HQ; HL; AI; AG; IN; GQ; GS; DK; ER; DH; QQ; FG; QY; AF; LW; FY; WW; DW; EY; EG; EP; AE; DE	MTQQEYRSPSQRLSKGRSMSLPKIFARNLRSLQNNAPPGKNINVNCLNVNSCSLSASPSSQINMACNGNKQDLPIPFPLHVECNDSWSSSKLNKFKSMFNHNRSKSSGTTDASTSEKGTHKREPRSTIHTELLQSSIIGEPNVHSTTSSTLIPNEAICSTPNEISGSSSPDAELFTFDMPTDPSSFHTPSSPSYIAKDSRNLSNGSLNDINENEELQNFHRKISENGSASPLANLSLSNSPIDSPRKNSETRKDQIPMNITPRLRRAASEPFNTAKDGLMREDYIALKQPPSLGDIVEPRRSRRLRTKSFGNKF
P48582	YPL084W	Vacuolar-sorting protein BRO1 (Amino acid sensor-independent protein 6) (BCK1-like resistance to osmotic shock protein 1) (BRO domain-containing protein 1) (Nitrogen permease inactivating protein 3) (Vacuolar protein-sorting-associated protein 31)	706	843	KR; RR; KK; HR; HK; AK; KQ; QR; GR; MR; RW; HH; HQ; HL; DW; EY; EG; EP; AE; DE	KQTEDSTANSPAPPLPPLDSKASVVGGPPLLPQKSAAFQSLSRQGLNLGDQFQNLKISAGSDLPQGPGIPPRTYEASPYAATPTMAAPPVPPKQSQEDMYDLRRRKAVENEERELQENPTSFYNRPSVFDENMYSKYS
Q03780	YDR239C	Uncharacterized protein YDR239C	1	786	KR; RR; KK; HR; HK; AK; KQ; QR; GR; MR; RW; HH; HY; HQ; HL; AI; AG; IN; GQ; GS; DK; ER; DH; QQ; FG; QY; AF; LW; FY; WW; DW; EY; EG; EP; AE; DE	MFDGFSNNKGKRRSFFRFGSESKNNDSEKSVRKPSVPSTIKKSTNIARTSTAETSAPDIPPRSPNRNAHSRSHSIQAPLQKETLKNTNPFLNAEDTLGDSLELTQSKEASGNDHKGIEYLQENNIIGQRTNPFTTSANSNAHFSKIKRSRPPPPPMDMKSITTSISNNTTKEEIESNNDSERDSIAISSTHNQHRRQRSEAEKLVDDIENYINEHKVSSGSSLSLDTSENSDTKASQDKLPVDVMEAPILRNVSAESSLSYVKPLIVDNEEVNKASNGNLVQSDHLKEFSSNLDDGDDKFSFSTSASGKSTKSLQQVSKDESSGFKAAHFDFAYKSNEHLGSDGSIASARKPLRITNEIDSGSSNEDDDDGLQEKGFVDSESKAFINYASDQGSSIKND…
P48562	YNL298W	Serine/threonine-protein kinase CLA4 (EC 2.7.11.1)	244	528	KR; RR; KK; HR; HK; AK; KQ; QR; GR; MR; HL	NGAGNPTNTLDKPQSGETSSSQKSLPNSYNDNKLRNNSVNSKSSSGVSSSMVSQRKTSQPPNTKSPVSLGSGSLPPINTKLPTSQSNIPRHLQNVPNQQYPKMRNGHSPTNGQFPRGPMHPNNSQRSLQQQQQQQQQQKQQHQQYPYHHQGPSPSPSPSPSPLNPYRPHHNMINPYSKQPQSPLSSQSTQNQAIPRYAQNSSPTAAHFQPQRTAPKPPISAPRAPYPSNQNATSNTHVQPVAPKNDQSTPQTMRQAPKRPDADVAQPGGVAKPKKPARPTMSTAE
P53950	YNL054W	Vacuolar segregation protein 7	1	911	KR; RR; KK; HR; HK; AK; KQ; QR; GR; MR; RW; HH; HY; HQ; HL; AI; AG; IN; GQ; GS; DH; QQ; FG; QY; AF; LW; FY; WW; DW; EY; EG; EP; AE; DE	MTEEDRKLTVETETVEAPVANNLLLSNNSNVVAPNPSIPSASTSTSPLHREIVDDSVATANTTSNVVQHNLPTIDNNLMDSDATSHNQDHWHSDINRAGTSMSTSDIPTDLHLEHIGSVSSTNNNSNNALINHNPLSSHLSNPSSSLRNKKSSLLVASNPAFASDVELSKKKPAVISNNMPTSNIALYQTARSANIHGPSSTSASKAFRKASAFSNNTAPSTSNNIGSNTPPAPLLPLPSLSQQNKPKIIERPTMHVTNSREILLGENLLDDTKAKNAPANSTTHDNGPVANDGLRIPNHSNADDNENNNKMKKNKNINSGKNERNDDTSKICTTSTKTAPSTAPLGSTDNTQALTASVSSSNADNHNNNKKKTSSNNNGNNSNSASNKTNADIKNSNA…
P53958	YNL042W	Protein BOP3 (Bypass of PAM1 protein 3)	91	395	KR; RR; KK; HR; HK; AK; KQ; QR; GR; MR; RW; HH; HQ; DH; FY; WW; DW; EY; EG; EP; AE; DE	KLFNTDHGVPASSPMKAGGNQPHNNTEGTQSSENLPRLNGSMKSLKPLNMNTVSPTPMSRQPSPYKFPASSSTGGISHSTVTNVQRRANSPARIGASAVAALNDNISIKEEDVARRIPSGTKSQESPLNKKPTSLHSRNLSLPIGKFTNPNIPSTMTSILSFNRDQQQPLSQPLPPPPQQQQDLHTHNLHTIPRKPGMVQKKHRRARSTSSFGVIDLSIIDEAKEKQVQRSPSPIHSNVSVALTSHDKPIESNMKEQPNMLQSVREGRQVHDDLDDRTCSESSSRNESPVRTITKDNSVGKILNS
Q04947	YDR233C	Reticulon-like protein 1	207	392	KR; RR; KK; HK; GR; AE; DE	TEPYIDKIIPPQTDEGSYSTSISNENKSSTSQRNKSGLSSSEFDNMNDTSASKSGKDSYSTSQYNRAEYPVSQNENIGTLKSGKQEIPTEKDFNNRHENFSKPDVKTYDPRTVDIEEELAAHQRELEQNLKDGDYNLVGSKEIPDPITVPAPTRHTTKPAESQSIPIKNNETLHKTTHGLKQKLQH
Q08438	YOR054C	Phosphopantothenoylcysteine decarboxylase subunit VHS3 (Viable in a HAL3 SIT4 background protein 3)	1	256	KR; RR; KK; HR; HK; AK; KQ; QR; GR; MR; RW; HH; HY; HQ; HL; AI; IN; QQ; EY; EG; EP; AE; DE	MTAVASTSGKQDADHNQSIECPRFSRGQKEILLDHEDAKGKDSIINSPVSGRQSISPTLSNATTTTTKSIMNATGTSGAVVSNTPEPGLKRVPAVTFSDLKQQQKQDSLTQLKNDSERTKSPNSNPAPVSNSIPGNHAVIPNHTNTSRTTQLSGSPLVNEMKDYDPKKKDSALKIVDTMKPDKIMATSTPISRENNKVTAKAPTSITLRKEDAQDQANNVSGQINVRSTPEETPVKQSVIPSIIPKRENSKNLDPR
Q04429	YDR528W	Protein HLR1 (LRE1 homolog)	1	582	KR; RR; KK; HR; HK; AK; KQ; QR; GR; MR; RW; HH; HQ; HL; AG; IN; GQ; GS; DH; QQ; FG; QY; AF; LW; FY; WW; DW; EY; EG; EP; AE; DE	MPNTHTQHVQISEPNPVNTLSTPSKRGHRHRRSLAISGDFDFLKQPAAIVNLPPPQAAENCPSTAPTAVSSTLSPIRYNRFPCKTNEDAGTLDLPEPRFYPLSPKNNLQTPSPRFFISEEPSFSSPVKGVPDAIINLDDALKTRPRSFKSHRRSESAPPDLEVMVDKGNCAAGSNSMIKEEEDSLIEPESKNEYYEQKLPTALLSPLRPSLCVSEQAIDVDDSALNGSPTHHNHGMQNANARNSNTFNSLKIKGQKQRYYHYTKQLPLTVGCDSQSPKEQRSAASMTINQAMTPSSLAYTPSKLASTPATPVSFYDSNADINLESDNFPLKDNPRYAKDGYPKKCGNSQLNRVLDSDKRQDFSGESRRRRSGSPISHMQHRNLIDNMKGRRNSNTINSI…
P36004	YKL168C	Probable serine/threonine-protein kinase KKQ8 (EC 2.7.11.1)	1	500	KR; RR; KK; HR; HK; AK; KQ; QR; GR; MR; RW; HH; HY; HQ; HL; DK; DH; DW; EY; EG; EP; AE; DE	MGDEKLSRHTSLKRARSLSESIKGLFKPSGISGSNNAAAPSSRPGQDQAHSHQTARIITSNVSSPSISPVHSPVLQAAPKHHKLGVPNIAKLSLSPSREPSLNSENEMFSQESFISEKDEDEANLLEREDLQNKKEEKARAKHVRSKEAYVPHHRYTVGSDEVERQPRERLKNFPQNAGSSNPANSNANHVLDQENNFSIDAMLDYDEESKLRRRNSLGVRNHSNRTRSRKNSLSTPRSPPMKNGNGGMNSNATNNVGNGTGNRIYMRGRNHSDSISASSLPKFQEIECKCILDLGHFKVFENGYHEHSLRVLPIITNNKNVDSGDEKDADASVNSGDDGDNDSEANMHKQKSVFSLSGLFKSHKDGNQQQQQQQQQEENGEQINLEKAFSIIPSQRFI…
P50896	YDR505C	Protein PSP1 (Growth inhibitory protein 5) (Polymerase suppressor protein 1)	1	411	KR; RR; KK; HR; HK; AK; KQ; QR; GR; MR; RW; HH; HY; HQ; HL; DW; EY; EG; EP; AE; DE	MDLPTVNSTTSISDNVDLKNYYEDLLFKNNSGKSLSDLPRKLNDNSNNSGSDTVDPLAGLNNLRNSIKSAGNGMENRRTFDDIDFMGRFPYLPPVPNQQQQPFSHQNGFIQEHPSSNLTSFQMSSSNSEPMSAPPISSNNNNLNSTQMGNYQAQQRSFPQFNGNSFHSNGNDLMGNRMDSDYMRLMNKTNIGFTSNSGSNFAAPSHSAGNPSSMNNQQVPSFNWQQPSHPESTIRRSSYISDTLINHQMPDARQKQTSQVQQQHAQGFNLFNSRFNYDNLNSTHLTAKGVPEFGNGVQPPYPYDNEPNNASISNSNNNNNSHNMVPMQQFRRNTQPVASFNPSLPTFQQQQQQPQQPQQPRNVNVPTSFNGERVDDVQLVQLQRSSSVPSSTNSHNLQN…
Q12494	YDR017C	Inositol hexakisphosphate kinase 1 (InsP6 kinase 1) (EC 2.7.4.21) (InsP6 kinase KCS1) (PKC1 suppressor protein 1)	393	741	KR; RR; KK; HR; HK; AK; KQ; QR; GR; MR; RW; HH; HY; HQ; HL; AI; IN; ER; DH; DW; EY; EG; EP; AE; DE	DFLSDLDQENNGKNDTSNENKDIEVNHNNNDDIALNTEPTGTPLTHIHSFPLEHSSRQVLEKEHPEIESVHPHVKRSLSSSNQPSLLPEVVLNDNRHIIPESLWYKYSDSPNSAPNDSYFSSSSSHNSCSFGERGNTNKLKRRDSGSTMINTELKNLVIREVFAPKCFRRKRNSNTTTMGNHNARLGSSPSFLTQKSRASSHDASNTSMKTLGDSSSQASLQMDDSKVNPNLQDPFLKKSLHEKISNALDGSHSVMDLKQFHKNEQIKHKNSFCNSLSPILTATNSRDDGEFATSPNYISNAQDGVFDMDEDTGNETINMDNHGCHLDSGKNMIIKSLAYNVSNDYSHH
P36041	YKL204W	Protein EAP1 (eIF4E-associated protein 1)	1	631	KR; RR; KK; HR; HK; AK; KQ; QR; GR; MR; RW; HH; HY; HQ; HL; AI; IN; DK; ER; DH; FG; QY; AF; LW; FY; WW; DW; EY; EG; EP; AE; DE	MELNDPSIISSSQFSGELSDSDTAAATHKSQQAISNLFQKLAKKGREEKPIGSVESSTDSSNISVATSGNNKESNKKKNKKTAMLNFSSLTDPITNYKPMDLQYKTYAYSMNELYHLKPSLASASYEEDPLISELVRSLPKRKFWRLRMGPPDQKHANNHHFNGNNGGGSWKAGYKNGKNDERRMSRTKNMQGGKRRSQQDDEEKKIDQEMLEMDKNLQLGGDVGHSIADFEDWKAKMKELELKKLSKSKGISNSTAIAPRESASHETPTDLRPVIPRGPSSITDFLNLKRQDKKEESSQQTPGIPVGQPSLSKTSIEQVNELETNSDLGKSSSSRFSSFFNKSATSLPSLDNNNQVPSSNVSVVNNDGNSTPHQSGSRLMSFFKESRSSTPNAESQLL…
P36024	YKR072C	Phosphopantothenoylcysteine decarboxylase subunit SIS2 (Halotolerance protein HAL3) (Sit4 suppressor 2)	1	256	KR; RR; KK; HR; HK; AK; KQ; QR; GR; MR; RW; HH; HY; HQ; HL; AI; IN; QQ; EY; EG; EP; AE; DE	MTAVASTSGKQDADHNQSIECPRFSRGQKEILLDHEDAKGKDSIINSPVSGRQSISPTLSNATTTTTKSIMNATGTSGAVVSNTPEPGLKRVPAVTFSDLKQQQKQDSLTQLKNDSERTKSPNSNPAPVSNSIPGNHAVIPNHTNTSRTTQLSGSPLVNEMKDYDPKKKDSALKIVDTMKPDKIMATSTPISRENNKVTAKAPTSITLRKEDAQDQANNVSGQINVRSTPEETPVKQSVIPSIIPKRENSKNLDPR
P53968	YNL027W	Transcriptional regulator CRZ1	1	561	KR; RR; KK; HR; HK; AK; KQ; QR; GR; MR; RW; HH; HY; HQ; HL; AI; AG; IN; GQ; GS; DH; QQ; FG; QY; AF; LW; FY; WW; DW; EY; EG; EP; AE; DE	MSFSNGNMASYMTSSNGEEQSINNKNDIDDNSAYRRNNFRNSSNSGSHTFQLSDLDLDVDMRMDSANSSEKISKNLSSGIPDSFDSNVNSLLSPSSGSYSADLNYQSLYKPDLPQQQLQQQQLQQQQQQQQQQQQQQQKQTPTLKVEQSDTFQWDDILTPADNQHRPSLTNQFLSPRSNYDGTTRSSGIDSNYSDTESNYHTPYLYPQDLVSSPAMSHLTANNDDFDDLLSVASMNSNYLLPVNSHGYKHISNLDELDDLLSLTYSDNNLLSASNNSDFNNSNNGIINTADTQNSTIAINKSKVGTNQKMLLTIPTSSTPSPSTHAAPVTPIISIQEFNEGHFPVKNEDDGTLQLKVRDNESYSATNNNNLLRPDDNDYNNEALSDIDRSFEDIINGRK…
Q01919	YOR233W	Serine/threonine-protein kinase KIN4 (EC 2.7.11.1)	330	799	KR; RR; KK; HR; HK; AK; KQ; QR; GR; MR; RW; HH; HY; HQ; HL; AI; AG; IN; GQ; GS; DK; ER; DH; QQ; FG; QY; AF; LW; FY; WW; DW; EY; EG; EP; AE; DE	HLQKERPKPPNKGDVGRHSTYSSSASSYSKSRDRNSLIIESTLEQHRMSPQLATSRPASPTFSTGSKVVLNDTKNDMKESNINGERTSASCRYTRDSKGNGQTQIEQVSARHSSRGNKHTSVAGLVTIPGSPTTARTRNAPSSKLTEHVKDSSQTSFTQEEFHRIGNYHVPRSRPRPTSYYPGLSRNTADNSLADIPVNKLGSNGRLTDAKDPVPLNAIHDTNKATISNNSIMLLSEGPAAKTSPVDYHYAIGDLNHGDKPITEVIDKINKDLTHKAAENGFPRESIDPESTSTILVTKEPTNSTDEDHVESQLENVGHSSNKSDASSDKDSKKIYEKKRFSFMSLYSSLNGSRSTVESRTSKGNAPPVSSRNPSGQSNRSNIKITQQQPRNLSDRVPN…
Q05854	YLR278C	Uncharacterized transcriptional regulatory protein YLR278C	749	1340	KR; RR; KK; HR; HK; AK; KQ; QR; GR; MR; RW; HH; HY; HQ; HL; AI; AG; IN; GQ; GS; DK; ER; DH; FG; QY; AF; LW; FY; WW; DW; EY; EG; EP; AE; DE	MASSVAKRTEPKNINDEANKAISSGDTLHDSNSANAANLSNSNDKNISHNGGMPPAVARIFGKGQAEEHAGFVENSQVDLAEQEKFKKKQGVLEKTSVPKSLAHLLTKMDDRSRISNSSMSYTTSSSSSSSSSSSSSTLSFPSSQEKNLKINVNNDNNGMTISSVNREHNNNHNNNNDNNNNNNNNNNNSNNNNNVNNNDNESNSRSTTNNSCNNGNNSQYVRNNNVTMENDVERPIQDQYIVKKPTNQTEFDWQVFQQQAFLQQQLAQHNLQAYLSSLNTDTMTNRSPSKSSSISTASSHSDPIPIAMTQSPTPYPQTSNMLPQQHVSRPLPQQQREQPQQHITSPQRFSESNFTNQLNNGMINSNPLQSAIFSNHTSENKQLRDVEESNFSTSPLRA…
P38856	YHR161C	Clathrin coat assembly protein AP180A	265	567	KR; RR; KK; HR; HK; AK; KQ; QR; GR; MR; RW; HH; HY; HQ; HL; AG; IN; DH; LW; DW; EY; EG; EP; AE; DE	EETKRQRGEPSEPQQDRKPSTAISSTSSHNNNSNDKNKSIAQKKLEQIREQKRLLEQQLQNQQLLISPTVPQDAYNPFGSQQQDLNNDTFSFEPTQPQMTAQVPQPTANPFLIPQQQQQALQLTSASTMPQPSEIQITPNLNNQQTGMYASNLQYTPNFTGSGFGGYTTTENNAIMTGTLDPTKTGSNNPFSLENIAREQQQQNFQNSPNPFTLQQAQTTPILAHSQTGNPFQAQNVVTSPMGTYMTNPVAGQLQYASTGAQQQPQMMQGQQTGYVMVPTAFVPINQQQQQQQHQQENPNLID
P35198	YDR277C	Protein MTH1	1	153	KR; RR	MFVSPPPATSKNQVLQRRPLESTNSNHGFASSLQAIPENTMSGSDNASFQSLPLSMSSSQSTTSSRRENFVNAPPEYTDRARDEIKKRLLASSPSRRSHHSSSMHSASRRSSVAESGSLLSDNASSYQSSIFSAPSTVHTQLTNDSSFSEFPN
P34233	YKL185W	Transcriptional regulatory protein ASH1 (Daughter cells HO repressor protein)	1	501	KR; RR; KK; HR; HK; AK; KQ; QR; GR; MR; RW; HH; HY; HQ; HL; AI; AG; IN; GQ; GS; DK; ER; DH; QQ; FG; QY; AF; LW; FY; WW; DW; EY; EG; EP; AE; DE	MSSLYIKTPLHALSAGPDSHANSSYYDNLLLPSFSNLSSNISRNNITTDNNINSASPRKYSFHSLNVSPILSPISLANEILGKKSNTAPASPHHMDYNPISSLTPGNSPEFNKASLSQISFTNPLNYGSGLGFSSNSQPRLPLLDRLSSVSLSKRPERPQQSLPSLRHLQLLPSPLLQENAARFPDTSKRTSNWKTDLTHWCKDTNYQDYVKIREEVAHFKPLSIPNLTNNQNNDSFNYGKELESTRSSKFHSPSKESFDRTKLIPSILEAKDQFKDLSNNAWSITPPVTPPMSPPTNRTMERTTLRGVEASFFEGKSSNNDSIFNPIISEKLVQEVKHQRQLRGNSFPMPNASHKKTNSFKALQIKKLLANRDILSNNSKSNVRKPSKNKISKQASNV…
P36102	YKL025C	PAN2-PAN3 deadenylation complex subunit PAN3 (PAB1P-dependent poly(A)-specific ribonuclease) (Poly(A)-nuclease deadenylation complex subunit 3) (PAN deadenylation complex subunit 3)	1	218	KR; RR; KK; HR; HK; AK; KQ; QR; GR; MR; RW; HH; HY; HQ; HL; AI; DK; ER; LW; WW; DE	MDKINPDWAKDIPCRNITIYGYCKKEKEGCPFKHSDNTTATTINDVPPPIDVGEATTPTMTSVPKFNAKVSASFTPMTVGSDSLTTVTNTTSAATNATGNIAMAATSATASTVNPMINPIVNSSLVNNNNNNSNISISIPTTASSSNYDPFNAPIFTPSSTSSIHTNANAHSFPFPSIANSGGININATDDNSNNMSMANNVPPPMQPPPIESSNLKY
Q06604	YPR171W	F-actin capping regulator BSP1 (Binding of synaptojanin polyphosphoinositide phosphatase domain protein 1) (Capping protein interaction motif-containing protein BSP1) (CPI motif-containing protein BSP1)	1	575	KR; RR; KK; HR; HK; AK; KQ; QR; GR; MR; RW; HH; HQ; HL; AI; AG; IN; GQ; GS; DK; ER; DH; QQ; FG; QY; AF; DW; EY; EG; EP; AE; DE	MTKYERDPELVNFLSKVEDLNSKRYSNIPSSKPAGEALSPVRSHNSGEYRRADMMTGKNVEGCDNLAYRSAYNYEMTFSPKKTHYSLSELNLERITPRPDLEGSASQKEKKFLISEEDYLLLQKLKASQTYNDSNADKNLPSFEKGPRMPSRGRPRPREKEIITIQYDFELPGRADIPSSSSSSSPPPLPTRRDHIKITDGNEEKPLLPTRPNKAEVTESPSSRSIKPDAVVPERVKPAPPVSRSTKPASFLSSLEDNKLTKAKSYNSEMETPKTTVKSSHIDYLDSIQLKPTTLSPTMKNKPKPTPPSPPAKRIPRSESFIKSMLNSNLTTTSKPSLPEKPQKLRNANLAAHKTKPSIPPKKVELNIVLPELRPVETSPTKQNFENSIDLPKLRSSNR…
P80667	YLR191W	Peroxisomal membrane protein PEX13 (Peroxin-13)	1	143	KR; RR; HH; DH; DW; EY; EG; EP; AE; DE	MSSTAVPRPKPWETSASLEEPQRNAQSLSAMMTSNQQDSRPTEESNNSNSASESAPEVLPRPAALNSSGTYGESNTIPGIYGNSNYGIPYDNNPYSMNSIYGNSIGRYGYGGSYYGNNYGSFYGGGYGAGAGYGMNNGSGLGE
P40020	YER032W	Factor interacting with REF2 (PAP1-interacting protein) (Polymerase-interacting protein 1)	1	788	KR; RR; KK; HR; HK; AK; KQ; QR; GR; MR; RW; HH; HY; HQ; HL; AI; AG; IN; GQ; GS; DK; ER; DH; QQ; FG; QY; AF; LW; FY; WW; DW; EY; EG; EP; AE; DE	MSLPVTPVKSKVCSTLSIQHEMDHDQCRDVLCPRENLLAINRTNNIESVAIPRQRSSKNKKPHEHTQSQVRFSIPDPNEISQDSPLKIVFPKSGNETERRMSTSSLLMNSHGHLVDMHSKILVDVPKEVWKFHHNRRKKCESRHRKTRSDVRSNTSSSGKEPNHSRSKSLQSIIVDTMNTYRATEVETSINENTSNISQVSPLNLSFDRPPPLTPEKNLYLTPESPLNRYHLPVPLEISLPPYLSPQNKDKKRSSLVYDGDGYSQFQEGNTSSSTESSLEQPSSSYSDEDDSIPYAHHDVSFELNNADADKLLGIDENANVNLKIQRRNLKNPQHIKSKTDRECEEKNTEKNVSLKILSTPNKLIDIPDLEHMKSPPSTGLNGTLKFFQQFEPSEEPTS…
P49686	YDR192C	Nucleoporin NUP42 (Nuclear pore protein NUP42)	1	380	KR; RR; KK; HR; HK; AK; KQ; QR; GR; MR; RW; HH; HY; HQ; HL; AI; IN; GS; ER; DH; QQ; FG; QY; AF; LW; FY; WW; DW; EY; EG; EP; AE; DE	MSAFGNPFTSGAKPNLSNTSGINPFTNNAASTNNMGGSAFGRPSFGTANTMTGGTTTSAFGMPQFGTNTGNTGNTSISAFGNTSNAAKPSAFGAPAFGSSAPINVNPPSTTSAFGAPSFGSTGFGAMAATSNPFGKSPGSMGSAFGQPAFGANKTAIPSSSVSNSNNSAFGAASNTPLTTTSPFGSLQQNASQNASSTSSAFGKPTFGAATNTQSPFGTIQNTSTSSGTGVSPFGTFGTNSNNKSPFSNLQSGAGAGSSPFGTTTSKANNNNNVGSSAFGTTNNQSPFSGGSGGTFGSASNLNKNTNGNFQSSFGNKGFSFGITPQNDANKVSQSNPSFGQTMPNTDPNISLKSNGNATSFGFGQQQMNATNVNANTATG
Q03088	YPL032C	Styryl dye vacuolar localization protein 3	402	829	KR; RR; KK; HR; HK; AK; KQ; QR; GR; MR; RW; HH; HY; HQ; HL; AI; AG; IN; GQ; GS; ER; DH; QQ; FG; QY; AF; LW; FY; WW; DW; EY; EG; EP; AE; DE	QEVSSSKANNGQELEILKKKVQMGDNSLFDRPNSNTNGISPSDNIVDVDLNYERSDQGNNSSGNDSRRQSFFNSTSDTTLSRDETSLKERELEVRMKELELQERELELQRKALQQQQQYQQRPPKQVYSGPSGTPTSGNNNNKSYNPNRKSSYSQPQHVAMMTSRGLHGPSAASSSPVISANNFVDPVSSGTPYSSNSSRFSQQIPSQQYMHTVKPTSRKNRSSVMPNIGYVPGLTNNEYGRKFNGNGMNGTQSRLNSLSNQSTFRSQQGPPITQQKSFQNNGGSMRTNRIPSANYNISNQQSGFVNSISSPNLSNLENRNTVQNSRNADSAPCVNQLNSDSPPQLQSLSQNGTSKVPQINITQPSPIQTNFATSDNPAAVIKLGTPSEDTVSAAATAN…
Q07349	YDL027C	MIOREX complex component 9 (Mitochondrial organization of gene expression protein 9)	1	121	KR; RR; KK; HK; AK; KQ; QR; GR; MR; DH; DW; EY; EG; EP; AE; DE	MFKVPVGLASRTRELMNSVTLNSLNNGKGFNMYLPGILRAFPKPVPSAITSPAIPKYRGESFQFRKLSCISSNYCSTTHQFLSSLKSSTSRLVGKRAFHSSRRAEIKFIFSSKSPKNGNKP
P32862	YKL038W	Glucose transport transcription regulator RGT1 (Restores glucose transport protein 1)	92	349	KR; RR; KK; HR; HK; AK; KQ; QR; GR; MR; RW; HH; HY; HQ; HL; EY; EG; EP; AE; DE	LKRGPAKKRGSVVSIEKFSSDNDPLQYRPRTHSYPMNSGNNYLPSLARNSSFPSISSLFVPSITAQSQQFVKVPYDDIKRRSSLAILGSDSSISTEFGGNYRLDENLNVRQEGKDIVAKGMITPVEEMGACSSNVRRQGSQSLPIQEQRASPYINPFISGRSRLSSLSYTSEATTSEGNTQGKNQCMLTPNSVRSIEKERLNSLTAGFPNKKLGTDGRSDKWDKNSTWKPVYRSSNPSHPSTEKNVSLNQEASAKPLM
P25567	YCL037C	RNA-binding protein SRO9 (Suppressor of RHO3 protein 9)	1	245	KR; RR; KK; HR; HK; AK; KQ; QR; GR; MR; RW; EG; EP; AE; DE	MSAETAAANTATAPVPEVQEQESSKSKQVNLTPAPLPTSSPWKLAPTEIPVSTISIEDLDATRKKKNRTPTPKSSTATKWVPIKASITVSGTKRSGSKNGASNGNSNKSKNNKTAASSTSSSNANRKKKHHQHNAKKQQQMKKDGFESAVGEEDSKDATSQENGQSTQQQQPPHHRNHHHSHHHNSNGPQRRKFHNSNNAGMPQNQGFPPQFKPYQGRNARNNNNNRSKYHNHFHHNQQHPQQPM
P22470	YDR143C	Protein SAN1	313	609	KR; RR; KK; HR; HK; AK; KQ; QR; GR; MR; RW; HH; HQ; HL; DH; QQ; FG; QY; AF; LW; FY; WW; DW; EY; EG; EP; AE; DE	VLYDPTAVNSTNENSSAPSENTSNTTVPTIGNASSGEQMLSRTGFFLVPQNGQPLHNPVRLPPNDSDRNGVNGPSSTTQNPPSNSGGSNNNQSPRWVPIPLTLFQFHSPNPNPSASDSSASPSAANGPNSNNTSSDATDPHHNRLRAVLDHIFNVAQRGTSDTSATTAPGAQTVHNQGRNDSSSSDTTQGSSFLENISRLTGHFTNGSRDNNNDNNHSNDQQRGGSTGENNRNNLFSSGVASYRNQNGDVTTVELRNNNSAAFPPTDENPSQGQGSSSSDTTIHNDVPNDNNEQRSS
P40971	YDR034C	Lysine biosynthesis regulatory protein LYS14	1	281	KR; RR; KK; HR; HK; AK; KQ; QR; GR; MR; RW; HH; HY; HQ; HL; DK; ER; DH; FG; QY; AF; LW; FY; WW; DW; EY; EG; EP; AE; DE	MFESVNLDENSPEDRELAKVLSPPGSYLSPASLDSGSSFTNSGTSTSCFEPKNNLPSLSFLNARAGSLGGIFNHKQMTSPSNSNIGGENVESTTSSNDGSNENAGHPTTSEQDQNADHPTISQADDNGHSSLTPNPAVTSTVTDKKGNTVKRKYSRNGCSECKRRRMKCDETKPTCWQCARLNRQCVYVLNPKNKKRRTSNAQRVKEFRKHSTSLDNDHNNARKRQHSSCKAEKKKKVRQNLSEDTTDPKPITDNGKNVPLDEIESLEIPNLDLTTTMNGY
P33306	YER167W	Protein BCK2 (Bypass of kinase C protein)	1	850	KR; RR; KK; HR; HK; AK; KQ; QR; GR; MR; RW; HH; HY; HQ; HL; AI; AG; IN; GQ; GS; DK; ER; DH; QQ; FG; QY; AF; LW; FY; WW; DW; EY; EG; EP; AE; DE	MPKNSHHHRSSSVNSTKSRSTESTNKWKIPHYYRRSASGSTQASPDRNSSTGSCSTPVLPTMNVMSSPKKVLLEDPRDNHTKAKKSSRKKSGEMVFVNYTVQDTANENDTDLQTQPVSVPAPKAKLKKKSSKRRMLKIFGSSKNEHIEDIVEEQPMVLQMDSESKPLSGTPISESGIDASSLTTKRSYNSFLKHNRLNGKTPFSGNLSFPSLNMMGNTTDLPIDNNDFCSEKEVVPKSTHDPSLAKPPSRFTESETNSTPNLSSIPLMNTKNTRLKYNKVAPQSSDRQKSQESGLYHSTESFNFKDQNYSNNKSSLSLNSDLSTPHFAKHSPDSPRTSRSFNCGDSQSKVKLPEENDASIAFSKMFTRKRANTGGSTCSLASPTIAQTIQQSNIKVNKL…
P09547	YPL016W	SWI/SNF chromatin-remodeling complex subunit SWI1 (Regulatory protein GAM3) (SWI/SNF complex subunit SWI1) (Transcription regulatory protein ADR6) (Transcription regulatory protein SWI1)	1	386	KR; RR; KK; HR; HK; AK; KQ; QR; GR; MR; RW; HH; EG; EP; AE; DE	MDFFNLNNNNNNNNTTTTTTTTNNNNTNNNNTNNNNNPANNTNNNNSTGHSSNTNNNTNNNNTNTGASGVDDFQNFFDPKPFDQNLDSNNNNSNSNNNDNNNSNTVASSTNFTSPTAVVNNAAPANVTGGKAANFIQNQSPQFNSPYDSNNSNTNLNSLSPQAILAKNSIIDSSNLPLQAQQQLYGGNNNNNSTGIANDNVITPHFITNVQSISQNSSSSTPNTNSNSTPNANQQFLPFNNSASNNGNLTSNQLISNYAASNSMDRSSSASNEFVPNTSDNNNNSNNHNMRNNSNNKTSNNNNVTAVPAATPANTNNSTSNANTVFSERAAMFAALQQKQQQRFQALQQQQQQQQNQQQQNQQPQQQQQQQQNPKFLQSQRQQQQR
P42223	YDR351W	Protein SBE2 (Suppressor of BEM4 protein 2)	1	555	KR; RR; KK; HR; HK; AK; KQ; QR; GR; MR; RW; HH; HY; HQ; HL; AI; GQ; GS; DK; ER; DH; FG; LW; WW; DW; EY; EG; EP; AE; DE	MTARRLINIVPNTSKLDPLKEEDSTHLKQNQPKKFSTKELMLSEYTERKSCSLPLSKSRSGSSASSSTTGSNGKNIGTRRPSSNLDFNFASQDVVKNVLGNNNPHVPTAKCIRPISDDSIGTSSTEIFSSSHSNTTSDSLCTSDISSEEGEIANSKMEDNCFFKSMREADHRSNITPLKKSRPGSILQKTRTASSADKTICSMSTITTCIPSRQNSVSTPKLSRTVGLPGSSNTTNSIAASQTSFISENDSPLKHHCMSTATIQEPKLMPITKTPYVHSNSTSVILPYKTTQLTPSQRYRLRKEQNDQSLRKAIKMKEKFYEDQDVNLELQEGDVDGSLIWNIPMASLSTSSFLTLSKFNRKEMSLDSARGDEEILIQENNCEGKQHSSSALCVDKTFH…
P34216	YBL047C	EH domain-containing and endocytosis protein 1 (Bud site selection protein 15)	352	605	KR; RR; KK; HR; HK; AK; KQ; QR; GR; MR	PDVIPNELLQSPALGLYPPNPLPQQQSAPQIAIPSRASKPSLQDMPHQVSAPAVNTQPTVPQVLPQNSNNGSLNDLLALNPSFSSPSPTKAQTVVQNNTNNSFSYDNNNGQATLQQQQPQQPPPLTHSSSGLKKFTPTSNFGQSIIKEEPEEQEQLRESSDTFSAQPPPVPKHASSPVKRTASTTLPQVPNFSVFSMPAGAATSAATGAAVGAAVGAAALGASAFSRSSNNAFKNQDLFADGEASAQLSNATTE
Q08471	YOR066W	G1-specific transcription factors activator MSA1 (MBF and SBF-associated protein 1)	1	362	KR; RR; KK; HR; HK; AK; KQ; QR; GR; MR; RW; HH; HY; HQ; HL; AI; IN; DE	MVYTTPQQQQRFSSTPQSSHTLIFSPIRAPSMQTPSSLDYQSPSIVVSSSSMKVHGRSSSFGKFSLSIGQNGKATILGPINVLPTDTSKMEKPVPKKKPVTSDRVEKTRILSLLKKMRNKSSTVNKKYSKVPLKSTTSLQPAATAPSPLVSNIIKPSPKKLASPRTPNANSNLNLNFTSFQIKTGFTPNLDGILLENFTSPNTTADSQGNSASNIINNNHGSANNTNQFLFNLPLQSSPRQFRSPARLIDPLPISDWNTSLLMSPPRTTNFESANNHFNSNFAQASMLRRPSLPHIDEVIPQDSNPANYSDRSDYLSVDQNANNHNGALSEQTYNNIMKSSMISLPIEKDDATMALRKLVSR
Q08887	YOR372C	Nuclear division defective protein 1	1	553	KR; RR; KK; HR; HK; AK; KQ; QR; GR; MR; RW; HH; HY; HQ; HL; AI; AG; IN; GQ; GS; DH; QQ; FG; QY; AF; LW; FY; WW; DW; EY; EG; EP; AE; DE	MDRDISYQQNYTSTGATATSSRQPSTDNNADTNFLKVMSEFKYNFNSPLPTTTQFPTPYSSNQYQQTQDHFANTDAHNSSSNESSLVENSILPHHQQIQQQQQQQQQQQQQQQALGSLVPPAVTRTDTSETLDDINVQPSSVLQFGNSLPSEFLVASPEQFKEFLLDSPSTNFNFFHKTPAKTPLRFVTDSNGAQQSTTENPGQQQNVFSNVDLNNLLKSNGKTPSSSCTGAFSRTPLSKIDMNLMFNQPLPTSPSKRFSSLSLTPYGRKILNDVGTPYAKALISSNSALVDFQKARKDITTNATSIGLENANNILQRTPLRSNNKKLFIKTPQDTINSTSTLTKDNENKQDIYGSSPTTIQLNSSITKSISKLDNSRIPLLASRSDNILDSNVDDQLF…
P43638	YJL042W	MAP-homologous protein 1	1	631	KR; RR; KK; HR; HK; AK; KQ; QR; GR; MR; RW; HH; HY; HQ; HL; AG; GQ; GS; DK; DH; QQ; FG; QY; DW; EY; EG; EP; AE; DE	MDSKDTQKLLKEHRIPCIDVGWLVRPSASTSKSSRPGKSESKANSVAPDIQMDTARPPVFETSVDSSSSILSSNDKGRRHSVAASLLMDNQRANAGSTSVPTNIPPPRGRSKSVVETNLSNVEADSGHHHHHRHHHHTEDAPAPKKVGFFKSLFGHRKKDQEQQEKERERKERSPSPTHVDRGAAIRRERTATISAESPPPLQYNAPPSYNDTVVPLTRSKTESEVYYENHPQSYYHGRMRTYHSPEEGKVDGTSPADDHNYGGSRPDPRLMDFLRYYKSKDYKLAAFKEGNFIKSSASPTTKKNRRASFSLHNDKPQPAKSLAHQKFDAKGRPIPPHPDAPKLPSAFRKKHPSNASIVDTVDSNSDVSSSAQNNNQTPSSHKFGAFLRKVTSYGNNNN…
Q02630	YMR047C	Nucleoporin NUP116/NSP116 (Nuclear pore protein NUP116/NSP116)	1	806	KR; RR; KK; HR; HK; AK; KQ; QR; GR; MR; RW; HH; HY; HQ; HL; AI; AG; IN; GQ; GS; DK; ER; DH; QQ; FG; QY; AF; LW; FY; WW; DW; EY; EG; EP; AE; DE	MFGNNRPMFGGSNLSFGSNTSSFGGQQSQQPNSLFGNSNNNNNSTSNNAQSGFGGFTSAAGSNSNSLFGNNNTQNNGAFGQSMGATQNSPFGSLNSSNASNGNTFGGSSSMGSFGGNTNNAFNNNSNSTNSPFGFNKPNTGGTLFGSQNNNSAGTSSLFGGQSTSTTGTFGNTGSSFGTGLNGNGSNIFGAGNNSQSNTTGSLFGNQQSSAFGTNNQQGSLFGQQSQNTNNAFGNQNQLGGSSFGSKPVGSGSLFGQSNNTLGNTTNNRNGLFGQMNSSNQGSSNSGLFGQNSMNSSTQGVFGQNNNQMQINGNNNNSLFGKANTFSNSASGGLFGQNNQQQGSGLFGQNSQTSGSSGLFGQNNQKQPNTFTQSNTGIGLFGQNNNQQQQSTGLFGAKP…
Q12034	YDR515W	Protein SLF1	1	245	KR; RR; KK; HR; HK; AK; KQ; QR; GR; MR; RW; EG; EP; AE; DE	MSAETAAANTATAPVPEVQEQESSKSKQVNLTPAPLPTSSPWKLAPTEIPVSTISIEDLDATRKKKNRTPTPKSSTATKWVPIKASITVSGTKRSGSKNGASNGNSNKSKNNKTAASSTSSSNANRKKKHHQHNAKKQQQMKKDGFESAVGEEDSKDATSQENGQSTQQQQPPHHRNHHHSHHHNSNGPQRRKFHNSNNAGMPQNQGFPPQFKPYQGRNARNNNNNRSKYHNHFHHNQQHPQQPM
P39944	YER144C	Ubiquitin carboxyl-terminal hydrolase 5 (EC 3.4.19.12) (Deubiquitinating enzyme 5) (Ubiquitin thioesterase 5) (Ubiquitin-specific-processing protease 5)	324	557	KR; RR; KK; HR; HK; AK; KQ; QR; GR; MR; RW; HH; HY; HQ; HL; EG; EP; DE	YGRQVSSSFPSNNNIKDDSVYINGNTSGLSLQHLPKMSPSIRHSMDDSMKEMLVAPTPLNHLQQQQQQQSDNDHVLKRSSSFKKLFSNYTSPNPKNSNSNLYSISSLSISSSPSPLPLHSPDPVKGNSLPINYPETPHLWKNSETDFMTNQREQLNHNSFAHIAPINTKAITSPSRTATPKLQRFPQTISMNLNMNSNGHSSATSTIQPSCLSLSNNDSLDHTDVTPTSSHNYD
P34240	YKL175W	Zinc-regulated transporter 3 (Vacuolar membrane zinc transporter)	99	325	KR; RR; KK; HR; HK; AK; KQ; QR; GR; MR; RW; HH; HY; HQ; HL; DH; DW; EY; EG; EP; AE; DE	SLVHCADSGDHATGSHIHSKSHSHSHSHSHADSHSNFSNDHDLENAPSEHGYATSSSSVSENDPLITKDSDRPQMKKKMSLIDLLTRRKSEGECCDLNKCTPLLQSEQPEYIACVPPVIKSSQSERNVPHGCEGSEDNGQSDDKDHRGLVCVENNIGYDLENLSLYRKNFLSSRHHHSSESPENYGSNQLSHSFSSPLGNDVTENPAALADTQYHPENGSLYPHHHH
P33749	YKL062W	Zinc finger protein MSN4 (Multicopy suppressor of SNF1 protein 4)	1	566	KR; RR; KK; HR; HK; AK; KQ; QR; GR; MR; RW; HH; HY; HQ; HL; AI; AG; IN; AF; LW; DW; EY; EG; EP; AE; DE	MLVFGPNSSFVRHANKKQEDSSIMNEPNGLMDPVLSTTNVSATSSNDNSANNSISSPEYTFGQFSMDSPHRTDATNTPILTATTNTTANNSLMNLKDTASLATNWKWKNSNNAQFVNDGEKQSSNANGKKNGGDKIYSSVATPQALNDELKNLEQLEKVFSPMNPINDSHFNENIELSPHQHATSPKTNLLEAEPSIYSNLFLDARLPNNANSTTGLNDNDYNLDDTNNDNTNSMQSILEDFVSSEEALKFMPDAGRDARRYSEVVTSSFPSMTDSRNSISHSIEFWNLNHKNSSNSKPTQQIIPEGTATTERRGSTISPTTTINNSNPNFKLLDHDVSQALSGYSMDFSKDSGITKPKSISSSLNRISHSSSTTRQQRASLPLIHDIESFANDSVMAN…
P22147	YGL173C	5'-3' exoribonuclease 1 (EC 3.1.13.-) (DNA strand transfer protein beta) (STP-beta) (KAR(-)-enhancing mutation protein) (Strand exchange protein 1) (p175)	1245	1527	KR; RR; KK; HR; HK; AK; KQ; QR; GR; MR; RW; HH; HY; HQ; HL; DK; ER; DE	ASKKALEKKKQSNNRNNNTKTAHKTPSKQQSEEKLRKERAHDLLNFIKKDTNEKNSESVDNKSMGSQKDSKPAKKVLLKRPAQKSSENVQVDLANFEKAPLDNPTVAGSIFNAVANQYSDGIGSNLNIPTPPHPMNVVGGPIPGANDVADVGLPYNIPPGFMTHPNGLHPLHPHQMPYPNMNGMSIPPPAPHGFGQPISFPPPPPMTNVSDQGSRIVVNEKESQDLKKFINGKQHSNGSTIGGETKNSRKGEIKPSSGTNSTECQSPKSQSNAADRDNKKDES
Q06251	YLR177W	Uncharacterized protein YLR177W	1	411	KR; RR; KK; HR; HK; AK; KQ; QR; GR; MR; RW; HH; HY; HQ; HL; DW; EY; EG; EP; AE; DE	MDLPTVNSTTSISDNVDLKNYYEDLLFKNNSGKSLSDLPRKLNDNSNNSGSDTVDPLAGLNNLRNSIKSAGNGMENRRTFDDIDFMGRFPYLPPVPNQQQQPFSHQNGFIQEHPSSNLTSFQMSSSNSEPMSAPPISSNNNNLNSTQMGNYQAQQRSFPQFNGNSFHSNGNDLMGNRMDSDYMRLMNKTNIGFTSNSGSNFAAPSHSAGNPSSMNNQQVPSFNWQQPSHPESTIRRSSYISDTLINHQMPDARQKQTSQVQQQHAQGFNLFNSRFNYDNLNSTHLTAKGVPEFGNGVQPPYPYDNEPNNASISNSNNNNNSHNMVPMQQFRRNTQPVASFNPSLPTFQQQQQQPQQPQQPRNVNVPTSFNGERVDDVQLVQLQRSSSVPSSTNSHNLQN…
P23293	YPR161C	Serine/threonine-protein kinase BUR1 (EC 2.7.11.22) (EC 2.7.11.23) (Bypass UAS requirement protein 1) (Suppressor of GPA1-Vall50 mutation protein 1)	391	656	KR; RR; KK; HR; HK; AK; KQ; QR; GR; MR; RW; HH; HQ; HL; DH; DW; EY; EG; EP; AE; DE	YKEEMHQSLSQRVPTAPRGHIVEKGESPVVKNLGAIPRGPKKDDASFLPPSKNVLAKPPPSKIRELHQNPRPYHVNSGYAKTAIPPPAAPAGVNRYGPNNSSRNNRFSGNSTAPNNSRNPVNRFHPETNVSSKYNKVPLPLGPQSRYQGNSNESRYKNSPNDSRYHNPRYVNKPETNFNRQPQKYSRQESNAPINKNYNPSNGSRNMAGDHHQGSRPSHPQFPISPSQGQHQLTSKPIEKKNGSFKDERAKPDESKEFQNSDIADL
Q12443	YDL204W	Reticulon-like protein 2	207	392	KR; RR; KK; HK; GR; AE; DE	TEPYIDKIIPPQTDEGSYSTSISNENKSSTSQRNKSGLSSSEFDNMNDTSASKSGKDSYSTSQYNRAEYPVSQNENIGTLKSGKQEIPTEKDFNNRHENFSKPDVKTYDPRTVDIEEELAAHQRELEQNLKDGDYNLVGSKEIPDPITVPAPTRHTTKPAESQSIPIKNNETLHKTTHGLKQKLQH
P38073	YBR033W	Transcriptional regulatory protein EDS1 (Expression dependent on SLT2 protein 1)	92	349	KR; RR; KK; HR; HK; AK; KQ; QR; GR; MR; RW; HH; HY; HQ; HL; EY; EG; EP; AE; DE	LKRGPAKKRGSVVSIEKFSSDNDPLQYRPRTHSYPMNSGNNYLPSLARNSSFPSISSLFVPSITAQSQQFVKVPYDDIKRRSSLAILGSDSSISTEFGGNYRLDENLNVRQEGKDIVAKGMITPVEEMGACSSNVRRQGSQSLPIQEQRASPYINPFISGRSRLSSLSYTSEATTSEGNTQGKNQCMLTPNSVRSIEKERLNSLTAGFPNKKLGTDGRSDKWDKNSTWKPVYRSSNPSHPSTEKNVSLNQEASAKPLM
P25341	YCR091W	Serine/threonine-protein kinase KIN82 (EC 2.7.11.1) (Flippase kinase 2)	1	314	KR; RR; KK; HR; HK; AK; KQ; QR; GR; MR; RW; HH; HY; HQ; HL; AI; AG; IN; GQ; GS; DK; ER; DH; QQ; FG; QY; AF; LW; FY; WW; DW; EY; EG; EP; AE; DE	MTQQEYRSPSQRLSKGRSMSLPKIFARNLRSLQNNAPPGKNINVNCLNVNSCSLSASPSSQINMACNGNKQDLPIPFPLHVECNDSWSSSKLNKFKSMFNHNRSKSSGTTDASTSEKGTHKREPRSTIHTELLQSSIIGEPNVHSTTSSTLIPNEAICSTPNEISGSSSPDAELFTFDMPTDPSSFHTPSSPSYIAKDSRNLSNGSLNDINENEELQNFHRKISENGSASPLANLSLSNSPIDSPRKNSETRKDQIPMNITPRLRRAASEPFNTAKDGLMREDYIALKQPPSLGDIVEPRRSRRLRTKSFGNKF
P34758	YOR329C	Protein SCD5 (Protein FTB1)	209	871	KR; RR; KK; HR; HK; AK; KQ; QR; GR; MR; RW; HH; HY; HQ; HL; AI; AG; IN; GQ; GS; DH; QQ; AF; LW; DW; EY; EG; EP; AE; DE	PKPRPILSSENHEEVYEEVEDDDSSAKTGDQKVDFDSFASLLLTGKTTRKRVRRRIKNLNFKSKKVRFSEHITFQDPPNLNQESSNNSEARKQDPDAEDEDQDSNNDSPLDFTLPMDQLLKRLYKRRKNSGLVSSLPSEQQETEEEKKVLEDMKDSLSHFKQIQTVDSASLPISSVFLQNGNTLPTSNVNNTTVPQQLPLEPLKPTATGSANHLVREEYNQGLHPSNGAIQTGLQPLKPTATGSANYLMRSHMEQPQSIKPSSTPETVTNSGGLQPLKPTATGSANYLMKQHISPSVNNPVSSMFQAQFTNQSSSPQSTGPAFLNSPNITLPQSNQQQPYQEVNPTQAKIEPSNISPQHTYSNNVRINNGNIVSMPKVEITGAFPPQNTLPQHQQSHLL…
P47035	YJL076W	Nucleolar protein NET1	147	1188	KR; RR; HR; HK; AK; KQ; QR; GR; MR; RW; HH; HY; HQ; HL; DK; ER; DH; EG; EP; AE; DE	DSAPVSLYKSVKRSKLNNGSPQSVQPQQQIPSSSGVLRIAKKRPPTGTTTTTTIRSATNGSMRVSTPLARQIYPPPSSKIVSNNSDDEDEDIGERSFLPPPTQPQSPPIRISSGIDAGKKIKSSIVEEDIVSRSATVDPDKTKQQRLLSGTPIMSTMTPNRVTLTGQRVVSEHAHKNELVFSASASSSSFANGGTAAVTAQDINRKPPVTTPRITSGMLKIPEPRISEIEKELKEGPSSPASILPAKAAKIPMKKPYLENGENYESDDSSSSENQETPETEPHSKASLQRSQSSIADNNGSPVKNSPLGDAMPHNVHLAELPKASNTSITKSSNGESWGKQQEHQPPRKSSLETIVEKKSQAEPSGIVEPKRMTNFLDDNQVREKEDTNDKLLEKEILP…
P14907	YJL041W	Nucleoporin NSP1 (Nuclear pore protein NSP1) (Nucleoskeletal-like protein) (p110)	1	630	KR; RR; KK; HR; HK; AK; KQ; QR; GR; MR; RW; HH; HY; HQ; HL; AI; AG; IN; GQ; GS; DK; ER; DH; QQ; FG; QY; AF; LW; FY; WW; DW; EY; EG; EP; AE; DE	MNFNTPQQNKTPFSFGTANNNSNTTNQNSSTGAGAFGTGQSTFGFNNSAPNNTNNANSSITPAFGSNNTGNTAFGNSNPTSNVFGSNNSTTNTFGSNSAGTSLFGSSSAQQTKSNGTAGGNTFGSSSLFNNSTNSNTTKPAFGGLNFGGGNNTTPSSTGNANTSNNLFGATANANKPAFSFGATTNDDKKTEPDKPAFSFNSSVGNKTDAQAPTTGFSFGSQLGGNKTVNEAAKPSLSFGSGSAGANPAGASQPEPTTNEPAKPALSFGTATSDNKTTNTTPSFSFGAKSDENKAGATSKPAFSFGAKPEEKKDDNSSKPAFSFGAKSNEDKQDGTAKPAFSFGAKPAEKNNNETSKPAFSFGAKSDEKKDGDASKPAFSFGAKPDENKASATSKPAFS…
P38814	YHR103W	Protein SBE22	1	555	KR; RR; KK; HR; HK; AK; KQ; QR; GR; MR; RW; HH; HY; HQ; HL; AI; GQ; GS; DK; ER; DH; FG; LW; WW; DW; EY; EG; EP; AE; DE	MTARRLINIVPNTSKLDPLKEEDSTHLKQNQPKKFSTKELMLSEYTERKSCSLPLSKSRSGSSASSSTTGSNGKNIGTRRPSSNLDFNFASQDVVKNVLGNNNPHVPTAKCIRPISDDSIGTSSTEIFSSSHSNTTSDSLCTSDISSEEGEIANSKMEDNCFFKSMREADHRSNITPLKKSRPGSILQKTRTASSADKTICSMSTITTCIPSRQNSVSTPKLSRTVGLPGSSNTTNSIAASQTSFISENDSPLKHHCMSTATIQEPKLMPITKTPYVHSNSTSVILPYKTTQLTPSQRYRLRKEQNDQSLRKAIKMKEKFYEDQDVNLELQEGDVDGSLIWNIPMASLSTSSFLTLSKFNRKEMSLDSARGDEEILIQENNCEGKQHSSSALCVDKTFH…
P38165	YBL103C	Retrograde regulation protein 3	1	277	KR; RR; KK; HR; HK; AK; KQ; QR; GR; MR; RW; HH; HY; HQ; HL; DH; DW; EY; EG; EP; AE; DE	MMNNNESEAENQRLLDELMNQTKVLQETLDFSLVTPTPHHNDDYKIHGSAYPGGETPAQQHEKLSYINTHNSNDNNNLMGSQARSNSQTPTASTIYEEAESQSSYLDDMFRTSQGGRPVTQNSISSIGQGPLRSSYSMAYDSPVDRAMNTPLQQQEGLKAELPHDFLFQHGTDDTMYNLTDDLSSSLSSSINSDMMTPNTYSSSFSYNPQSLGPASVSSTYSPKVRSPSSSFRAGSFLSSSFRHGSINTPRTRHTSISSNMTENIGPGSVPKILGGL
P36169	YKR100C	Suppressor of lethality of KEX2 GAS1 double null mutant protein 1	50	203	KR; RR; KK; HR; HK; AK; KQ; QR; GR; MR; RW; HH; HY; HQ; HL; GQ; GS; DK; ER; DH; QQ; FG; QY; AF; LW; FY; DW; EY; EG; EP; AE; DE	EEVAVSVYDGFKAEINSSSEASTINEKEANQDLKPCQEKTAKAGYTPAYRRQLNASMGTLRPKKQSTAYTNVPVIFSGEKVNYGMVRDPSYSFMYPLTLSRKETSSLRSASTSNLSSSTENTALHEEIKLDDPYENDFTNYTVNKREFIDSLRP
Q12469	YOL113W	Serine/threonine-protein kinase SKM1 (EC 2.7.11.1) (Protein kinase 75490 D)	244	528	KR; RR; KK; HR; HK; AK; KQ; QR; GR; MR; HL	NGAGNPTNTLDKPQSGETSSSQKSLPNSYNDNKLRNNSVNSKSSSGVSSSMVSQRKTSQPPNTKSPVSLGSGSLPPINTKLPTSQSNIPRHLQNVPNQQYPKMRNGHSPTNGQFPRGPMHPNNSQRSLQQQQQQQQQQKQQHQQYPYHHQGPSPSPSPSPSPLNPYRPHHNMINPYSKQPQSPLSSQSTQNQAIPRYAQNSSPTAAHFQPQRTAPKPPISAPRAPYPSNQNATSNTHVQPVAPKNDQSTPQTMRQAPKRPDADVAQPGGVAKPKKPARPTMSTAE
P38800	YHR080C	Membrane-anchored lipid-binding protein LAM4 (Lipid transfer at contact site protein 3) (Lipid transfer protein anchored at membrane contact sites 1)	1	640	KR; RR; KK; HR; HK; AK; KQ; QR; GR; MR; RW; HH; HY; HQ; HL; AI; IN; GQ; DK; ER; DH; QQ; FG; QY; AF; LW; FY; WW; DW; EY; EG; EP; AE; DE	MRDEATRKKRSFSDGHFFKKLKLMSRKKQPVMERSKTTRTRKESTNSAAKSSLSLRRANNGRKTIAKRRVLTDIGSTNEGVAGNSGSNSPAQYSHTPHFSDSIPPLPLELPDIVSIRSSRSHISNKSNKNKHGIDLTFIPRRSLQNSKAGLKKPNTSPQGYFNIPVTIDRASEKVKHTDTKNTFNSSSSENERPVLSILQKDDSQSSSHPAIDSMSAPNNINNNNDIENSSNSLFDTILSIAHSAISHVPKISALNTEIQREFSHSGESHTGSTRHPYFHIHHAQQQHPLSQQQGPLPVSENANQNPNDTVLIHSPSANTAHRSSSFLRHLDYLLSPTSGPASDKHTQVEEGDDEEELSPLSKAFLSPSTQLVPTNTSTTPLSGSLTPNNRNVNANSNS…
P37370	YLR337C	Verprolin	1	816	KR; RR; KK; HR; HK; AK; KQ; QR; GR; MR; RW; HH; HY; HQ; HL; AI; AG; IN; GQ; GS; DK; ER; DH; QQ; FG; QY; AF; LW; FY; WW; DW; EY; EG; EP; AE; DE	MAGAPAPPPPPPPPALGGSAPKPAKSVMQGRDALLGDIRKGMKLKKAETNDRSAPIVGGGVVSSASGSSGTVSSKGPSMSAPPIPGMGAPQLGDILAGGIPKLKHINNNASTKPSPSASAPPIPGAVPSVAAPPIPNAPLSPAPAVPSIPSSSAPPIPDIPSSAAPPIPIVPSSPAPPLPLSGASAPKVPQNRPHMPSVRPAHRSHQRKSSNISLPSVSAPPLPSASLPTHVSNPPQAPPPPPTPTIGLDSKNIKPTDNAVSPPSSEVPAGGLPFLAEINARRSERGAVEGVSSTKIQTENHKSPSQPPLPSSAPPIPTSHAPPLPPTAPPPPSLPNVTSAPKKATSAPAPPPPPLPAAMSSASTNSVKATPVPPTLAPPLPNTTSVPPNKASSMPAPP…
P39960	YER155C	GTPase-activating protein BEM2/IPL2 (Bud emergence protein 2)	1	384	KR; RR; KK; HR; HK; AK; KQ; QR; GR; MR; RW; AI; DH; DW; EY; EG; EP; AE; DE	MKGLLWSKNRKSSTASASSSSTSTSHKTTTASTASSSSPSSSSQTIRNSTSGASPYMHSHHHHGQGHSHHRGEDNNRDKRKSSVFPPSKQYTSTSSSQVNLGMYHSDTNTRSSRSIASTLKDDSPSVCSEDEISNSSSQKSNAQDETPIAYKKSAHSKDSLLPSRSSSLSPPQSRCSTGTTLEKSLNTSGISNSSGTNNNNSNNNNDNEQKQRNVIHLNSENYDTTVFKTGWVNKSHGQTVATNYNSSMTAPSSSSSSSSQNLRNDAYSRNRESRFYGNDGSSLKNDDSSSTTATNSGNDVASARSSMAIDPQMLVPDYRLYRAQLKGCVLNLYKSGLNSNIKFFDPTLPASNSSIANENHQQKKQQTNNQAQAEALHQKQSFG
P40451	YIL158W	Altered inheritance of mitochondria protein 20	50	203	KR; RR; KK; HR; HK; AK; KQ; QR; GR; MR; RW; HH; HY; HQ; HL; GQ; GS; DK; ER; DH; QQ; FG; QY; AF; LW; FY; DW; EY; EG; EP; AE; DE	EEVAVSVYDGFKAEINSSSEASTINEKEANQDLKPCQEKTAKAGYTPAYRRQLNASMGTLRPKKQSTAYTNVPVIFSGEKVNYGMVRDPSYSFMYPLTLSRKETSSLRSASTSNLSSSTENTALHEEIKLDDPYENDFTNYTVNKREFIDSLRP
Q07807	YLL013C	mRNA-binding protein PUF3 (Pumilio homology domain family member 3)	1	543	KR; RR; KK; HR; HK; AK; KQ; QR; GR; MR; RW; HH; HL; AI; AG; IN; DH; FG; AF; LW; WW; DW; EY; EG; EP; AE; DE	MEMNMDMDMDMELASIVSSLSALSHSNNNGGQAAAAGIVNGGAAGSQQIGGFRRSSFTTANEVDSEILLLHGSSESSPIFKKTALSVGTAPPFSTNSKKFFGNGGNYYQYRSTDTASLSSASYNNYHTHHTAANLGKNNKVNHLLGQYSASIAGPVYYNGNDNNNSGGEGFFEKFGKSLIDGTRELESQDRPDAVNTQSQFISKSVSNASLDTQNTFEQNVESDKNFNKLNRNTTNSGSLYHSSSNSGSSASLESENAHYPKRNIWNVANTPVFRPSNNPAAVGATNVALPNQQDGPANNNFPPYMNGFPPNQFHQGPHYQNFPNYLIGSPSNFISQMISVQIPANEDTEDSNGKKKKKANRPSSVSSPSSPPNNSPFPFAYPNPMMFMPPPPLSAPQQ…
P31384	YAL021C	CCR4-Not complex 3'-5'-exoribonuclease subunit Ccr4 (EC 3.1.13.4) (Carbon catabolite repressor protein 4) (Cytoplasmic deadenylase) (Glucose-repressible alcohol dehydrogenase transcriptional effector)	1	148	KR; RR; KK; HR; HK; AK; KQ; QR; GR; MR; RW; HH; HL; DW; EY; EG; EP; AE; DE	MNDPSLLGYPNVGPQQQQQQQQQQHAGLLGKGTPNALQQQLHMNQLTGIPPPGLMNNSDVHTSSNNNSRQLLDQLANGNANMLNMNMDNNNNNNNNNNNNNNNGGGSGVMMNASTAAVNSIGMVPTVGTPVNINVNASNPLLHPHLDD
P20676	YOR098C	Nucleoporin NUP1 (Nuclear pore protein NUP1)	1	1075	KR; RR; KK; HR; HK; AK; KQ; QR; GR; MR; RW; HH; HY; HQ; HL; AI; AG; IN; GQ; GS; DK; ER; DH; QQ; FG; QY; AF; LW; FY; WW; DW; EY; EG; EP; AE; DE	MSSNTSSVMSSPRVEKRSFSSTLKSFFTNPNKKRPSSKKVFSSNLSYANHLEESDVEDTLHVNKRKRVSGTSQHSDSLTQNNNNAPIIIYGTENTERPPLLPILPIQRLRLLREKQRVRNMRELGLIQSTEFPSITSSVILGSQSKSDEGGSYLCTSSTPSPIKNGSCTRQLAGKSGEDTNVGLPILKSLKNRSNRKRFHSQSKGTVWSANFEYDLSEYDAIQKKDNKDKEGNAGGDQKTSENRNNIKSSISNGNLATGPNLTSEIEDLRADINSNRLSNPQKNLLLKGPASTVAKTAPIQESFVPNSERSGTPTLKKNIEPKKDKESIVLPTVGFDFIKDNETPSKKTSPKATSSAGAVFKSSVEMGKTDKSTKTAEAPTLSFNFSQKANKTKAVDNT…
P47046	YJL051W	Uncharacterized protein IRC8 (Increased recombination centers protein 8)	143	821	KR; RR; KK; HR; HK; AK; KQ; QR; GR; MR; RW; HH; HY; HQ; HL; AI; AG; IN; GQ; GS; DK; ER; DH; QQ; FG; QY; AF; LW; FY; WW; DW; EY; EG; EP; AE; DE	DGNANNFGSSSNNISTDQYDKEANAVENGRFVPLKNSSQTLTPDLELLHGSPKSMNGVAWLINELSTNSNTNANKTISSDENSNSSVIRHKLGPISTSKCPKKPSHSHFSKLKKYNSFFLGPKENRYKRNTQQATKVPTEKKSNHRSSQYVSRLSTISDISKSFLNFLALNEKNGNSTSTARTPSEGRVSIIINEGNNTLKYKTPHDSHTIDSPNLELEREAIGRINSALLPACLRVTDKMISPQQSTQNEDSYQATPLIPQVEVDDDFYVGDILMTNELQDIPQVPRISSDIEDDFEQQYTKHVDLPARVTLEMWEKDQEKILQKVTTNRDKSKLLPPFRFTSESDMDPSTSTELEVELHAQNNFSFPFKSAGLQIATSDQFNQQEFKTSDTISELDE…
P21339	YOR188W	Morphogenesis-related protein MSB1 (Multicopy suppressor of bud emergence 1)	481	1136	KR; RR; KK; HR; HK; AK; KQ; QR; GR; MR; DH; DW; EY; EG; EP; AE; DE	KGQLKKKTSAQSPTTEKELPPDDFELEDPPLSKSPTLSQTYKKFQAEVPQQSTVRRDSAPDNQGIYHTVISKNALTKNKHNVNLHSFEHKISKWNPLNNLRKKSGSNSSSSSFEEKSKDAPIREEYHTNKNHKSKKEERVLSQFSTLNPDEYQLPVIETGSSNFKIEIPELMYEHDDDDSDKLKNSQKRATDSAIEELNGMVEEMMINEPDDVKISITEAETFESLTKFDQYKPSNITDDDLQSSHSSAVHSLKLSTNTNDSCADSSKYTADRKLAEPRKISEESKVNDDSSSYYSPNINNLPASRMPSQPTYSNSDSKKAFTNESRLNVLQGAVSPSQQVTPKPYKNAPGDCVSPVQQKYYQNDRRNEMSPASAPVPPSAYSPARSPQFSTNSAGFKQ…
P47135	YJR091C	Protein JSN1 (Pumilio homology domain family member 1)	1	349	KR; RR; KK; HR; HK; AK; KQ; QR; GR; MR; RW; HH; HY; HQ; HL; AI; AG; IN; GQ; GS; DH; QQ; FG; QY; AF; LW; FY; WW; DW; EY; EG; EP; AE; DE	MDKSKQMNINNLSNIPEVIDPGITIPIYEEEYENNGESNSQLQQQPQKLGSYRSRAGKFSNTLSNLLPSISAKLHHSKKNSHGKNGAEFSSSNNSSQSTVASKTPRASPSRSKMMESSIDGVTMDRPGSLTPPQDMEKLVHFPDSSNNFLIPAPRGSSDSFNLPHQISRTRNNTMSSQITSISSIAPKPRTSSGIWSSNASANDPMQQHLLQQLQPTTSNNTTNSNTLNDYSTKTAYFDNMVSTSGSQMADNKMNTNNLAIPNSVWSNTRQRSQSNASSIYTDAPLYEQPARASISSHYTIPTQESPLIADEIDPQSINWVTMDPTVPSINQISNLLPTNTISISNVFP
P47135	YJR091C	Protein JSN1 (Pumilio homology domain family member 1)	898	1090	KR; RR; KK; HR; HK; AK; KQ; QR; GR; MR; RW; DW; EY; EG; EP; AE; DE	QIQPSRRLLEEVGLASPSSTHNKTKQQQQQHHNSSISHMFATPDTSGQHMRGLSVSSVKSGGSKHTTMNTTTTNGSSASTLSPGQPLNANSNSSMGYFSYPGVFPVSGFSGNASNGYAMNNDDLSSQFDMLNFNNGTRLSLPQLSLTNHNNTTMELVNNVGSSQPHTNNNNNNNNTNYNDDNTVFETLTLHSA
P38766	YHR031C	ATP-dependent DNA helicase RRM3 (EC 3.6.4.12) (Regulation of Ty1 transposition protein 104) (rDNA recombination mutation protein 3)	1	232	KR; RR; KK; HR; HK; AK; KQ; QR; GR; MR; RW; HH; HY; HQ; HL; DW; EY; EG; EP; AE; DE	MFRSHASGNKKQWSKRSSNGSTPAASASGSHAYRQQTLSSFFMGCGKKSAAASKNSTTIIDLESGDEGNRNITAPPRPRLIRNNSSSLFSQSQGSFGDDDPDAEFKKLVDVPRLNSYKKSSRSLSMTSSLHKTASASTTQKTYHFDEDETLREVTSVKSNSRQLSFTSTINIEDSSMKLSTDSERPAKRSKPSMEFQGLKLTVPKKIKPLLRKTVSNMDSMNHRSASSPVVL
Q08831	YOR359W	RNA-binding protein VTS1 (VTI1-2 suppressor protein 1)	1	188	KR; RR; KK; AK; KQ; MR; HL; DH; DW; EY; EG; EP; AE; DE	MKHPYEEFPTGSKSPYNMSRGAHPGAVLLSPQSSAINKNNPGSNSGNNQGNSSVTANVLSPQSHSMSLNDMLDQQSFMLDTAGTRAQPLQQQQQQQQQQQQASLPSLNIQTVSSTAAGSAIVSPMMQSPKALQSTLSSTSMYLDSFQRSPNNILGIPSQSGSIPLPQSRQSQQQSQSQKNDPNMGTNF
Q08831	YOR359W	RNA-binding protein VTS1 (VTI1-2 suppressor protein 1)	235	450	KR; RR; KK; HR; HK; AK; KQ; QR; GR; MR; RW; DH; FG; QY; AF; LW; FY; WW; DW; EY; EG; EP; AE; DE	NTPFISPPLPAIASPIPNRDDTQILNIDSVFSSSPITNDPENTDNLLYQNWSPQPHSIPISQPIYDNITDASQRSKSAEPHVNSSPNLIPVQKQFNNGNSTKYKKLPSENPNYLSHSLSSSHSFFQPKKRSNMGNEYNSHHHHSLHHPLHNTTSYFSNTSRPSGTDLNKSNQNVFNNTITHPNAGPTSATSTSTSSNGNTPLSSNSSMNPKSLTDP
P36157	YKR077W	Putative transcriptional activator MSA2 (MBF and SBF-associated protein 2)	1	362	KR; RR; KK; HR; HK; AK; KQ; QR; GR; MR; RW; HH; HY; HQ; HL; AI; IN; DE	MVYTTPQQQQRFSSTPQSSHTLIFSPIRAPSMQTPSSLDYQSPSIVVSSSSMKVHGRSSSFGKFSLSIGQNGKATILGPINVLPTDTSKMEKPVPKKKPVTSDRVEKTRILSLLKKMRNKSSTVNKKYSKVPLKSTTSLQPAATAPSPLVSNIIKPSPKKLASPRTPNANSNLNLNFTSFQIKTGFTPNLDGILLENFTSPNTTADSQGNSASNIINNNHGSANNTNQFLFNLPLQSSPRQFRSPARLIDPLPISDWNTSLLMSPPRTTNFESANNHFNSNFAQASMLRRPSLPHIDEVIPQDSNPANYSDRSDYLSVDQNANNHNGALSEQTYNNIMKSSMISLPIEKDDATMALRKLVSR
P34761	YNL197C	Protein WHI3	176	648	KR; RR; KK; HR; HK; AK; KQ; QR; GR; MR; RW; HH; HY; HQ; HL; AI; AG; IN; GQ; GS; DH; LW; DW; EY; EG; EP; AE; DE	PFRSHIDVVNEQTQLPVSFQEHVSSGTTNSSPKNYQLSSSAQNEIQNQSFNTISYGKTSSSPLGPSAAKPRPSLLSERSLRFSFNDPFGLETISQRKESVPFLRNSISQHDLSNVTTTPVPAGMPPQKDAGKSLLLLEKDEINESIWNGDELVNDVGNSSFGASLQEPPMSSTPVMEWNASSTANIPLFQLSSQENHQSNLLPPSHHSISQDVPHIQSQPNLNNSGVIHSATSLPHYHLLNQINASTKTQSIQQSVSNVPSNLDLNLQTENGHPQSSAPNGSSIFNNQKVNQGFLVSEQDTSTISRQKECSSTASASAFSKNNETNVAGSTTISQADLSLLAKVPPPANPADQNPPCNTLYVGNLPPDATEQELRQLFSNQQGFRRLSFRNKMNSHGHG…
P53550	YNL118C	m7GpppN-mRNA hydrolase (EC 3.6.1.62) (Protein PSU1) (mRNA-decapping enzyme subunit 2)	282	969	KR; RR; KK; HR; HK; AK; KQ; QR; GR; MR; RW; HH; HY; HQ; HL; AI; AG; IN; GQ; GS; DH; QQ; FG; QY; AF; LW; FY; WW; DW; EY; EG; EP; AE; DE	QANSNNNAVSNGQVPSSQELQHLKEQSGEHNQQKDQQSSFSSQQQPSIFPSLSEPFANNKNVIPPTMPMANVFMSNPQLFATMNGQPFAPFPFMLPLTNNSNSANPIPTPVPPNFNAPPNPMAFGVPNMHNLSGPAVSQPFSLPPAPLPRDSGYSSSSPGQLLDILNSKKPDSNVQSSKKPKLKILQRGTDLNSIKQNNNDETAHSNSQALLDLLKKPTSSQKIHASKPDTSFLPNDSVSGIQDAEYEDFESSSDEEVETARDERNSLNVDIGVNVMPSEKDSRRSQKEKPRNDASKTNLNASAESNSVEWGPGKSSPSTQSKQNSSVGMQNKYRQEIHIGDSDAYEVFESSSDEEDGKKLEELEQTQDNSKLISQDILKENNFQDGEVPHRDMPTESN…
P25655	YCR093W	General negative regulator of transcription subunit 1 (Cell division cycle protein 39)	1230	1357	KR; KK; AK; DW; EY; EG; EP; AE; DE	RRADQPFITQNTNPYSLSLPEPLGLKNTGVTPQQFRVYEEFGKNIPNLDVIPFAGLPAHAPPMTQNVGLTQPQQQQAQMPTQILTSEQIRAQQQQQQLQKSRLNQPSQSAQPPGVNVPNPQGGIAAVQ
P32521	YIR006C	Actin cytoskeleton-regulatory complex protein PAN1 (Mitochondrial distribution of proteins protein 3)	1	248	KR; RR; KK; HR; HK; AK; KQ; QR; GR; MR; RW; HH; HY; HQ; HL; AI; IN; FG; LW; DW; EY; EG; EP; AE; DE	MYNPYQQQGMGYQQQQQQQQQQPNGFYPQQQQGQSSNQPQGQPQPQQQMAFNQPQATGIGGMPQSFGNSFSSMPQQPQTGYNNNGNNGSVYGNGNFGQQPQQQQQQAKPQHTGYVPNSSMPMMNTTGTMPPPNPAQQPQLQSIQPQGTGYYQAANTANVHSVQPLQSQGTGYYVSTPNLISSNQTQQPLQAQGTGYYQSQPQQVPPPQQAQSLQPLKPQQTGFYLQPQNQAPLEPLKPTATGFVNSFA
P32521	YIR006C	Actin cytoskeleton-regulatory complex protein PAN1 (Mitochondrial distribution of proteins protein 3)	368	599	KR; RR; KK; HR; HK; AK; KQ; QR; GR; MR; RW; HH; HY; HQ; HL; DK; ER; DH; LW; FY; WW; DW; EY; EG; EP; AE; DE	ANQDSSANDAPKTPFDEFITAGVQNLQPQPTGYMPQTSFGIPLQSQITGGGVASALNPQSTGFMAPTTFNMSMNTGTPGLNPQITGGAPASMQPNITGNALQPQTTGMMPQTTGMMPQTTGMMPQTSFGVNLGPQLTGGALQSQYTGGYGSVMPQQSGPASMPNLSFNQQGLQSQLTGLQPQPTGFLPPSNFSATMPLTAQKTGFGNNEIYTKSNFNNNLIDNSSQDKISTE
P46974	YJR127C	Respiration factor 2 (Zinc finger protein ZMS1)	204	790	KR; RR; KK; HR; HK; AK; KQ; QR; GR; MR; RW; HH; HY; HQ; HL; AI; AG; IN; GQ; GS; FG; QY; AF; LW; FY; WW; DW; EY; EG; EP; AE; DE	ALVGTGDPRRMTPAPNSTSSFASKRRHSVAADDPTDLHIIKIAGNKETILPTPKNLAGKTSEELKEAVVALAKSNNVELPVSAPVMNDKREKTPPSKAGSLGFREFKFSTKGVPVHSASSDAVIDRANTPSSMHKTKRHASFSASSAMTYMSSSNSPHHSITNFELVEDAPHQVGFSTPQMTAKQLMESVSELDLPPLTLDEPPQAIKFNLNLFNNDPSGQQQQQQQQQQNSTSSTIVNSNNGSTVATPGVYLLSSGPSLTDLLTMNSAHAGAGGYMSSHHSPFDLGCFSHDKPTVSEFNLPSSFPNTIPSNSTTASNSYSNLANQTYRQMSNEQPLMSLSPKNPPTTVSDSSSTINFNPGTNNLLEPSMEPNDKDSNIDPAAIDDKWLSEFINNSDPK…
P32618	YEL043W	Uncharacterized protein YEL043W	475	955	KR; RR; KK; HR; HK; AK; KQ; QR; GR; MR; RW; HH; HY; HQ; HL; AI; IN; DK; ER; DH; FG; QY; AF; LW; FY; WW; DW; EY; EG; EP; AE; DE	RNLKTKLMVQPYKNNGDSLAATNSNNSAEKNRSSGSIQLPLSNNMSRTGSIDLISNNNKSINNSNADSAPPLRLHNPVSYSPSNEPIQPSSSLLSQLTQDTDNRSMLSNHISSNNENKQQPSSYSHALPTTATANATATATATNGHSRSNLWTTAQFAQPSHQQVSTELDQAFEYDNANHLISGLQNMIYDETDYPDNISNYSKGFTTDELDNYWTKQQPQVRSTNESLFSTTGTPMSSYKANPVISPYSSSHLRQTSNATNTNPMHPQSLLAATLNDPSLQSFVRSGSFYSAPQPANSLQNNINGNETENISPRISSDFNLLVPNLSPRLSNDVPIVPGNNTTLTPSHSNILTMNHQPTADNITRRSFHASSPPFNSIWNSNTNQLSPPLEEQYHLDV…
P37304	YDR251W	Protein PAM1	402	829	KR; RR; KK; HR; HK; AK; KQ; QR; GR; MR; RW; HH; HY; HQ; HL; AI; AG; IN; GQ; GS; ER; DH; QQ; FG; QY; AF; LW; FY; WW; DW; EY; EG; EP; AE; DE	QEVSSSKANNGQELEILKKKVQMGDNSLFDRPNSNTNGISPSDNIVDVDLNYERSDQGNNSSGNDSRRQSFFNSTSDTTLSRDETSLKERELEVRMKELELQERELELQRKALQQQQQYQQRPPKQVYSGPSGTPTSGNNNNKSYNPNRKSSYSQPQHVAMMTSRGLHGPSAASSSPVISANNFVDPVSSGTPYSSNSSRFSQQIPSQQYMHTVKPTSRKNRSSVMPNIGYVPGLTNNEYGRKFNGNGMNGTQSRLNSLSNQSTFRSQQGPPITQQKSFQNNGGSMRTNRIPSANYNISNQQSGFVNSISSPNLSNLENRNTVQNSRNADSAPCVNQLNSDSPPQLQSLSQNGTSKVPQINITQPSPIQTNFATSDNPAAVIKLGTPSEDTVSAAATAN…
Q02805	YOR018W	Protein ROD1 (Resistance to o-dinitrobenzene protein 1)	401	732	KR; RR; KK; HR; HK; AK; KQ; QR; GR; MR; RW; HH; HY; HQ; HL; AG; IN; GQ; GS; DK; ER; DH; QQ; FG; QY; AF; LW; FY; WW; DW; EY; EG; EP; AE; DE	LSSSNLYSLFSTTNQKDENSSQEEEEEYLFSRSASVTGLELLADMRSGGSVPTISDLMTPPNYEMHVYDRLYSGSFTRTAVETSGTCTPLGSECSTVEDQQQDLEDLRIRLTKIRNQRDNLGLPPSASSAAASRSLSPLLNVPAPEDGTERILPQSALGPNSGSVPGVHSNVSPVLLSRSPAPSVSAHEVLPVPSGLNYPETQNLNKVPSYGKAMKYDIIGEDLPPSYPCAIQNVQPRKPSRVHSRNSSTTLSSSIPTSFHSSSFMSSTASPISIINGSRSSSSGVSLNTLNELTSKTSNNPSSNSMKRSPTRRRATSLAGFMGGFLSKGNK
P32499	YLR335W	Nucleoporin NUP2 (Nuclear pore protein NUP2) (p95)	134	608	KR; RR; KK; HR; HK; AK; KQ; QR; GR; MR; RW; HH; HY; HQ; HL; AI; AG; IN; GQ; GS; DK; ER; DH; QQ; FG; QY; AF; FY; WW; DW; EY; EG; EP; AE; DE	PVKSIENPTQTKGNDAKPAKVEDVQKSSDSSSEDEVKVEGPKFTIDAKPPISDSVFSFGPKKENRKKDESDSENDIEIKGPEFKFSGTVSSDVFKLNPSTDKNEKKTETNAKPFSFSSATSTTEQTKSKNPLSLTEATKTNVDNNSKAEASFTFGTKHAADSQNNKPSFVFGQAAAKPSLEKSSFTFGSTTIEKKNDENSTSNSKPEKSSDSNDSNPSFSFSIPSKNTPDASKPSFSFGVPNSSKNETSKPVFSFGAATPSAKEASQEDDNNNVEKPSSKPAFNLISNAGTEKEKESKKDSKPAFSFGISNGSESKDSDKPSLPSAVDGENDKKEATKPAFSFGINTNTTKTADTKAPTFTFGSSALADNKEDVKKPFSFGTSQPNNTPSFSFGKTTAN…
P43565	YFL033C	Serine/threonine-protein kinase RIM15 (EC 2.7.11.1)	462	792	KR; RR; KK; HR; HK; AK; KQ; QR; GR; MR; RW; HH; HQ; DH; WW; DW; EY; EG; EP; AE; DE	LTHPMNLRSSSIFHSPLPQIHSQQPEAENLIYSSSTPLQVQHDQCASFEAPSKSHLEPIPFPVSSIEETPTANDIRHPSPLPRSCSNTVMKLPTPRRKLDSNGLFSDAYLNADIIPNPSIESTISIDRDNNTNSRGSSMKQYGIGEATDSRTSNSERPSSSSSRLGIRSRSITPRQKIEYSHVDNDDRTNEMLSRDKDSLQPQPSVDTTITSSTQATTTGTKTNSNNSTNSVLPKLMTSISLTPRRGSPSFGNLASHSMQQTNSFKLIHDKSPISSPFTFSKDFLTPEQHPSNIARTDSINNAMLTSPNMPLSPLLLATNQTVKSPTPSIK
P53191	YGL023C	Glutamine sensor PIB2 (Phosphatidylinositol 3-phosphate-binding protein 2)	1	447	KR; RR; KK; HR; HK; AK; KQ; QR; GR; MR; RW; HH; HY; HQ; HL; AI; AG; IN; GQ; DK; ER; DH; QQ; FG; QY; AF; LW; FY; WW; DW; EY; EG; EP; AE; DE	MTALHSVSKTPAIKEEEEDGDERDGRGVPLGPRNHDYRGRKGDEESGADTVTSPITFEKKKIAPRASTHSEQSILSSISLKSMVNQHRQQQLQQESSTGAGTGFVDRKQQIQSPAMVSILRKNSAEENVRSSHSSKLGEGQIDGRKASASKEIGKTLPFTDDQRSNPELDPTNSVVDVSRGKNTKSKTVFNELEDDADDDDEVRQKNLTTQALRKLSSFKMNASSNLRLSKENKAKESSSSSTSSVSSSSTSKVENIVDKLTTTNSSSMSQLRFGNTNVIIDSVNHAAKPPHQQMLRKPSLEFLPQPASSTNLNFNSNKHKSNVRQISNPKKPLYIPAVLRKVSETNITNDDLLNATLSSYYKKASNLEHGFNPSKSQSASVQNANNLRIISSQSSVQS…
P39113	YMR280C	Regulatory protein CAT8	925	1432	KR; RR; KK; HR; HK; AK; KQ; QR; GR; MR; RW; HH; HY; HQ; HL; GQ; DK; ER; DH; QQ; FG; QY; AF; FY; WW; DW; EY; EG; EP; AE; DE	MGLPPATTTSLKPLFGSQSKNSLENRQRTPNVKRENPEHEYLYGNDSNNNNNSEAGHSPMTNTTNGNKRLKYEKDAKRNAKDGGISKGENAHNFQNDTKKNMSTSNLFPFSFSNTDLTALFTHPEGPNCTNTNNGNVDVCNRASTDATDANIENLSFLNMAPFLQTGNSNIGQNTIENKPMHMDAIFSLPSNLDLMKDNMDSKPEQLEPVIKQNPENSKNNQFHQKGKSTNMEKNNLSFNNKSNYSLTKLMRLLNNDNSFSNISINNFLYQNDQNSASADPGTNKKAVTNAGANFKPPSTGSNTSQGSILGSTKHGMDNCDFNDLGNFNNFMTNVNYSGVDYDYIVDASLGLAPLLVDTPDISNTNTTSTTSNRSKNSIILDTTFNDDLDRSRMNAREV…
P33748	YMR037C	Zinc finger protein MSN2 (Multicopy suppressor of SNF1 protein 2)	1	566	KR; RR; KK; HR; HK; AK; KQ; QR; GR; MR; RW; HH; HY; HQ; HL; AI; AG; IN; AF; LW; DW; EY; EG; EP; AE; DE	MLVFGPNSSFVRHANKKQEDSSIMNEPNGLMDPVLSTTNVSATSSNDNSANNSISSPEYTFGQFSMDSPHRTDATNTPILTATTNTTANNSLMNLKDTASLATNWKWKNSNNAQFVNDGEKQSSNANGKKNGGDKIYSSVATPQALNDELKNLEQLEKVFSPMNPINDSHFNENIELSPHQHATSPKTNLLEAEPSIYSNLFLDARLPNNANSTTGLNDNDYNLDDTNNDNTNSMQSILEDFVSSEEALKFMPDAGRDARRYSEVVTSSFPSMTDSRNSISHSIEFWNLNHKNSSNSKPTQQIIPEGTATTERRGSTISPTTTINNSNPNFKLLDHDVSQALSGYSMDFSKDSGITKPKSISSSLNRISHSSSTTRQQRASLPLIHDIESFANDSVMAN…
P35209	YMR179W	Protein SPT21	113	757	KR; RR; KK; HR; HK; AK; KQ; QR; GR; MR; RW; HH; HY; HQ; HL; AI; AG; IN; GQ; GS; DK; ER; DH; QQ; FG; QY; AF; LW; FY; WW; DW; EY; EG; EP; AE; DE	HKNSPYQYTENNIGEEESEERDEVTEEEYEDESFIVTGRVCSNVSALLRRSYSNISNKKGRVVNNQIPEETLEVKLRFTKVITNLRTSGNNTTNSRISCLQMPSSLPSATLPFTPKSQSLFKTNQIKNSRNARTTITINNTNSGTVGRRQTNPMPAPKAVRTQSLPIWNLKPNIANTGFPRNSIAHKIYLADRKTEANQQNNQHQNIAYEINTLQNDNTIQRTKIDDSVSKRFDFMLNKRKSTKKVSPGIATIAKKPASININPKQPPKTSGEKKANDKQTIVKVKNSNSKNSAKSTQAGCRRSSVIEHLNDHDDSILSDILSEPGIEGQKLQQKQKGRKISLTSENDKENIPPQSITSKENKLEGDLDFNAEFPMSDFSDVVFKDEMGWFSNFNCNFF…
Q06681	YDR326C	Membrane-anchored lipid-binding protein YSP2 (Lipid transfer at contact site protein 4) (Lipid transfer protein anchored at membrane contact sites 3) (Yeast suicide protein 2)	1	640	KR; RR; KK; HR; HK; AK; KQ; QR; GR; MR; RW; HH; HY; HQ; HL; AI; IN; GQ; DK; ER; DH; QQ; FG; QY; AF; LW; FY; WW; DW; EY; EG; EP; AE; DE	MRDEATRKKRSFSDGHFFKKLKLMSRKKQPVMERSKTTRTRKESTNSAAKSSLSLRRANNGRKTIAKRRVLTDIGSTNEGVAGNSGSNSPAQYSHTPHFSDSIPPLPLELPDIVSIRSSRSHISNKSNKNKHGIDLTFIPRRSLQNSKAGLKKPNTSPQGYFNIPVTIDRASEKVKHTDTKNTFNSSSSENERPVLSILQKDDSQSSSHPAIDSMSAPNNINNNNDIENSSNSLFDTILSIAHSAISHVPKISALNTEIQREFSHSGESHTGSTRHPYFHIHHAQQQHPLSQQQGPLPVSENANQNPNDTVLIHSPSANTAHRSSSFLRHLDYLLSPTSGPASDKHTQVEEGDDEEELSPLSKAFLSPSTQLVPTNTSTTPLSGSLTPNNRNVNANSNS…
Q05471	YDR334W	Helicase SWR1 (EC 3.6.4.12) (Swi2/Snf2-related 1)	455	688	RR; HR; HK; AK; KQ; QR; GR; MR; RW; HH; HY; HQ; HL; DK; ER; FG; QY; AF; FY; WW; DE	STQLLEAQLNQVNDDGRSSTPSSDSNDVLSESDDDMDDELSTSSDEDEEVDADVGLENSPASTEATPTDESLNLIQLKEKYGHFNGSSTVYDSRNKDEKFPTLDKHESSSSESSVMTGEESSIYSSSENESQNENDRESDDKTPSVGLSALFGKGEESDGDLDLDDSEDFTVNSSSVEGEELEKDQVDNSAATFERAGDFVHTQNENRDDIKDVEEDAETKVQEEQLSVVDVPV
P07270	YFR034C	Phosphate system positive regulatory protein PHO4	1	255	RR; HR; HK; QR; GR; MR; RW; HH; HY; HQ; HL; AI; IN	MGRTTSEGIHGFVDDLEPKSSILDKVGDFITVNTKRHDGREDFNEQNDELNSQENHNSSENGNENENEQDSLALDDLDRAFELVEGMDMDWMMPSHAHHSPATTATIKPRLLYSPLIHTQSAVPVTISPNLVATATSTTSANKVTKNKSNSSPYLNKRRGKPGPDSATSLFELPDSVIPTPKPKPKPKQYPKVILPSNSTRRVSPVTAKTSSSAEGVVVASESPVIAPHGSSHSRSLSKRRSSGALVDDDKRESH
P40021	YER033C	Zinc-regulated protein 8	1	1075	RR; HR; HK; AK; KQ; QR; GR; MR; RW; HH; HY; HQ; HL; AI; AG; IN; GQ; GS; DK; ER; DH; QQ; FG; QY; AF; LW; FY; WW; EG; EP; AE	MRSFIKAHKKSTSFDESPKRHSNFSGNTNNSSQRSSDDSLDFLPSTPSQMNYDSIPPPAKHSPGFESFHRLANKTSKLFKKTSNSNLNSHLASTPTTSTNQTTSNSFVLQNPPTKNTGPPPPLPPPLFPSSSTSSFSRHDNESEYTAYKKTSPAKDFNRTTDSLPAIKGTITHSWGDSKVESHVIILNDPASPASNTSEATSSKQFKTPIIGNENLTSTTSPSNLEPAIRILNKNKGKQQENIDDAEDGSSKKEHHVYKALALAKNRNRQARIHSHDDIINLGKASQMDMSLLAAAFSGNSTTTINNDQSSNEQTDEKILDIERVTTTSTLTSSETTSPINKSPCFYSQTLSLSPKIRHGDLQSSPSKVNKNDSQNETLNKKKVRISLNRKEEEKVYSL…
P32389	YNL103W	Transcriptional activator of sulfur metabolism MET4 (Methionine-requiring protein 4)	1	352	RR; HR; HK; KQ; QR; GR; MR; RW; HH; HY; HQ; HL; AI	MKQEQSHEGDSYSTEFINLFGKDTATHPSSNNGANNNGMGSTNSLDQFVATASSSSSLVTSSENRRPLIGDVTNRGNTNLYDHAVTPEILLEQLAYVDNFIPSLDNEFSNVDWNVNTTHNNANNNGADTFSSINANPFDLDEQLAIELSAFADDSFIFPDEDKPSNNNNNSNNGNDDHSNHDVLHEDPSTNNRQRNPHFLTQRRNTFLTSQYDQSKSRFSSKNKRNGNNGETNNFGDNMQNNHPFEPNFMGSPSQFPADATNMTSIDHGGFTNVDITSTENNTTGDNGVDALSNLLHRTTHTPNRSSPLSNVTSAQNSSSQQRKHSESKVDSNSDNNSSNKAPNITVPDYSI
P27637	YAR014C	Bud site selection protein 14	332	708	RR; HR; HK; AK; KQ; QR; GR; MR; RW; HH; HY; HQ; HL; AI; IN; DK; ER; EG; EP; AE; DE	NMSSQSVASSDSKDDSISSGNKNQSDAESIIPTPALNGYGKGNKSVSFNDVVGYADRFIDDAIEDTSLDSNDDGGEGNGQSYDDDVDNDKETKVTHRDEYTEAKLNFGKFQDDDTSDVVSDVSFSTSLNTPLNVKKVRRQDNKNESEPKTSSSKDREDDYNANRYVGQEKSEPVDSDYDTDLKKVFEAPRMPFANGMAKSDSQNSLSTIGEFSPSSSEWTNESPSTPIVEESSSIPSSRAIKDISQYIHAKSKIEETTNVENTEGQIQASLGSSGGMANQTDAEQPKEELEKHHSTPEEEKQSTLSLHSSSEEDFYMDEQRAVSSASINSSLSGSRALSNTNMSDPASKPNSLVQHLYAPVFDRMDVLMKQLDEIIR
P54785	YMR070W	Transcriptional activator/repressor MOT3 (Hypoxic gene repressor protein 7) (Modulator of transcription protein 3)	1	338	KK; AK; KQ	MNADHHLQQQQQQRQQHQQQQHQQQQHQHQHQQQQHTILQNVSNTNNIGSDSLASQPFNTTTVSSNKDDVMVNSGARELPMPLHQQQYIYPYYQYTSNNSNNNNVTAGNNMSASPIVHNNSNNSNNSNISASDYTVANNSTSNNNNNNNNNNNNNNNIHPNQFTAAANMNSNAAAAAYYSFPTANMPIPQQDQQYMFNPASYISHYYSAVNSNNNGNNAANNGSNNSSHSAPAPAPGPPHHHHHHSNTHNNLNNGGAVNTNNAPQHHPTIITDQFQFQLQQNPSPNLNLNINPAQPLHLPPGWKINTMPQPRPTTAPNHPPAPVPSSNPVASNLVPAP
P31374	YAL017W	Serine/threonine-protein kinase PSK1 (EC 2.7.11.1) (PAS kinase 1)	1	329	KK; AK; KQ; QR; GR; MR; HL; DK; DH; FG; QY; AF; LW; FY; DW; EY	MPYIGASNLSEHSFVNLKEKHAITHKGTSSSVASLQTPPSPDQENHIDNELENYDTSLSDVSTPNKKEGDEFEQSLRDTFASFRKTKPPPPLDFEQPRLPSTASSSVDSTVSSPLTDEDIKELEFLPNESTHSYSYNPLSPNSLAVRLRILKRSLEIIIQNPSMLLEPTPDDLPPLKEFAGRRSSLPRTSASANHLMNRNKSQIWNTTSATLNAFVNNTSSSSAASSALSNKKPGTPVFPNLDPTHSQTFHRANSLAYLPSILPEQDPLLKHNNSLFRGDYGNNISPERPSFRQPFKDQTSNLRNSSLLNERAYQEDETFLPHHGPSMD
P39743	YDR388W	Reduced viability upon starvation protein 167	291	422	KK; LW	YGVATAEGSPVSGASSGVGYGAGYDPATATSPTPTGYGYGAAAPSYAAQPAAQYGTAAAVGTAAAVGTAAGAAAGAVPGTYPQYAAAQSPPLTGLGFQQSPQQQQGPPPAYSNPLTSPVAGTPAAAVAAAPG
P07248	YDR216W	Regulatory protein ADR1	157	623	KK; AI; AG; IN; GQ; GS; DH; QQ; FG; AF; LW; DW; EY; EG; EP; AE; DE	GNLGETISHTKKVSRTITKARKNSASSVKFQTPTYGTPDNGNFLNRTTANTRRKASPEANVKRKYLKKLTRRASFSAQSASSYALPDQSSLEQHPKDRVKFSTPELVPLDLKNPELDSSFDLNMNLDLNLNLDSNFNIALNRSDSSGSTMNLDYKLPESANNYTYSSGSPTRAYVGANTNSKNASFNDADLLSSSYWIKAYNDHLFSVSESDETSPMNSELNDTKLIVPDFKSTIHHLKDSRSSSWTVAIDNNSNNNKVSDNQPDFVDFQELLDNDTLGNDLLETTAVLKEFELLHDDSVSATATSNEIDLSHLNLSNSPISPHKLIYKNKEGTNDDMLISFGLDHPSNREDDLDKLCNMTRDVQAIFSQYLKGEESKRSLEDFLSTSNRKEKPDSGNY…
P53185	YGL036W	Protein virilizer	698	908	KK; AK; KQ; QR; DH; DW; EY; EG; EP; AE; DE	VISTPPNTITSASTSDNCTSSQSAAQKNIENFTTLSKYDVYSSTSFIPSTSKNTNTNVSKQQQQPQNSTPCSSNRFLFNKSSLISQESNGSNNNSGTQGPGSMNESYSLDNSFNTTNTNMTRQPTTLTRATDAMTTAPTTPIPYKNTSGSSNNNLWIESPMTNFKGSTISKSTNKSKMVNTGKNYILGGHNKVKNNSRAQSIHIDDFENEN
Q01448	YBR215W	Histone promoter control protein 2	1	457	KK; DH; DW; EY; EG; EP; AE; DE	MDQKAIVLDNSKSGSKQTKSSGKMQTQTDTNAEVLNTDNSIKKETGSDSEDLFNKFSNKKTNRKIPNIAEELAKNRNYVKGASPSPIIISGSSSTSPSGPSSSSTNPMGIPTNRFNKNTVELYQHSPSPVMTTNKTDTEEKRQNNRNMDNKNTPERGSSSFAAKQLKISSLLTISSNEDSKTLHINDTNGNKNSNAASNNIPSAYAELHTEGNSIESLIKPPSSPRNKSLTPKVILPTQNMDGTIAKDPHLGDNTPGILIAKTSSPVNLDVESTAQSLGKFNKSTNSLKAALTKAPAEKVSLKRSISSVTNSDSNISSSKKPTSEKAKKSSSASAILPKPTTTKTSKKAASNSSDSTRKKNASNKTTSAIKKESNAGSKLNTVKKENSSLSSIKATEKE…
Q08217	YOL045W	Serine/threonine-protein kinase PSK2 (EC 2.7.11.1) (PAS kinase 2)	1	329	KK; AK; KQ; QR; GR; MR; HL; DK; DH; FG; QY; AF; LW; FY; DW; EY	MPYIGASNLSEHSFVNLKEKHAITHKGTSSSVASLQTPPSPDQENHIDNELENYDTSLSDVSTPNKKEGDEFEQSLRDTFASFRKTKPPPPLDFEQPRLPSTASSSVDSTVSSPLTDEDIKELEFLPNESTHSYSYNPLSPNSLAVRLRILKRSLEIIIQNPSMLLEPTPDDLPPLKEFAGRRSSLPRTSASANHLMNRNKSQIWNTTSATLNAFVNNTSSSSAASSALSNKKPGTPVFPNLDPTHSQTFHRANSLAYLPSILPEQDPLLKHNNSLFRGDYGNNISPERPSFRQPFKDQTSNLRNSSLLNERAYQEDETFLPHHGPSMD
P40529	YIL044C	ADP-ribosylation factor GTPase-activating protein effector protein 2 (ARF GAP effector protein 2)	123	297	KK; HK; AK; KQ; QR; GR; MR; RW; HQ	IGDLSSIEGLNDSTEPVLHKPSANHSLPASNARLDQSSNSLQKTQTQPPSHLLSTSRSNTSLLNLQVSSLSKTTSNTSVTSSATSIGAANTKTGNRVGEFGQRNDLKKSILSLYSKPSAQTQSQNSFFTSTTPQPCNTPSPFVNTGITATNNNSMNSNSSSNISLDDNELFKNVW
P32432	YLR403W	Transcription factor SFP1 (Split finger protein 1)	1	682	HR; RW; HH; HY; HQ; HL	MDFTTMTMASNMATSTTTTATSAHASINSSSNFNIDIDSNQNTPSILINNNSDSSNGKNTDFNGVNNIHQKNIMNNTNNVHLYSPNIMDQTLLTPQDIAKLRRESIAHSQGMGGVSWGSISVGSWLRDEIISRRNSIVPASANGAASAAASATTTATNTLQIQQPTKRPSVSNPPYHRGYSISPQIAYTAYLPNLEKQYCKDYSCCGLSLPGLHDLLRHYEEAHISTSPNTTNMSQIPMNSAGNTSSSVRMTNNTSSANYNLQNNMAANTKNAGHKTNTMQAHSSNATNNTSINNMHANLQSNMDSNSTIRQSQHPHHQQNIIQQQLQSNSVNHTSGAVPTPSVMGSATASSTTANPNVISITGAPNSGLSMANHSQQLHLNGNLVDAVSTNDVFLRTS…
P22035	YKR099W	Myb-like DNA-binding protein BAS1	238	810	HR; MR; RW; HH; HY; HL; AI; EP	MTDGKLRQHPIADSDIRSDSTPNKEEQLQLSQQNNPSLIKQDILNVKENESSKLPRLKDNDGPILNDSKPQALPPLKEISAPPPIRMTQVGQTHTSGSIRSKVSLPIEGLSQMNKQSPGGISDSPQTSLPPAFNPASLDEHMMNSNSISDSPKHAYSTVKTREPNSSSTQWKFTLKDGQGLSISNGTIDSTKLVKELVDQAKKYSLKISIHQHIHNHYVTSTDHPVSSNTGLSNIGNINGNPLLMDSFPHMGRQLGNGLPGLNSNSDTFNPEYRTSLDNMDSDFLSRTPNYNAFSLEATSHNPADNANELGSQSNRETNSPSVFYPQANTLIPTNSTATNNEIIQGNVSANSMSPNFNGTNGKAPSSTASYTTSGSEMPPDVGPNRIAHFNYLPPTIRP…
P53148	YGL093W	Spindle pole body component SPC105 (105 kDa spindle pole component protein)	1	452	HR; QR; RW; HH; HY; HQ; HL; IN; QQ; FG; QY; AF; LW; FY; WW	MNVDERSRIGGREKDAGPGKGILKQNQSSQMTSSFLENPGVRIPTRIITKKEVLDGSNTTSRINTSNLQSMVKRRVSFAPDVTLHSFTFVPEQNNEIKEPRRRKTSTNSPTKISSQEEPLVTSTQIDDARTEEKTAAEEDPDTSGMELTEPIVATPDSNKASQHDPTSMEMTEVFPRSIRQKNPDVEGESIESSQQIDDVEAVREETMELTAIHNVHDYDSISKDTVEGEPIDLTEYESKPYVPNSVSRSTGKSSDYSVERSNDKSDLSKSENKTNSSQPMEITDIFHADPQNPMSLHSDNNINNDGNEMELTQIQTNFDRDNHHIDESPSEKHAFSSNKRRKLDTVSDYAASVTTPVKEAKDTSGEDNDGDLEMMEKMSPITFSDVDNKIGTRSNDVF…
P25588	YCL061C	Mediator of replication checkpoint protein 1 (DNA replication checkpoint mediator MRC1)	1	468	HR; RW; HH; HY; HQ; AI; AG; IN; GQ; GS; QQ; FG; QY; AF; LW; FY; WW	MDDALHALSSLTAKKRTTTYKKVAVPILDENDNTNGNGPNDIDNPPELTGNGFLFANATLNRVKNRLEGKKAPEQNHNNGKDRSENSLPTQLISNLYDGGEELEKSEVKDNSYSEKNVSSSFTQTQRIPVSIQQDKVFNVPIHSVNDGKPTQLIKEDGLVNETSQALKTPLTTGRPGATQRIDSSGATSQTQPIKSIEPQSQIITTSSNHSNALSPKIPIIPTELIGTSPLFQSIQNRGPDTQMDVPPQTAHDEDKTQAIGIPQATHQEQKTQIDTVAQTLQDEVPHTLKIREIQSELASEDSKREKARNVEYKKPQKPIPTKKFFSKESFLADFDDSSSNEDDDIKLENAHPKPVQNDDELHENKSVELNLTDETRINEKRVPLLSSYANNLKREIDS…
P47029	YJL084C	Arrestin-related trafficking adapter 3 (Arrestin-like protein 2)	539	1045	HR; RW; HH; HY; HQ; AG; GQ; GS; QQ; FG; QY; AF; LW; FY; WW	YDGHPASFPKETDSSISSILESSDDNINLYHNSNIFFPKEVLSSPVLSPNVQPLDILIPHLPSTSLTRNSRQFNRNSKSHPSDNTIFNSAKLKSNIYQPESLQRELASPQAIPLSPITSPMSNMEVPPPDFDFSSDFISDAASGTTTTEVSSSESSILPRDPPSYKDTVLHDNNQKRRPNSKHPTPPSLKASHPNKNSDKNSSETLNKKESMSKIEENKHKRETTPKKRENRDVKSLSTPQREESKDSTSTGNQSNEKNRKRVLSLSSSLHSSPNNSGFAHSALGNLSNESLRSLNRRESVQDNLPSTIRHDNPFFTDLNQVLIEDELKNHDKNELNRHSTNTSSTPASARSSFDYSGINISKDKLNMEPLLSKTETLTNKVNEDSFLRPNDSYVDLLE…
P39732	YAL031C	GLC7-interacting protein 4	445	759	HR; HK; QR; MR; RW; HH; HY; HQ; HL; DK; ER; FG; FY; WW	KSKLKKKPSITKLPASSSPSPSPTSSASPSRQASLESIRTRARAHLASNSSRSPSVSPVRTTFNNKNAETKKSVVSPEKRKLINGRRPRSSSLQSYTNKQQTSYLNSTRHPSIAPPSKLNNQRSNSLQSSTMTLNQKIVQDTVRHLMNKSASTPNPSASSSLAPSPKVSSINNTSSGKSSSTLIANSSDTLAIETLTLDPESNSSELSIKRVRFAGVPPMTEAENPKPTKVGWYKKPAVLHYPPIPASAMIKPLQHKSKYNTLRQEEGFTFRKSLRDGLEWENGESGSETTMMPFGIEIKESTGHRIASKIRSKL
P38904	YDR464W	Protein SPP41	897	1281	HR; RW; HH; HY; HQ; HL; EP	SMQAAHSKGTTTELATTASRMKNPLKMIPIFNTSRVKQQLDKQLPARSAGTEISSSESPDKATPDPHSNSTIAGHTLKGVTTPIKIEDSDANVPPVSIAVSTIEPSQDKLELTKRAESVEPVENNVETAKETQSVQEIKENVGTKASEEVTLTEDKTNGDPKNEKRILIESPVEKTDKKKPGEKIATDLNEDASLSDKKDGDEKSTLHSDAAQLTGNEPDSVNTTTGKPKLIDVSLKPLNEAKPKIPIIFPLKRPQIKPEVSVINLVQNLVNTKIPEIKNESVDLGSNITDILSSTITNILPEITATDVKNYQYEDENVKYLKKTPRQVLNLDGLVPPSGRCITKAKRVRRIKKLSADATTAPEADGKANSESITYTFDIPSPEE
P47043	YJL056C	Zinc-responsive transcriptional regulator ZAP1	1	705	HR; RW; HH; HY; HQ; HL; AI; AG; IN; GQ; GS; QQ; FG; QY; AF; LW; FY; WW	MDALTPRDSPKRDDSMATSAATAASAKPDALTIGKEGIVHGHIHNYNNLTYIHGHLHHSAPVNDSSASATPAAAAVADAATSAFASGASHDMGGDCHVNEKCKEYTDCQHFEFLNYHNNPSLTKYNDTATYNSNNHSFANNFHSVASDPTSPQQNSKSDLPRRKDSWFNDDLILLPSSKKNKPNPPPGSDDCYCTPKILEICCDETHPKSEANIKQGESDQPTKKDISENGNDVAIFTDVKNDHLMPNFNLHDQYCNSTNHDSHNHNNTVPDSFSQLMSHLSEIDCDLTCDTPCTASTSATSGHKFVQDHQSSNNDDVFHKYCKFCEESTDNQPCSKHMHLESKPPQLPPKCSSLRKPTNTLQGTNHAYHEHILNTDMDLKILEDLCNISSLYEVPFGK…
P47113	YJR053W	Mitotic check point protein BFA1 (Cell cycle arrest protein BFA1)	1	498	HR; RW; HH; HY; HQ; HL; AI; AG; IN; GQ; GS; QQ; FG; QY; AF; LW; FY; WW	MSIRPLTLNGLDEPETSFEELNTTLPRFQSHETLTLEENVPPLSTSTYIPPPSSVGTSDTGTVFSNSTSAFWSNKQADDDQDMEVDQDDEFLNDFQEFQNKKDDFDDAIKTNFHLRNGCRTGPFKNDIFAEEFDRKLSLEDKPRLKQPRSMMELKPKRKLSNSVTSRNLRSGNSVRFKKSMPNLALVNPAIREEEEDEEREREDQREFNYKIDNDTQDTILAKFSSDDEGDFLTGFEELEGEAIDETISSNDKESADHPRFLKKSSSSLPLKISPAQYDIVKHDELLTPGLHRRQRDWNTQQELDSFKEKRSVRHCSNQNVQLNGPAKIKTIKQQIDHNTPMKKGSMIYNPKTMKWEGNENVLSKFSDVDTANRKALLIKNKLQRDADSKKQKYSDLQH…
P40341	YMR089C	Mitochondrial inner membrane m-AAA protease component YTA12 (EC 3.4.24.-) (EC 3.6.-.-) (Tat-binding homolog 12)	1	175	HR; RW; HH; HQ; HL; AG	MLLLSWSRIATKVVRRPVRFRSYYGLTHIKSLHTQYRLLNRLQENKSGNKNEDNNEDAKLNKEIPTDEEVEAIRKQVEKYIEQTKNNTIPANWKEQKRKIDESIRRLEDAVLKQESNRIQEERKEKEEENGPSKAKSNRTKEQGYFEGNNSRNIPPPPPPPPPKPPLNDPSNPVS
P36117	YKR021W	Arrestin-related trafficking adapter 6 (Arrestin-like protein 1)	539	1045	HR; RW; HH; HY; HQ; AG; GQ; GS; QQ; FG; QY; AF; LW; FY; WW	YDGHPASFPKETDSSISSILESSDDNINLYHNSNIFFPKEVLSSPVLSPNVQPLDILIPHLPSTSLTRNSRQFNRNSKSHPSDNTIFNSAKLKSNIYQPESLQRELASPQAIPLSPITSPMSNMEVPPPDFDFSSDFISDAASGTTTTEVSSSESSILPRDPPSYKDTVLHDNNQKRRPNSKHPTPPSLKASHPNKNSDKNSSETLNKKESMSKIEENKHKRETTPKKRENRDVKSLSTPQREESKDSTSTGNQSNEKNRKRVLSLSSSLHSSPNNSGFAHSALGNLSNESLRSLNRRESVQDNLPSTIRHDNPFFTDLNQVLIEDELKNHDKNELNRHSTNTSSTPASARSSFDYSGINISKDKLNMEPLLSKTETLTNKVNEDSFLRPNDSYVDLLE…
P39943	YER028C	Transcription corepressor MIG3 (Multicopy inhibitor of growth protein 3)	1	393	AK; KQ; DH; DW; EY; EG; EP; AE; DE	MNYLRDRFPPDNDQRPFRCEICSRGFHRLEHKKRHGRTHTGEKPHKCTVQGCPKSFSRSDELKRHLRTHTKGVQRRRIKSKGSRKTVVNTATAAPTTFNENTGVSLTGIGQSKVPPILISVAQNCDDVNIRNTGNNNGIVETQAPAILVPVINIPNDPHPIPSSLSTTSITSIASVYPSTSPFQYLKSGFPEDPASTPYVHSSGSSLALGELSSNSSIFSKSRRNLAAMSGPDSLSSSKNQSSASLLSQTSHPSKSFSRPPTDLSPLRRIMPSVNTGDMEISRTVSVSSSSSSLTSVTYDDTAAKDMGMGIFFDRPPVTQKACRSNHKYKVNAVSRGRQHERAQFHISGDDEDSNVHRQESRASNTSPNVSLPPIKSILRQIDNFNSAPSYFS
P16649	YCR084C	General transcriptional corepressor TUP1 (Flocculation suppressor protein) (Glucose repression regulatory protein TUP1) (Repressor AER2)	105	299	AK; KQ; QR; GR; MR; RW; HL	QQQVQQHLQQQQQQLAAASASVPVAQQPPATTSATATPAANTTTGSPSAFPVQASRPNLVGSQLPTTTLPVVSSNAQQQLPQQQLQQQQLQQQQPPPQVSVAPLSNTAINGSPTSKETTTLPSVKAPESTLKETEPENNNTSKINDTGSATTATTTTATETEIKPKEEDATPASLHQDHYLVPYNQRANHSKPIP
P38330	YBR238C	RNA-binding protein RMD9-like, mitochondrial	1	176	AK; EG; DE	MIRLAQQTQVLKGKPPNQFVPHPTKNSLTHPMKFNGTIAMEHHEHNYAIPYTPATFNNPALATYQVSPANHFVPHFGGNIGANNNNHLAQNNSNNSNNHHNNNRNHHHNNNRNHHQNNHNHSKYNNSNQGNSISPDSPWFHKVCAFEDCVSQTLYMSQTPRRQNMKHHSEHPNSNA
P39952	YER154W	Mitochondrial inner membrane protein OXA1 (Cytochrome oxidase biogenesis protein OXA1) (Oxidase assembly protein 1)	1	85	AK; DK; DH; AF; WW; DW; EY	MFKLTSRLVTSRFAASSRLATARTIVLPRPHPSWISFQAKRFNSTGPNANDVSEIQTQLPSIDELTSSAPSLSASTSDLIANTTQ
P35190	YGL215W	PHO85 cyclin CLG1 (Cyclin-like G1 protein 1)	1	129	AK; KQ; DH; DE	MANTFKYYPETMGNSSGYPISLPFPKGSATSAVNVARQLPKYLGHVPSQSVHTQLPSMASLGYFNQPSSTYYAPPAPLQQHQQPPILPPPGLMYTSNNNSNVIPPPVQMIRDGQQQPQQSNQVNGGVSE
P53974	YNL020C	Actin-regulating kinase 1 (EC 2.7.11.1)	318	809	AK; KQ; DH; WW	ANTQLAGEPSSTTYVPTQKFIPVQSLQSINQPPNMMPVTHVSTTPNLGTFPISINDNNKTEVTAHAGLQVGSHSNLTSPLMKTKSVPLSDEFASLYYKELHPFQKSQTFKSVESFQSPQRKSMPPLSLTPVNNDIFDRVSAINRPNNYVDSETQTIDNMAVPNLKLSPTITSKSLSSTKEIAAPDNINGSKIVRSLSSKLKKVITGESRGNSPIKSRQNTGDSIRSAFGKLRHGFTGNSVNNSRSASFDNNNVNGNGNNTNRRLVSSSTSSFPKFNSDTKRKEESDKNQRLEKRRSMPPSILSDFDQHERNNSRTGSRDYYRSHSPVKKTQASAKTTSKPTLIPDNGNVNINQEKKESIQRRVHNLLKSSDDPVTYKSASGYGKYTDIGTETSNRHSSV…
P53140	YGL107C	RNA-binding protein RMD9, mitochondrial (Dodecamer binding protein) (DBP) (Required for meiotic nuclear division protein 9)	1	176	AK; EG; DE	MIRLAQQTQVLKGKPPNQFVPHPTKNSLTHPMKFNGTIAMEHHEHNYAIPYTPATFNNPALATYQVSPANHFVPHFGGNIGANNNNHLAQNNSNNSNNHHNNNRNHHHNNNRNHHQNNHNHSKYNNSNQGNSISPDSPWFHKVCAFEDCVSQTLYMSQTPRRQNMKHHSEHPNSNA
P40494	YIL095W	Actin-regulating kinase PRK1 (EC 2.7.11.1) (p53-regulating kinase 1)	318	809	AK; KQ; DH; WW	ANTQLAGEPSSTTYVPTQKFIPVQSLQSINQPPNMMPVTHVSTTPNLGTFPISINDNNKTEVTAHAGLQVGSHSNLTSPLMKTKSVPLSDEFASLYYKELHPFQKSQTFKSVESFQSPQRKSMPPLSLTPVNNDIFDRVSAINRPNNYVDSETQTIDNMAVPNLKLSPTITSKSLSSTKEIAAPDNINGSKIVRSLSSKLKKVITGESRGNSPIKSRQNTGDSIRSAFGKLRHGFTGNSVNNSRSASFDNNNVNGNGNNTNRRLVSSSTSSFPKFNSDTKRKEESDKNQRLEKRRSMPPSILSDFDQHERNNSRTGSRDYYRSHSPVKKTQASAKTTSKPTLIPDNGNVNINQEKKESIQRRVHNLLKSSDDPVTYKSASGYGKYTDIGTETSNRHSSV…
Q04410	YDR517W	GRASP65 homolog protein 1	282	371	AK; KQ; QR; GR; MR; RW; HQ	VKHCPQQAQQQGQDDNPVPVPVPVESETAFVPSAFTAPPVPTKKKSKNKKGTQPLAMDDYFNEGRDKSSTAAKSAESDILAPPPQKQSSS
P53035	YGL209W	Regulatory protein MIG2	1	393	AK; KQ; DH; DW; EY; EG; EP; AE; DE	MNYLRDRFPPDNDQRPFRCEICSRGFHRLEHKKRHGRTHTGEKPHKCTVQGCPKSFSRSDELKRHLRTHTKGVQRRRIKSKGSRKTVVNTATAAPTTFNENTGVSLTGIGQSKVPPILISVAQNCDDVNIRNTGNNNGIVETQAPAILVPVINIPNDPHPIPSSLSTTSITSIASVYPSTSPFQYLKSGFPEDPASTPYVHSSGSSLALGELSSNSSIFSKSRRNLAAMSGPDSLSSSKNQSSASLLSQTSHPSKSFSRPPTDLSPLRRIMPSVNTGDMEISRTVSVSSSSSSLTSVTYDDTAAKDMGMGIFFDRPPVTQKACRSNHKYKVNAVSRGRQHERAQFHISGDDEDSNVHRQESRASNTSPNVSLPPIKSILRQIDNFNSAPSYFS
P34072	YNL076W	Negative regulator of RAS-cAMP pathway	90	583	KQ; QR; GR; MR; RW; HY; HQ; HL; AI; AG; IN; AF	PNNKQPIKPKQAAVKQPPLQKANLPPTTAKQNVLTRPMTSPAIAQGAHDRSLDNPNSTNNDVKNDVAPNRQFSKSTTSGLFSNFADKYQKMKNVNHVANKEEPQTIITGFDTSTVITKKPLQSRRSRSPFQHIGDMNMNCIDNETSKSTSPTLENMGSRKSSFPQKESLFGRPRSYKNDQNGQLSLSKTSSRKGKNKIFFSSEDEDSDWDSVSNDSEFYADEDDEEYDDYNEEEADQYYRRQWDKLLFAKNQQNLDSTKSSVSSANTINSNTSHDPVRKSLLSGLFLSEANSNSNNHNTAHSEYASKHVSPTPQSSHSNIGPQPQQNPPSANGIKQQKPSLKTSNVTALASLSPPQPSNNERLSMDIQKDFKTDNESNHLYESNAPLTAQTILPTALST…
P19659	YOL051W	Mediator of RNA polymerase II transcription subunit 15 (Autonomous replication regulatory protein 3) (Basal expression activator protein 1) (Defective silencing suppressor protein 4) (Mediator complex subunit 15) (Transcription regulatory protein GAL11) (Ty insertion suppressor protein 13)	354	516	KQ	DVKNNNNANNNGSNLQRAQNVPMNIIQQQQQQNTNNNDTIATSATPNAAAFSQQQNASSKLYQMQQQQQAQAQAQAQAQAQAQAQAQAQAAQAAQAQAQAQAQAQAQAQAQAQAQAQAQAQAQAQAQAHAQHQPSQQPQQAQQQPNPLHGLTPTAKDVEVIKQ
P22082	YOR290C	Transcription regulatory protein SNF2 (EC 3.6.4.-) (ATP-dependent helicase SNF2) (Regulatory protein GAM1) (Regulatory protein SWI2) (SWI/SNF complex component SNF2) (Transcription factor TYE3)	56	245	QR; RW	MQRQQQGISGSQQNIVPNSSDQAELPNNASSHISASASPHLAPNMQLNGNETFSTSAHQSPIMQTQMPLNSNGGNNMLPQRQSSVGSLNATNFSPTPANNGENAAEKPDNSNHNNLNLNNSELQPQNRSLQEHNIQDSNVMPGSQINSPMPQQAQMQQAQFQAQQAQQAQQAQQAQQAQARLQQGRRLPM
Q12060	YPL254W	Transcriptional coactivator HFI1/ADA1	1	58	MR	MSAIQSPAPKPLQPTYPAASPASTNAYMKPGLIGSPAVSNHTEPNNGNNETAEPQGPN
Q99332	YOR324C	Protein HPH1 (Functionally related to TCP1 protein 1) (High pH protein 1)	1	354	RW; HY; HQ	MQNAQIKSSSKGSGIDGTDRNSKDGVEKRPLEDVKQMIDAGTPDVGHKSTVETKPNVGWQASHSNLAALHEKEQKYEMEHHHARHKLHRQVIPDYTSASTAMFSDCMFNAAPDKVRSLSTMKSSGLSPKHPFNVVATFKGPFPQHSVESKPLDGGYSAKDHFPSFKMLQAQQHPAHRHYKDNDKYGLKSPSRSFVKDKKRLVHRFLKSMEPSSSGQSKDSSALAPAFDPILPNVISKPSKRPTHHSHSSDGSSSTQTDISLQSLLYHDLESSPKKHVSPSRPPSVASESSPAVANPIGLSPKDACNASFSQSSSSSLSSSSSSSSSTSFSQSVAVDPLEPPGNITYSSSNLSLN
Q07351	YDL048C	Zinc finger protein STP4	1	274	RW; HH; HQ; HL	MLVSSSFASSIDSVMSHETMSLRRNPPFIDTPEKMPNPTASPNGTIHHLIDPSLPLLSSTTSSSRSTLSSTLNSPPPPPLTTSYSSYNSSACQSITSSPTDNTALAHNSKCYFPHSLSPTPLSSNSSSHVILPPISSFTNLITVAEREFNGRSNSLHANFTSPVPRTVLDHHRHELTFCNPNNTTGFKTITPSPPTQHQSILPTAVDNVPRSKSVSSLPVSGFPPLIVKQQQQQQLNSSSSASALPSIHSPLTNEHTSRYSSSLKDSAKITKQR
Q12427	YDR169C	Protein STB3 (SIN3-binding protein 3)	139	512	RW; HH; HY; HQ; HL; FG; QY	QESQRRKSNNSNSNSGGKVEMPMKVEHNITNIDGATTPPTAVASTTIPVNIKRSKSPLAAANVVYIDENALASEDEDEEFDEDDHHLHYQNKSRNSSNNFGKSSNGDPYSFGRRRSQVVFADSTPENIEHEIIAQKIRPLLRNRRRSSIKPHTPFISKLNTHQDSSYLSPNTTSTTTPSNNNSNSNQAKIDLEKLTATSEPTSRRASRLSVSKESSIRSTLFPNKNYLIVTTNPNSKATSVSTSPKLEEQMNVSSNPIVLSDKEKHRVASQHLNGESSPQLVPHSHHQPHSDTDEEDWESIGAASLRNNSLAPNIDSVASSTNGVVSPKPTNPSFTNSQNGDIEPPLQHDQQKHEQQPRNGEDNSAAFLLMSLK
P28003	YAL034C	SWIRM domain-containing protein FUN19	1	318	RW	MGLYSPESEKSQLNMNYIGKDDSQSIFRRLNQNLKASNNNNDSNKNGLNMSDYSNNSPYGRSYDVRINQNSQNNGNGCFSGSIDSLVDEHIIPSPPLSPKLESKISHNGSPRMASSVLVGSTPKGAVENVLFVKPVWPNGLSRKRYRYATYGFLSQYKIFSNLAQPYSKNIINRYNNLAYNARHKYSKYNDDMTPPPLPSSSSRLPSPLASPNLNRQARYNMRKQALYNNNLGKFESDTEWIPRKRKVYSPQRRTMTTSPHRAKKFSPSASTPHTNIASIEAIHDAPQYIPNVSWKKLPDYSPPLSTLPTDSNKSLKI
Q05937	YLR375W	Zinc finger protein STP3	1	274	RW; HH; HQ; HL	MLVSSSFASSIDSVMSHETMSLRRNPPFIDTPEKMPNPTASPNGTIHHLIDPSLPLLSSTTSSSRSTLSSTLNSPPPPPLTTSYSSYNSSACQSITSSPTDNTALAHNSKCYFPHSLSPTPLSSNSSSHVILPPISSFTNLITVAEREFNGRSNSLHANFTSPVPRTVLDHHRHELTFCNPNNTTGFKTITPSPPTQHQSILPTAVDNVPRSKSVSSLPVSGFPPLIVKQQQQQQLNSSSSASALPSIHSPLTNEHTSRYSSSLKDSAKITKQR
P14737	YDR217C	DNA repair protein RAD9	1	771	RW; HH; HY; HQ; HL; AI; AG; IN; GQ; GS; DK; ER; QQ; FG; QY; AF; LW; FY; WW	MSGQLVQWKSSPDRVTQSAIKEALHSPLADGDMNEMNVPVDPLENKVNSTNIIEGSPKANPNPVKFMNTSEIFQKSLGLLDESPRHDDELNIEVGDNDRPNANILHNERTPDLDRIANFFKSNRTPGKENLLTKYQSSDLEDTPLMLRKKMTFQTPTDPLEQKTFKKLKSDTGFCYYGEQNDGEENASLEVTEADATFVQMAERSADNYDCALEGIVTPKRYKDELSKSGGMQDERVQKTQIMISAESPNSISSYDKNKITGNGRTTRNVNKVFNNNEDNIGAIEEKNPVKKKSENYSSDDLRERNNQIIQSNESEEINELEKNLNVSGRENDVNNLDIDINSAVSGTPSRNNAEEEMYSSESVNNREPSKKWIFRYSKDKTENNSNRSTQIVNNPRTQ…
P36076	YKL088W	Coenzyme A biosynthesis protein 3	1	293	RW; HY	MTDEKVNSDQNMNGKQGVNLISSLPTTQVPVSILTNKERRKSIHDESNFERSDSHEDQSKSNSNRRNIYKNDYSTNLRDFSFANLKQNSERNKDGHEIQINTSMPANTNGQQKRFSPSLPSAVSFTVPEVERLPYHRYSISNKPGKQQQQQEQLQQNQQQEEQQKAQLQEQNQRAKQQEEVKQIQEQVQKKQTERQQLIDEKERIANAIFKENTTNDGTDIRKHSVSSGTSNSEDEVDSPSMEKNSIVHMPGDFIYFNPKSNASKPITAKAAPLSANNSTHKNKEVITAPTGP
P50077	YGR217W	Calcium-channel protein CCH1	1	299	RW; HH; HY; HQ; HL; DK; QQ; FG; QY; AF; LW; FY; WW	MQGRKRTLTEPFEPNTNPFGDNAAVMTENVEDNSETDGNRLESKPQALVPPALNIVPPESSIHSTEEKKGDEYNGNDKDSSLISNIFRTRVGRSSHENLSRPKLSLKTASFGAAESSRRNVSPSTKSAKSSSQYIDLNDERLRRRSFSSYSRSSSRRVSNSPSSTDRPPRSAKVLSLIAADDMDDFEDLQKGFKSAIDEEGLTWLPQLKSEKSRPVSDVGEDRGEGEQESIPDVHTPNVGASATPGSIHLTPEPAQNGSVSEGLEGSINNSRKKPSPKFFHHLSPQKEDKDQTEVIEYA
P39734	YAL028W	Protein HPH2 (Functionally related to TCP1 protein 2) (High pH protein 2)	1	354	RW; HY; HQ	MQNAQIKSSSKGSGIDGTDRNSKDGVEKRPLEDVKQMIDAGTPDVGHKSTVETKPNVGWQASHSNLAALHEKEQKYEMEHHHARHKLHRQVIPDYTSASTAMFSDCMFNAAPDKVRSLSTMKSSGLSPKHPFNVVATFKGPFPQHSVESKPLDGGYSAKDHFPSFKMLQAQQHPAHRHYKDNDKYGLKSPSRSFVKDKKRLVHRFLKSMEPSSSGQSKDSSALAPAFDPILPNVISKPSKRPTHHSHSSDGSSSTQTDISLQSLLYHDLESSPKKHVSPSRPPSVASESSPAVANPIGLSPKDACNASFSQSSSSSLSSSSSSSSSTSFSQSVAVDPLEPPGNITYSSSNLSLN
P48415	YPL085W	COPII coat assembly protein SEC16 (Protein transport protein SEC16)	1420	2194	RW; HH; HY; HQ; HL; AI; AG; IN; GQ; GS; DK; ER; QQ; FG; QY; AF; LW; FY; WW	DDIDALNKKNDKKKVFDGFTPGSSANSSTVDLTQTFTPFQAQVTSQSYVDTTALLHNAHNVPSHSVLHSKPSNVSKGLVEANLPYTHRIGDSLQGSPQRIHNTQFAAAEPQMASLRRVRTDQHTNEKALKSQQILEKKSTAYTPQFGQNHSVPMEKSNSNVPSLFADFPAPPKLGTVPSNYVSSPDLVRRESIISTGSEFLPPPKIGVPTKANSSQGSLMYSPSVEALPIDPVVPQVHETGYNDFGNKHSQKSMPEDESHTSHDNSNADQNTLKDSADVTDETMDIEGPGFNDVKNLLPMEPNHQPTSTVNPIQTISDDIQPILQTNVEVRGTDASKMENSLPSIENERSSEEQPENISKSASSAYLPSTGGLSLENRPLTQDENSISETVQSTYLPAG…
Q99326	YOR338W	SWIRM domain-containing protein YOR338W	1	318	RW	MGLYSPESEKSQLNMNYIGKDDSQSIFRRLNQNLKASNNNNDSNKNGLNMSDYSNNSPYGRSYDVRINQNSQNNGNGCFSGSIDSLVDEHIIPSPPLSPKLESKISHNGSPRMASSVLVGSTPKGAVENVLFVKPVWPNGLSRKRYRYATYGFLSQYKIFSNLAQPYSKNIINRYNNLAYNARHKYSKYNDDMTPPPLPSSSSRLPSPLASPNLNRQARYNMRKQALYNNNLGKFESDTEWIPRKRKVYSPQRRTMTTSPHRAKKFSPSASTPHTNIASIEAIHDAPQYIPNVSWKKLPDYSPPLSTLPTDSNKSLKI
Q08001	YLR072W	Membrane-anchored lipid-binding protein LAM6 (Lipid transfer at contact site protein 1) (Lipid transfer protein anchored at membrane contact sites 1)	1	209	HH; HY; HQ	MSDVDNWEPVSDNEDSTDSVKQLGPPFEHASNNDNAGDTEAESLQEVPLNTETNDVRKNLVVITNQSAADEHPTEIKHDQSRTSSTSSFFSGMISSFKSNVPSPVSRSTTPTSPVSQPSIISHRREPSMGSKRRSSRRISNATIAEIGSPLQQVEKPDEVKTRLTPSQMKEDNYDHRRFVEERYMDTPYHYASEQRNKDFHETFKSVPK
P35187	YMR190C	ATP-dependent helicase SGS1 (EC 5.6.2.4) (DNA 3'-5' helicase Sgs1) (Helicase TPS1)	1	660	HH; HY; HQ; AI; AG; IN; GQ; GS; QQ; QY; AF; LW	MVTKPSHNLRREHKWLKETATLQEDKDFVFQAIQKHIANKRPKTNSPPTTPSKDECGPGTTNFITSIPASGPTNTATKQHEVMQTLSNDTEWLSYTATSNQYADVPMVDIPASTSVVSNPRTPNGSKTHNFNTFRPHMASSLVENDSSRNLGSRNNNKSVIDNSSIGKQLENDIKLEVIRLQGSLIMALKEQSKLLLQKCSIIESTSLSEDAKRLQLSRDIRPQLSNMSIRIDSLEKEIIKAKKDGMSKDQSKGRSQVSSQDDNIISSILPSPLEYNTSSRNSNLTSTTATTVTKALAITGAKQNITNNTGKNSNNDSNNDDLIQVLDDEDDIDCDPPVILKEGAPHSPAFPHLHMTSEEQDELTRRRNMRSREPVNYRIPDRDDPFDYVMGKSLRDDY…
P13186	YLR096W	Serine/threonine-protein kinase KIN2 (EC 2.7.11.1)	518	890	HH; HY; HL; AI; IN; FG; QY; AF; LW; FY	QRQSHENIEKLSEIPESVKQRDVEVNTTAMKSEPEATLATKDTSVPFTPKNSDGTEPPLHVLIPPRLAMPEQAHTSPTSRKSSDNQRREMEYALSPTPQGNDYQQFRVPSTTGDPSEKAKFGNIFRKLSQRRKKTIEQTSVNSNNSINKPVQKTHSRAVSDFVPGFAKPSYDSNYTMNEPVKTNDSRGGNKGDFPALPADAENMVEKQREKQIEEDIMKLHDINKQNNEVAKGSGREAYAAQKFEGSDDDENHPLPPLNVAKGRKLHPSARAKSVGHARRESLKYMRPPMPSSAYPQQELIDTGFLESSDDNKSDSLGNVTSQTNDSVSVHSVNAHINSPSVEKELTDEEILQEASRAPAGSMPSIDFPRSLF
P40467	YIL130W	Activator of stress genes 1	672	963	HH; HL	LHSSPSNESAFLVTNNSSALKPHLGDSLQPPVFFSSQDTKNSFSLAKSEESTNDYAMANYLNNTPISENPLNEAQQQDQVSQGTTNMSNERDPNNFLSIDIRLDNNGQSNILDATDDVFIRNDGDIPTNSAFDFSSSKSNASNNSNPDTINNNYNNVSGKNNNNNNITNNSNNNHNNNNNDNNNNNNNNNNNNNNNNNSGNSSNNNNNNNNNKNNNDFGIKIDNNSPSYEGFPQLQIPLSQDNLNIEDKEEMSPNIEIKNEQNMTDSNDILGVFDQLDAQLFGKYLPLNYPS
P43560	YFL042C	Membrane-anchored lipid-binding protein LAM5 (Lipid transfer at contact site protein 2) (Lipid transfer protein anchored at membrane contact sites 1)	1	209	HH; HY; HQ	MSDVDNWEPVSDNEDSTDSVKQLGPPFEHASNNDNAGDTEAESLQEVPLNTETNDVRKNLVVITNQSAADEHPTEIKHDQSRTSSTSSFFSGMISSFKSNVPSPVSRSTTPTSPVSQPSIISHRREPSMGSKRRSSRRISNATIAEIGSPLQQVEKPDEVKTRLTPSQMKEDNYDHRRFVEERYMDTPYHYASEQRNKDFHETFKSVPK
P14291	YLR263W	Protein RED1 (Reductional division protein 1)	350	736	HH; HY; HQ; HL; AI; AG; IN; GQ; GS; QQ	SEVQNFLVLDYIEEEPENEGEEEEQIGRADEQKEDEEEESLDELSTPMVYPIKSSIPHNHNEKVQLVTPDRSVSIRSDEWDLKSNTEDEEGNVLADLKISSTKETKRQTDYVHIDSEDQSPVVSAQMRKMRRESTKTLEILRQEFKDKDVQNKEDQSEQIQNPFVNTSSLVVGKSCLVNPKEKPNIDQTVVGITELKSNSSIKKRDINILDTIFGQPPSKKQKQFHKKEKKKQQKKLTNFKPIIDVPSQDKRNLRSNAPTKPKSIKVSKLRTDKKVTGEKSSPETAAEKVDDQTVRSNDEQAMSRATKEKCFPDVNEGKEITKDDAKVSLESKKNNETFVDSSVVEKHTPPDKDCNNCNITDILESTTVIDLQSPHGLSAPGQNTFT
P33301	YDR369C	DNA repair protein XRS2	318	853	HH; HY; HL; AI; AG; IN; GQ; GS; DK; ER; QQ; FG; QY; AF; LW; FY; WW	SSRTLDNGKFDQISEGMSTILKTSRAPEVEASPVVSKKRKLNRRRVLPLDSLDFFAGGLSTKTLSENRSLTDAKRLNCGAESKTVISSPNIAEADEKHAPFLQNALKPTEDIGKKSGHSSPGAIIVSSPNLGTVNTSEDSLDKSLQSHKLPQPSLPEVAGIGSQTISSNSADYETAAVNSMDDAEVTKNFRVNHHQNIEQPSKNIRKLSNYSREISSPLQENCKSPVKELSIKEKSGTPHAFVEAIQETKNREVKRVKSTIVELKDEELSEEAINQLKNLAIVEPSNNLLRKSFDSEGNKTSRTTEKWENSLMEPEWHKRKNFKTFVKVRPKSKAHKEEGKNNTQSSDFIRNAAFLITRNYVPLKKYSKKDTTTKWGTEENEDMFALTEMERFGSNTFM…
P33400	YHL027W	pH-response transcription factor pacC/RIM101 (Regulator of IME2 protein 1) (pH-response regulator protein RIM101)	237	624	HH; HL; AG; GQ; GS; FG; AF; LW	SGGILKRKRGPKWGSKRTSKKNKSCASDAVSSCSASVPSAIAGSFKSHSTSPQILPPLPVGISQHLPSQQQQRAISLNQLCSDELSQYKPVYSPQLSARLQTILPPLYYNNGSTVSQGANSRSMNVYEDGCSNKTIANATQFFTKLSRNMTNNYILQQSGGSTESSSSSGRIPVAQTSYVQPPNAPSYQSVQGGSSISATANTATYVPVRLAKYPTGPSLTEHLPPLHSNTAGGVFNRQSQYAMPHYPSVRAAPSYSSSGCSILPPLQSKIPMLPSRRTMAGGTSLKPNWEFSLNQKSCTNDIIMSKLAIEEVDDESEIEDDFVEMLGIVNIIKDYLLCCVMEDLDDEESEDKDEENAFLQESLEKLSLQNQMGTNSVRILTKYPKIL
P13185	YDR122W	Serine/threonine protein kinase KIN1 (EC 2.7.11.1)	518	890	HH; HY; HL; AI; IN; FG; QY; AF; LW; FY	QRQSHENIEKLSEIPESVKQRDVEVNTTAMKSEPEATLATKDTSVPFTPKNSDGTEPPLHVLIPPRLAMPEQAHTSPTSRKSSDNQRREMEYALSPTPQGNDYQQFRVPSTTGDPSEKAKFGNIFRKLSQRRKKTIEQTSVNSNNSINKPVQKTHSRAVSDFVPGFAKPSYDSNYTMNEPVKTNDSRGGNKGDFPALPADAENMVEKQREKQIEEDIMKLHDINKQNNEVAKGSGREAYAAQKFEGSDDDENHPLPPLNVAKGRKLHPSARAKSVGHARRESLKYMRPPMPSSAYPQQELIDTGFLESSDDNKSDSLGNVTSQTNDSVSVHSVNAHINSPSVEKELTDEEILQEASRAPAGSMPSIDFPRSLF
P43573	YFL023W	Bud site selection protein 27	118	644	HH; HY; HQ; AI; AG; IN; GQ; GS; DK; ER; QQ; FG; QY; AF; LW; FY	HMEDGNGIEEDEANNDEDFLPSMEIREELDDEGNVISSSVTPTTKQPSQSNSKKEQTPAVGPKEKGLAKEKKSKSFEENLKGKLLKRNDEVKKKVQPSKVDTENVYTFADLVQQMDQQDELEDGYIETDEINYDYDAFENSNFKVNDNYEEDDEDEDEEEYLNHSIIPGFEAQSSFLQQIQRLRAQKQSQDHEREEGDVNKSLKPILKKSSFAENSDKKQKKKQVGFASSLEIHEVENLKEENKRQMQSFAVPMYETQESTGIANKMTSDEFDGDLFAKMLGVQEADEVHEKYKEELINQERLEGEASRSNRRTRVSRFRKDRASKKENTLSTFKQETTRSVENEVVEKEPVVGDIIEKEPVVGDVIEKEPVVGDVIEKEPAVTDIVEREPAVNDIVER…
P38785	YHR061C	GTPase-interacting component 1	1	382	HY; AI; AG; IN; GQ; GS; DK; ER; QQ; FG; QY; AF; LW; FY; WW	MTSASITNTGNETMNLPQMRSIWLDEDEEAEKLYGLQAQQFMGSDDEENLGITFINSDKPVLSNKKNIELPPLSPNSHPSCHHRRSNSNSAKSKESSSSSSSANKTNHKKVFLKLNLLKKKLLGAQPDIRGKGISTPFDFQHISHADTRNGFQDEQLQEPSSLSTEIKDDYTSSSSKRDSKSLNKAFVTERIPANRESKLISRSHENKTSRLSVARSISVTSSNYSKNTQGNNHSINGRVVSTSTMATSIFEYSPNASPKQFKNKSHALGHRYTNSTDSSESSLDFLKNYNFPTLLEDKPILDFLPRSQRSSAYRSLLETPNSNKDSAKAFFPSRQSPLPKRRNSIATPSPQSKFSYSDSPVNHRKSFDDVLYSFNQLEPLQ
P50111	YMR273C	Protein ZDS1 (Protein NRC1) (RT2GS1)	1	831	HY; HQ; HL; AI; AG; IN; GQ; GS; DK; ER; QQ; FG; QY; AF; LW; FY; WW	MVLMEDMQNKDGHNTVENSSGGTDSNNNIQMRRMRKTQLSKKELFEKRKSDVLIAAKSLDTEIQNVKNLKRLSIGSMDLVIDPELEFKVNSRNSYSSDSSKESLQESLHEENIIRSEQKEEQGSEDNDAYEEGDATNVDDSIDITQTEYLHDEETLEKEKIIRNASSSTSSSARVTSRNRRLSGVKTLAHDVVLDVENDHDSKMVDLTQNLLWVPADQHPNVKPENYLELIQDTLQNIQISTNQDIDENKLELGNNHVISNRKRTGSVVRRPSRLKTSYTKFDDEPPLADKPQEGEIQVDKRISSSDIKTIRSVSLKEITEELTKISNNAGLTDSDAVTLARSLSMSGSFTNESLHLNGNHTENDNEFASNMFNETGLTIPERSSLRRSKFNTYKIRLE…
P38741	YHL024W	Meiotic activator RIM4 (Regulator of IME2 protein 4)	417	712	HY; AI; IN; LW	YKEVGGRHNRKFSGKNGGSNFNHHQFFSTRSGKTFTGPELNLAPPPINMYRKMSGGSQQESETMMPYMPMGPMPMGPPPPNAASLSDFDMFPPSYSTFMKGMMPLRRKSMPNSWSSPSSKSVNSENESVNGGDENSELPSEIPESSGRYNAANSFTTYNNSSAGNSNNNNNNNNSNSNKSQYKKRYARRSSYGYNEVPPKPYYFQPYYYHPMQYHMGPMGPLHPSQGSAGNHHPYMMVYPMSPPPPSGLDGSMIPPPINVSQSHAANHGSTHVHANEFISNDTGDINEDNKAYSLD
P54786	YML109W	Protein ZDS2	1	831	HY; HQ; HL; AI; AG; IN; GQ; GS; DK; ER; QQ; FG; QY; AF; LW; FY; WW	MVLMEDMQNKDGHNTVENSSGGTDSNNNIQMRRMRKTQLSKKELFEKRKSDVLIAAKSLDTEIQNVKNLKRLSIGSMDLVIDPELEFKVNSRNSYSSDSSKESLQESLHEENIIRSEQKEEQGSEDNDAYEEGDATNVDDSIDITQTEYLHDEETLEKEKIIRNASSSTSSSARVTSRNRRLSGVKTLAHDVVLDVENDHDSKMVDLTQNLLWVPADQHPNVKPENYLELIQDTLQNIQISTNQDIDENKLELGNNHVISNRKRTGSVVRRPSRLKTSYTKFDDEPPLADKPQEGEIQVDKRISSSDIKTIRSVSLKEITEELTKISNNAGLTDSDAVTLARSLSMSGSFTNESLHLNGNHTENDNEFASNMFNETGLTIPERSSLRRSKFNTYKIRLE…
Q03935	YDR259C	AP-1-like transcription factor YAP6	1	226	HY	MQNPPLIRPDMYNQGSSSMATYNASEKNLNEHPSPQIAQPSTSQKLPYRINPTTTNGDTDISVNSNPIQPPLPNLMHLSGPSDYRSMHQSPIHPSYIIPPHSNERKQSASYNRPQNAHVSIQPSVVFPPKSYSISYAPYQINPPLPNGLPNQSISLNKEYIAEEQLSTLPSRNTSVTTAPPSFQNSADTAKNSADNNDNNDNVTKPVPDKDTQLISSSGKTLRNTR
P38750	YHL008C	Uncharacterized transporter YHL008C	271	626	HY; GQ; GS; QQ	RLSLPEYEARDEQPELNMDSRVVRIQKNECDDDATETGEDLENLTEKGFASIYNTNHDNSSYFTGRSLNSLRSIPSSVITSDNVTMESDLGEPVQFIPKSNSTTRSPHLGLPHNLPHNHSIKSINRHRINKRHSLRSPPGVFPVRGMGEPLEREKTIEDATYDPKENELFLRRAETHNSAYVKNKKKEDDNLLRLVKTEEDREQKEYEKNGGYNILENKPGTRLEKIITHLAENVSSREVTPPILPRTTQDTFPHNAPASSPAYTDDAHSLRKANSTTLGGLFRAVSKEFHSSKDAESPDDLLKKMAAVGINRNARITANNVAGIVNLNKEDLDSTTRRQKITEPKNFYNRHTSPQ
Q06648	YDR309C	GTPase-interacting component 2	1	382	HY; AI; AG; IN; GQ; GS; DK; ER; QQ; FG; QY; AF; LW; FY; WW	MTSASITNTGNETMNLPQMRSIWLDEDEEAEKLYGLQAQQFMGSDDEENLGITFINSDKPVLSNKKNIELPPLSPNSHPSCHHRRSNSNSAKSKESSSSSSSANKTNHKKVFLKLNLLKKKLLGAQPDIRGKGISTPFDFQHISHADTRNGFQDEQLQEPSSLSTEIKDDYTSSSSKRDSKSLNKAFVTERIPANRESKLISRSHENKTSRLSVARSISVTSSNYSKNTQGNNHSINGRVVSTSTMATSIFEYSPNASPKQFKNKSHALGHRYTNSTDSSESSLDFLKNYNFPTLLEDKPILDFLPRSQRSSAYRSLLETPNSNKDSAKAFFPSRQSPLPKRRNSIATPSPQSKFSYSDSPVNHRKSFDDVLYSFNQLEPLQ
Q06315	YLR187W	Protein SKG3 (Suppressor of lethality of KEX2-GAS1 double null mutant protein 3)	449	1025	HY; AI; AG; IN	YKGCGNKTVSVSSGMMKSPAISSAELFEGYDSLPERQMESPQKSKMKSPTLASTDDINSASASVNSHATSVKQTELFVTDNSSKINDSVSAQSSVTTNFKDTFTTPMTSGMLNHENSERSFGSGLKLKITDSNLENMEDVEAKSANEFSTTPEDKHIHLANAAELSALYDKYSTSPFGKSEANSSPKPQKLEVKDRSKNENRSPYERYVGTSAESKTFEIGNVRESKSTINTSLSSPLRVEDSRRSKNEDLGSLKEFEELSQKISNMGMANISSEALSDTAENSSFVTDLNLNINNSSSVNLNEEQRVPDFGEENVFDPDYMEQNQMLETESRYTTDEFDFSDNQDAASSNYSNGQTNRTVTETLSASDRNDKIPHSSLFTNLNQLTSNGGNYQDREDF…
P53836	YNL278W	CCR4-NOT transcriptional complex subunit CAF120 (120 kDa CCR4-associated factor)	449	1025	HY; AI; AG; IN	YKGCGNKTVSVSSGMMKSPAISSAELFEGYDSLPERQMESPQKSKMKSPTLASTDDINSASASVNSHATSVKQTELFVTDNSSKINDSVSAQSSVTTNFKDTFTTPMTSGMLNHENSERSFGSGLKLKITDSNLENMEDVEAKSANEFSTTPEDKHIHLANAAELSALYDKYSTSPFGKSEANSSPKPQKLEVKDRSKNENRSPYERYVGTSAESKTFEIGNVRESKSTINTSLSSPLRVEDSRRSKNEDLGSLKEFEELSQKISNMGMANISSEALSDTAENSSFVTDLNLNINNSSSVNLNEEQRVPDFGEENVFDPDYMEQNQMLETESRYTTDEFDFSDNQDAASSNYSNGQTNRTVTETLSASDRNDKIPHSSLFTNLNQLTSNGGNYQDREDF…
P39936	YGL049C	Eukaryotic initiation factor 4F subunit p130 (eIF-4F p130) (eIF4F p130) (Translation initiation factor 4(4)-F(6) subunit gamma(3) protein 2) (eIF4G2) (mRNA cap-binding protein complex subunit p130)	1	382	HY; HQ	MTDQRGPPPPHPQQANGYKKFPPHDNQYSGANNSQPNNHYNENLYSAREPHNNKQYQSKNGKYGTNKYNNRNNSQGNAQYYNNRFNNGYRLNNNDYNPAMLPGMQWPANYYAPQMYYIPQQMVPVASPPYTHQPLNTNPEPPSTPKTTKIEITTKTGERLNLKKFHEEKKASKGEEKNDGVEQKSKSGTPFEKEATPVLPANEAVKDTLTETSNEKSTSEAENTKRLFLEQVRLRKAAMERKKNGLISETEKKQETSNHDNTDTTKPNSVIESEPIKEAPKPTGEANEVVIDGKSGASVKTPQHVTGSVTKSVTFNEPENESSSQDVDELVKDDDTTEISDTTGGKTVNKSDDETINSVITTEENTVKETEPSTSDIEMPTV
P39935	YGR162W	Eukaryotic initiation factor 4F subunit p150 (eIF-4F p150) (eIF4F p150) (Translation initiation factor 4(4)-F(6) subunit gamma(3) protein 1) (eIF4G1) (mRNA cap-binding protein complex subunit p150)	1	382	HY; HQ	MTDQRGPPPPHPQQANGYKKFPPHDNQYSGANNSQPNNHYNENLYSAREPHNNKQYQSKNGKYGTNKYNNRNNSQGNAQYYNNRFNNGYRLNNNDYNPAMLPGMQWPANYYAPQMYYIPQQMVPVASPPYTHQPLNTNPEPPSTPKTTKIEITTKTGERLNLKKFHEEKKASKGEEKNDGVEQKSKSGTPFEKEATPVLPANEAVKDTLTETSNEKSTSEAENTKRLFLEQVRLRKAAMERKKNGLISETEKKQETSNHDNTDTTKPNSVIESEPIKEAPKPTGEANEVVIDGKSGASVKTPQHVTGSVTKSVTFNEPENESSSQDVDELVKDDDTTEISDTTGGKTVNKSDDETINSVITTEENTVKETEPSTSDIEMPTV
P40917	YOR028C	AP-1-like transcription factor YAP4 (Chromosome instability protein 5) (Transcription activator CIN5)	1	226	HY	MQNPPLIRPDMYNQGSSSMATYNASEKNLNEHPSPQIAQPSTSQKLPYRINPTTTNGDTDISVNSNPIQPPLPNLMHLSGPSDYRSMHQSPIHPSYIIPPHSNERKQSASYNRPQNAHVSIQPSVVFPPKSYSISYAPYQINPPLPNGLPNQSISLNKEYIAEEQLSTLPSRNTSVTTAPPSFQNSADTAKNSADNNDNNDNVTKPVPDKDTQLISSSGKTLRNTR
P46949	YGR196C	Protein FYV8 (Function required for yeast viability protein 8)	1	710	HY; AI; AG; IN; GQ; GS; QQ	MSTEQVGRKKSYRWVSASQASYDGAGWDSSDEYDYSSEDGTKGSEIHKQKISNLPSLPKLNYTDVNGEHDENTGENKDSNDNNVSKSDISPSDKEVGYLSDGVPKLMASRESVELQAKKSSEHSKSDYLSSTASLKSPSENKKSPHTNRAVNEDLDNLIEQISREMTPEIRQTSDFRRDSDSCDEIQNEAPLGEAVPSSSSPVEEDEKSHSLGVSMDTNEADTTFNTPTRNGNEHLSSDGDVSEQKDDEFKVSERGYLADILPAEKEENLQQEDDGEVESSGALEKKEKSEEKTSIRNRNSTSSGQDKVAKPKPVANETKTSDNGYRNSFFNDYQHSSDSEEDDNNEGNSGSSDDDNRSSVSDKHADINRQSKQLDTTDDDALSYTESIKYSTNETEEE…
P23624	YHR014W	Meiosis-specific protein SPO13 (Sporulation-specific protein 13)	1	290	HY; AI; IN	MAPRKRFRLLELGSPTHSKRKVQKPLQEKTPNLRVSPLAFKIGKEIKNKEIRKTKKTESENIFNSKHVDLRLESPHPGLNFVSDAQQYSKAGDVRYLKNKSSNTLKNERQTIERPSFDNSLRFEDIEQPPKSTSTPVLSQSSQINVEREAPMFPVPYYIAPSPMYNFSPYQNFVGNPTFLTPSHNPNLNYAIPIQRPELLYPNVNVYDSPLFKKTRLPHQTKSLDKEKNYQYLPIYPVSISNNGDFVGQETPRAAPKLSKKRLSNTLDVNCSDYESSGQNATYNDSESSL
P54072	YLR152C	Uncharacterized transporter YLR152C	172	376	HY; HQ; AG; GQ; QQ	TKEPDSENITPSVSPAIDDRKLTEITKLPNITRPTNAYQSEDARSNSDLSCNSITTNEMTPQAFYEGFTGYIKPYKESNGASHKFESDLPHAEIYRVSSTYSSPGALEFSRIDGSSLSYSRISKNSDGRSYRRKRKADMNELISKYSAAEKIRQGELDLSRPLSLTEEVGSRNASIGNVHTGYTDESSIEEENCTNMATDGRGSL
P39001	YDR207C	Transcriptional regulatory protein UME6 (Negative transcriptional regulator of IME2) (Regulator of inducer of meiosis protein 16) (Unscheduled meiotic gene expression protein 6)	1	768	HY; HQ; HL	MLDKARSQSKHMDESNAAASLLSMETTANNHHYLHNKTSRATLMNSSQDGKKHAEDEVSDGANSRHPTISSASIESLKTTYDENPLLSIMKSTCAPNNTPVHTPSGSPSLKVQSGGDIKDDPKENDTTTTTNTTLQDRRDSDNAVHAAASPLAPSNTPSDPKSLCNGHVAQATDPQISGAIQPQYTATNEDVFPYSSTSTNSNTATTTIVAGAKKKIHLPPPQAPAVSSPGTTAAGSGAGTGSGIRSRTGSDLPLIITSANKNNGKTTNSPMSILSRNNSTNNNDNNSIQSSDSRESSNNNEIGGYLRGGTKRGGSPSNDSQVQHNVHDDQCAVGVAPRNFYFNKDREITDPNVKLDENESKINISFWLNSKYRDEAYSLNESSSNNASSNTDTPTNSR…
Q06164	YLR320W	E3 ubiquitin-protein ligase substrate receptor MMS22 (Methyl methanesulfonate-sensitivity protein 22) (Synthetically lethal with MCM10 protein 2)	1	574	HY; HL; AG; IN; GQ; GS; DK; ER; DH; QQ; FG; QY; AF; LW; FY; WW	MDVDEPNPIVISDSEATDEEISIIYEPEFNENYLWAEENVQEASRSQKIVTERLSLDSTAGESCTPSVVTDTQVTTGLRWSLRKRKAIQKMPYSLERIKHRQLLEGYDISSFDSISNQLTLPKNASTVIHSNDILLTKRTGKPLDEQKDVTIDSIKPENSSVQSQRYDSDEEIPKKRHRTFKDLDQDIVFQSGDSTEDEQDLASTNLQNTQNDEVIFRGRVLNVRTGYRGVLPRVAWEKSLQKQQSSKVTKRKTQLLNHKGVAKRKMNRSAHIEDEEQNLLNDLIAPDDELDIEENAPPDIYLGNLPEDREANEKELKELQEYYESKYSEDAQSAGTSGFNLNEEYRNEPVYELEYDGPGSCISHVSYKDQPIIYLNSRHSDSGFSEQYNISAEDNQSV…
Q04007	YDR186C	SRP-independent targeting protein 1	287	876	HY; AI; AG; IN; GQ; GS; QQ	EYSDAVNEDKGDDQSNTSLKRNSSSLLNFQNSVLTSNKDKSVRIRSLSINRKSNRAHMFKTNESITTIPSTSINNLIGQESNLRKQPSGTALHLQSHLHPHSRSQSYSSSNMSRSPSPFPYGKTPSNDELVYDELNNQINEVQDRAKNEEIVLYNNNNYDDYTKERGEQEQDRTSYADEYGFNYDDEEGGNEDNYDDDEDDDDDDDDDDESDDEGLSFYAPSILSRSGSSTDVLSSGIDSMAKNSKETRGRFRSLSLMDPALQKPFNQKFPNSQQPDSAGASSPKRSTSSNHFTNVYVHDGDFDGTDTINNKKNLSSATLIKRKSLMNRNLAPSISNGLIPPEFISRISTPSTSASSSNSSLNDMSTVSNAFSKLLNDTSKKQKFLNSPIPQHTQQASP…
Q06810	YPR075C	Protein OPY2 (Overproduction-induced pheromone-resistant protein 2)	65	359	HY; AG; IN; QQ; AF; LW	KQSDSQLSSLSSSSSSSSSSNSNEKTSLIVGFTVGIVGGAMLIALVALYFINKRYWKPKRQKNKALKLEEASQSYGNEEEYFDDEDDDDEDDEDDGGMRKDESHTLFNTSLVPPTLNVPGNRSSASTTRTRASNILPIAYIPGVTSGLSTDKLQSKLRSSSKRQNAAGDIRSHITLGSSILDGLDDEDDEHNQVLNKDADDNLITAIRAKPKLVQIAEEESDKEIQDLDVIEEQTEADDLSHMAKSEASHGNNDEDDDEEGSFILDLEIPESIRESTQGSRTESPFEDKFEIHDE
P33202	YKL010C	Ubiquitin fusion degradation protein 4 (UB fusion protein 4) (EC 2.3.2.-) (HECT-type E3 ubiquitin transferase UFD4) (EC 2.3.2.26)	1	180	HY; AI	MSENNSHNLDEHESHSENSDYMMDTQVEDDYDEDGHVQGEYSYYPDEDEDEHMLSSVGSFEADDGEDDDNDYHHEDDSGLLYGYHRTQNGSDEDRNEEEDGLERSHDNNEFGSNPLHLPDILETFAQRLEQRRQTSEGLGQHPVGRTLPEILSMIGGRMERSAESSARNERISKLIENTG
P32945	YPL179W	Serine/threonine-protein phosphatase PPQ (EC 3.1.3.16)	1	238	HY; HQ; AI; GQ; DK; ER; QQ; LW; FY; WW	MRRSPSRSNNNFAVPNCSTNSNSSQQQLTTPSDDLNSNEPNDPDDSRSLPTIKKFNNKHSINNYNTLASAGKNNNNKRASNDNLLIPGENAHKQKIYTKDENLKSLYLDIDVSVAKALSSSATAPKLINTARTSSTTTATTSNNILTSPSYRESNYSSPSSYSFSSYYSSATSASSSTSSFLKSSGLSSRVKSPSSSVKAGSFGAPSSPTSGIPNPKSSKKPIFLRRYSHDTSSNEGL
Q03213	YMR172W	High-osmolarity-induced transcription protein 1	1	158	HY; HQ	MSGMGIAILCIVRTKIYRITISFDYSTLMSPFFLFLMMPTTLKDGYRMNSQVNEDAIGINLDLSLPTHISPTTGSESASGSNASTLRNDGNALDGGLLRTSAAISAPTGTSQPTETIGEKLSNEERVNSNVSASNSTTAGTGRMLSQSLTNDSPSNEI
Q08270	YOL131W	Uncharacterized protein YOL131W	1	419	HY; GS; DK; ER; FG; QY; AF; LW; FY; WW	MSQPQMSPEKEQELASKILHRAELAQMTRQLKLGLSNVPSTKRKQDSTTKKRSGEDAEDVDEDHKTLLEAISPAKKPLHDDTNKMTVISPVKFVEKPNTPPSSRQRKAEDRSQQIKPRKEDTPSTPRASATPIILPHASSHYQRPHDKNFMTPKRNNNNSSNHSNNNNNIKKKAAGSKDAPQDSDNTAGADLLMYLATSPYNKSSHHGTPMAVRMPTTPRSYHYASQLSLNGNTASTSNDAVRFSHIKPSASSPQSTFKSNLLPNFPDESLMDSPSLYLSNNNGSVQATLSPQQRRKPTTNTLHPPSNVPTTPSRELNGTNFNLLRTPNFNMGDYLHNLFSPSPRVPAQQGASNTSASIPSVPAMVPGSSSNTSAIATAAISSHTTNNFLDMNANGIPL…
Q03388	YDR485C	Vacuolar protein sorting-associated protein 72 (SWR complex protein 2)	313	590	HY; HQ	LNKRDKKKKKYPRKPKKNLNLGKQDASDDKKRESEESIKNDGDVNSLGENSSSVHNQKRIEETSTNDTVEGESSPDAAVSRVNSDELKPTALPDVTLDAIANKQSTVDEAPNSQPQKNIITNEQKITNVGEPIQNLHNEEIKDEMVSALESRENTFENSSPAAQVVSQRDNSATPTPSNSTGTEDTILISPDTDIKGEPEPCLKTEGIENLSHNVPQETKSNTDVSFLKQVTFTDHPQVAIIDTEESPSKKDTANVDESSAENSLSTQTYEGPEQLTS
P48415	YPL085W	COPII coat assembly protein SEC16 (Protein transport protein SEC16)	1	981	HY; HQ; HL; AI; IN; GS; QQ	MTPEAKKRKNQKKKLKQKQKKAAEKAASHSEEPLELPESTINSSFNDDSVNRTESDIASKSDVPPVSSSTNISPANETQLEIPDTQELHHKLLNDSDQHDITADSNDLPDNSIVEHDSVITQTKPAMSQEYEETAAHLSSRNPSLDVVAGELHNNNEHTQKIAVSAVEEDSFNEEEGENHDSIIISSLNDATPSQYNHFLPSDGNLLSPELSSGDTPTHNVPLGTKDNEINDDEYCNDKEISLNANNVLPDELSKEEDERLKLETHVSTEEKKQDIADQETAENLFTSSTEPSENKIRNSGDDTSMLFQDDESDQKVPWEEDVKKDFHNENTNNTQESAPNTDDRDKGYEGNEALKKSESCTAADERSYSEETSEDIFHGHDKQVVEGQNDFTGKNIEN…
P42845	YNL309W	Protein STB1 (SIN3-binding protein 1)	1	419	HY; GS; DK; ER; FG; QY; AF; LW; FY; WW	MSQPQMSPEKEQELASKILHRAELAQMTRQLKLGLSNVPSTKRKQDSTTKKRSGEDAEDVDEDHKTLLEAISPAKKPLHDDTNKMTVISPVKFVEKPNTPPSSRQRKAEDRSQQIKPRKEDTPSTPRASATPIILPHASSHYQRPHDKNFMTPKRNNNNSSNHSNNNNNIKKKAAGSKDAPQDSDNTAGADLLMYLATSPYNKSSHHGTPMAVRMPTTPRSYHYASQLSLNGNTASTSNDAVRFSHIKPSASSPQSTFKSNLLPNFPDESLMDSPSLYLSNNNGSVQATLSPQQRRKPTTNTLHPPSNVPTTPSRELNGTNFNLLRTPNFNMGDYLHNLFSPSPRVPAQQGASNTSASIPSVPAMVPGSSSNTSAIATAAISSHTTNNFLDMNANGIPL…
P40477	YIL115C	Nucleoporin NUP159 (Nuclear pore protein NUP159)	396	1188	HY; AI; AG; IN; GQ; GS; QQ; FG; QY; AF; LW; FY; WW	SLEHEKSLSPTSEKIPIAGQEQEEKKKNNESSKALSENPFTSANTSGFTFLKTQPAAANSLQSQSSSTFGAPSFGSSAFKIDLPSVSSTSTGVASSEQDATDPASAKPVFGKPAFGAIAKEPSTSEYAFGKPSFGAPSFGSGKSSVESPASGSAFGKPSFGTPSFGSGNSSVEPPASGSAFGKPSFGTPSFGSGNSSAEPPASGSAFGKPSFGTSAFGTASSNETNSGSIFGKAAFGSSSFAPANNELFGSNFTISKPTVDSPKEVDSTSPFPSSGDQSEDESKSDVDSSSTPFGTKPNTSTKPKTNAFDFGSSSFGSGFSKALESVGSDTTFKFGTQASPFSSQLGNKSPFSSFTKDDTENGSLSKGSTSEINDDNEEHESNGPNVSGNDLTDSTVEQ…
Q08229	YOL070C	Protein NBA1 (NAP1 and bud neck-associated protein 1)	1	421	HQ; HL; GQ; DK; QQ	MSEEREENGISRATLNTQRLSAMIDSLNNEKDDRLFPSPTTTRTMITEEKADQSDVFKPPSRLLRSPAGDVSLPPGDNRSSMISNYSGIIQEGVEVSYVVKNRQQTQERRTSKDSNSLYSLKEPVSKNELPSLPMLPSEATLTKHLSDNQSTKSNTNADEIVIKPVTNAKPVGRFNSNTSKKVEGRGSLKLLSSPLRQEKVMRSSIGSGNLASESGSSTYNTKFHQSIQEQLEEEEEGNVSDKLSIVSSVIPELYTTTNEAPKAINPIRSETNDYNPTIPPRSKDRPRSRLFIEEGDGEGDLLTEEILPTPVQPGGHYKNSSQISTVSEQKSESYYSAATSMPPEEETYLTRPLPSTPNEDSRVTSNLKRDDTLKAIHDRANHTSTSTNKQDDDMYEDI…
P40450	YIL159W	BNI1-related protein 1	589	951	HQ; AI; AG; IN; GQ; DK; QQ; FG; QY; AF; LW; FY; WW	LDQITTHQRLYDQPPSLASSNLSIAGSIIKNNSHGNIIFQNLAKKQQQQQKISLPKRSTSLLKSKRVTSLSSYLTDANNENESQNESEDKSKDSLFQRSTSTINFNIPSMKNITNMQNVSLNSILSELEFSNSLGTQPNYQSSPVLSSVSSSPKLFPRLSSDSLDNGIQLVPEVVKLPQLPPPPPPPPPPPLPQSLLTEAEAKPDGVSCIAAPAPPPLPDLFKTKTCGAVPPPPPPPPLPESLSMNKGPSNHDLVTPPAPPLPNGLLSSSSVSINPTTTDLKPPPTEKRLKQIHWDKVEDIKDTLWEDTFQRQETIKELQTDGIFSQIEDIFKMKSPTKIANKRNAESSIALSSNNGKSSNEL
P36166	YKR090W	Paxillin-like protein 1	1	545	HQ; HL; AI; AG; IN	MYNSIYGSPFPKINPKVRYKTALERAGFDTKPRNPFSSQRNASTGSLQASVKSPPITRQRNVSAAPSVPVTMKSAYTASSKSAYSSVKGESDIYPPPVLENSERRSVTPPKNSNFTSSRPSDISRSISRPSERASQEDPFRFERDLDRQAEQYAASRHTCKSPANKEFQAADNFPFNFEQEDAGNTEREQDLSPIERSFMMLTQNDTASVVNSMNQTDNRGVLDQKLGKEQQKEESSIEYESEGQQEDENDIESLNFEPDPKLQMNLENEPLQDDFPEAKQEEKNTEPKIPEINVTRESNTPSLTMNALDSKIYPDDNFSGLESSKEQKSPGVSSSSTKVEDLSLDGLNEKRLSITSSENVETPYTATNLQVEQLIAQLDDVSLSRNAKLDMNGNCLNA…
P04819	YDL164C	DNA ligase 1 (EC 6.5.1.1) (DNA ligase I) (Polydeoxyribonucleotide synthase [ATP] 1)	1	143	HL	MRRLLTGCLLSSARPLKSRLPLLMSSSLPSSAGKKPKQATLARFFTSMKNKPTEGTPSPKKSSKHMLEDRMDNVSGEEEYATKKLKQTAVTHTVAAPSSMGSNFSSIPSSAPSSGVADSPQQSQRLVGEVEDALSSNNNDHYS
P38257	YBR098W	Crossover junction endonuclease MMS4 (EC 3.1.22.-)	1	338	HL; AI; AG; IN; GQ; GS; DK; ER; QQ; FG; QY; AF; LW; FY; WW	MSQIVDFVEDKDSRNDASIQIIDGPSNVEIIALSESMDQDECKRAHVSSAEMIPSSPQRKSVSNDVENVDLNKSIELSAPFFQDISISKLDDFSTTVNSIIDSSLRNENNAKGNAKKLLDDLISDEWSADLESSGKKHNKSQYNLRDIAEKWGVQSLKNPEPIAVDCEYKTQGIGKTNSDISDSPKSQIGAADILFDFPLSPVKHENPTEEKHNSIANENSSPDNSLKPAGKQNHGEDGTSMAKRVYNKGEDEQEHLPKGKKRTIALSRTLINSTKLPDTVELNLSKFLDSSDSITTDVLSTPAKGSNIVRTGSQPIFSNANCFQEAKRSKTLTAEDP
P36062	YKL146W	Vacuolar amino acid transporter 3	1	296	HL; DK; ER; DH; FG; AF; LW; FY; WW	MNGKEVSSGSGRTQSNNNKKNNNGGSTGISHASGSPLTDGNGGNSNGNSRSRSRSRKSSGTTGGLLKKPPLLVNNEAVHASVPDASHTSCNNGTLEVSINNPEPHVVDAVARHLIRNPSNSLQLQGGDITRDLYKWTNDHPSSPSQYQYPSQPALSTSIPSQAPSFSNRKRSMSFSAASIASSSHLNNNSEANGNPLAAIGLAPAPMTHEEIRAPGGFRRSFIIQKRRKHNVDAPIPNFFTRNFIEFLTLYGHFAGEDLSEEEEEEEETEEEPEEEALETESTQLVSREHGRHPHK
P08018	YJL128C	MAP kinase kinase PBS2 (EC 2.7.12.2) (Polymyxin B resistance protein 2) (Suppressor of fluoride sensitivity 4)	1	320	HL; AI	MEDKFANLSLHEKTGKSSIQLNEQTGSDNGSAVKRTSSTSSHYNNINADLHARVKAFQEQRALKRSASVGSNQSEQDKGSSQSPKHIQQIVNKPLPPLPVAGSSKVSQRMSSQVVQASSKSTLKNVLDNQETQNITDVNINIDTTKITATTIGVNTGLPATDITPSVSNTASATHKAQLLNPNRRAPRRPLSTQHPTRPNVAPHKAPAIINTPKQSLSARRGLKLPPGGMSLKMPTKTAQQPQQFAPSPSNKKHIETLSNSKVVEGKRSNPGSLINGVQSTSTSSSTEGPHDTVGTTPRTGNSNNSSNSGSSGGGGLFAN
Q03833	YDR096W	Transcriptional activator/repressor GIS1	320	893	AI; AG; IN; GQ; GS; DH; QQ; DW; EY; EG; EP; AE; DE	LKCGCGNKKEERKSGPFSNLSYDSNESEQRGSITDNDNDLFQKVRSFDELLNHSSQELQNLEDNKNPLFSNINMNRPQSSSLRSTTPNGVNQFLNMNQTTISRISSPLLSRMMDLSNIVEPTLDDPGSKFKRKVLTPQLPQMNIPSNSSNFGTPSLTNTNSLLSNITATSTNPSTTTNGSQNHNNVNANGINTSAAASINNNISSTNNSANNSSSNNNVSTVPSSMMHSSTLNGTSGLGGDNDDNMLALSLATLANSATASPRLTLPPLSSPMNPNGHTSYNGNMMNNNSGNGSNGSNSYSNGVTTAAATTTSAPHNLSIVSPNPTYSPNPLSLYLTNSKNPLNSGLAPLSPSTSNIPFLKRNNVVTLNISREASKSPISSFVNDYRSPLGVSNPLMYS…
P25357	YCR033W	Probable DNA-binding protein SNT1 (SANT domain-containing protein 1)	1	459	AI; LW	MGYPPPTRRLGDKKRYHYSNNPNRRHPSAVYSKNSFPKSSNNGFVSSPTADNSTNPSVTPSTASVPLPTAAPGSTFGIEAPRPSRYDPSSVSRPSSSSYSSTRKIGSRYNPDVERSSSTTSSTPESMNTSTITHTNTDIGNSRYSRKTMSRYNPQSTSSTNVTHFPSALSNAPPFYVANGSSRRPRSMDDYSPDVTNKLETNNVSSVNNNSPHSYYSRSNKWRSIGTPSRPPFDNHVGNMTTTSNTNSIHQREPFWKANSTTILKSTHSQSSPSLHTKKFHDANKLDKPEASVKVETPSKDETKAISYHDNNFPPRKSVSKPNAPLEPDNIKVGEEDALGKKEVHKSGREIAKEHPTPVKMKEHDELEARAKKVSKINIDGKQDEIWTTAKTVASAVEV…
Q03825	YMR164C	Transcription activator MSS11 (Multicopy suppressor of STA genes protein 11)	88	757	AI	GSASGGKTSLNASLKQGLMDIASKGDIVSEDGLLPSKMLMDANDTFLLEWWEIFQSLFNGDLESGYQQDHNPLRERIIPILPANSKSNMPSHFSNLPPNVIPPTQNSFPVSEESFRPNGDGSNFNLNDPTNRNVSERFLSRTSGVYDKQNSANFAPDTAINSDIAGQQYATINLHKHFNDLQSPAQPQQSSQQQIQQPQHQPQHQPQQQQQQQQQQQQQQQQQQQQQQQQQQQQQQHQQQQQTPYPIVNPQMVPHIPSENSHSTGLMPSVPPTNQQFNAQTQSSMFSDQQRFFQYQLHHQNQGQAPSFQQSQSGRFDDMNAMKMFFQQQALQQNSLQQNLGNQNYQSNTRNNTAEETTPTNDNNANGNSLLQEHIRARFNKMKTIPQQMKNQSTVANPV…
P34250	YKL105C	Eisosome protein SEG2 (Stability of eisosomes guaranteed protein 2)	386	1131	AI; AG; IN; GQ; GS; QQ; FG; QY; AF; LW; FY; WW	FHKGQEVASEVKSITIRQPTLSEPKPAYVPPEDVEKEPSTLSNQTQNIENAENIDSVDAEGNLVDPILLGSLNNSNFHMNSDNEVRCIADSNSLTGSELSDYNYIEGSATDLRATAKTSVESEIGGNQVGLKIPQDDDSEKQEERTKGKKSGLVDTNCFLVQKEDQEEALSDNEPESSEKFPSTSGIENVKLEDETGSVMDKNNGPNNDKDDDDDKDNDNDDDDDKDDDVNDDDKDENVDDDENVDDDDDDDDDDDDEYHDSYDVIMRDPVQIEQDISDVPSLKHPSEYSTETEDNKKKEQNSENAEVSQSGTNMAKYLRGANPYLTNTSSDTFSLDSENVNSKSSTDTTRVAPDLLKSSLQPQLRSDLKQSAVPSSTSSSIYSIETSPNIDSSTGKTA…
Q04922	YDR219C	Mitochondrial F-box protein MFB1	127	464	AI; AG; IN; GQ; GS; QQ; FG; QY; AF; LW; WW	NEVESKEKGSVKDLNMDLNEPTEITREQIAHTAILQGMNQFIELNDKAFRTHSADSDDTYIEENNGEIHSLHGLEKNTTFEEDLVKKPPFIPSPTFSNYSRSSTNSVFSSSSPKLLDDDWNNITMDFTKSRDPDYKEMTPTSTESSDSITRLRKSNKVKDKAELFEKLIFRDSRPLKTKKKDNPRLKLSSSLSANDEDFRKIISPPSDILPKVGRRSVSRGYLEEIERHYPDFNGETTNPLAIKRVNSTKIANYEQLIIKENSSNCKGITEKNDENKFQRSHTSPVIELSKPHQRSKLKAVVTDGNKICYRKIELDNPSGSNTNDHVIKRLDANTDFN
P53094	YGL197W	Negative regulator of sporulation MDS3 (MCK1 dosage suppressor 3)	623	1107	AI; AG; IN; GQ; GS; DK; ER; DH; QQ; FG; QY; AF; LW; FY; WW	GYANTSFNYEFNGDTSNIISFSPHTASKTTKFGNSSQSSNGSLEKYFSKNGNSKSNSNTSLKKPHSVDFTSSTSSPKQRAISHNKLSPSEPILCADEEDSRSNTLKQHATGDTGLKETGTSNKRPISTTCSSTGMVFRVPFQDMKNSKLGLSEQSGRSTRASSVSPPPVYKKSTNDGNDSNCTLSNTPLVYRRASTVGTTTNSSVDDGFSSIRRASHPLQSYIIAKSSPSSISKASPAEKAFSRRKSSALRFIASPNQSRQTSFASTASTASVVSSTSGRRRNSNQISHLGSSASLPNSPILPVLNIPLPPQEKIPLEPLPPVPKAPSRRSSSLAEYVQFGRDSPVASRRSSHSTRKSSSSDARRISNSSLLRNTLDSQLLSNSYGSDIPYEASIQEYG…
P53094	YGL197W	Negative regulator of sporulation MDS3 (MCK1 dosage suppressor 3)	1223	1554	AI; AG; IN; FG; QY; AF; LW; FY; WW	LANIDNGYVDSYLLRNTSMAQSIHYTDDSNGETEIDMHHTGISSIGSLANRAVPTVFAGGPRDSHNSIGSIAFPSNSGVQNIRRSVSLFSPATKKKSSLSRETDPLDTSDQFTDDVPDSGPVSRQQNFPRRSSSFTETVPTEPTRYNYQNLDSSKSNRASDDKEEQNEQATLQDISNFDKYKVETLQKRNSNDGKDLDRTNDPLKNRGTEIPQNSSNLETDPFIRDSFDSDSGSSFRSDSDDLDSQLGILPFTKMNKKLQEQTSQEFDDSIDPLYKIGSSTPGSSRLHGSFSKYIRPNSQREDGSEYVNISSLENMVSPNALPPVDYVMKSI
P41696	YOR113W	Transcription factor AZF1 (asparagine-rich zinc-finger protein 1)	1	588	AI; AG; IN; AF; LW	MPPPTAQFMGPTQAGQNESQNQSSGEAGEQNQEHGQGPTPILNQSQPASSQPQHQQQRNESISYYTNFNQPRYSTDASINSFLNISDNVPVTSTGGPSSGGAYSNLPRLSTSSTHQPPDLSQIGRGFSIVNNLFPQQQQLQNQHRQQQQQQQQQSHQQPPFKTPSFSTGLTGSSSQYQFLPRNDNTSQPPSKRNSVYLGPNDGPDFEFFSMQQSQQPQFQPSSRRESNSMRPPLLIPAATTKSQSNGTNNSGNMNTNADYESFFNTGTNNSNSNQNPYFLSSRNNSLKFNPEDFDFQFKRRNSFVRGTLDHSSQNAFIPESRLNSLSVNNKANGDPVADNVTNNMKGKSNEVDNDDGNDSSNNNNNNNNNNNNENNNDNNNDNNDNSINSATSTNIPNQ…
P38229	YBR045C	GLC7-interacting protein 1	1	543	AI; AG; IN; GS; DK; ER; FG; LW; FY; WW	METILQPKARPFESLKRKRFREWLRPSTAHGSLLHSDTLDLRDFAKPNPADTFSNLDSGHCPLVTTPIKYECPDGKSSFFRGDTKFETLFSNRKFYEFKDNLKRGLKKIRHGRNGHQSEKRCPVVEETKKSVSDNLDKPDNNTPCFDRFHTNSKEFETQFDHSNRSQNSEKAYLDNESCWNLSEKFIPFNNLKYEDLKHFEENLQSLAPATFTPIESNESLDRSDSTRGTKRSIRNDSSDTTSEKRLCLKQYSDEPESDHSMESTPSIYITKEVQERIEALSSTDSFLIEKVDFPSNKIGSSASDYESDNEYRNMDEDSINDVTTEKEGNVVIPDSNTSTVDAMEKPIEVSSALKDDTLDKDIDDASSSYSDDVETTFEPVESEELSDLSDTSSSGSSK…
P36123	YKR028W	SIT4-associating protein SAP190	778	1057	AI; IN	AEEGDMLQDEEEDAVYDKGERTMGTVDDYINDIMQMDNVRCQEEEEDEGEGYVSFDEDEPQEYRNGDSVRSKESNSSEGKRDQEQLYYEYVNEDGTKTRLNFNPDSDATEQVPGEVNRDHKIPLKLKRSFTDACKSETIPNNTVNAKEESVFQFSNELSDGWESSPSNSIPKRASPSKNGMNSPMFQHQFELHSPTDEFGGHKDEILSAEGHDYDIDEYDELSDDSDEEYDNCEDEDSLDYADSAAYALCRSKSKDKISWDEEEQARLMGVVKFNSEHYR
P40856	YJL098W	SIT4-associating protein SAP185	778	1057	AI; IN	AEEGDMLQDEEEDAVYDKGERTMGTVDDYINDIMQMDNVRCQEEEEDEGEGYVSFDEDEPQEYRNGDSVRSKESNSSEGKRDQEQLYYEYVNEDGTKTRLNFNPDSDATEQVPGEVNRDHKIPLKLKRSFTDACKSETIPNNTVNAKEESVFQFSNELSDGWESSPSNSIPKRASPSKNGMNSPMFQHQFELHSPTDEFGGHKDEILSAEGHDYDIDEYDELSDDSDEEYDNCEDEDSLDYADSAAYALCRSKSKDKISWDEEEQARLMGVVKFNSEHYR
Q04279	YMR086W	Eisosome protein SEG1 (Stability of eisosomes guaranteed protein 1)	386	1131	AI; AG; IN; GQ; GS; QQ; FG; QY; AF; LW; FY; WW	FHKGQEVASEVKSITIRQPTLSEPKPAYVPPEDVEKEPSTLSNQTQNIENAENIDSVDAEGNLVDPILLGSLNNSNFHMNSDNEVRCIADSNSLTGSELSDYNYIEGSATDLRATAKTSVESEIGGNQVGLKIPQDDDSEKQEERTKGKKSGLVDTNCFLVQKEDQEEALSDNEPESSEKFPSTSGIENVKLEDETGSVMDKNNGPNNDKDDDDDKDNDNDDDDDKDDDVNDDDKDENVDDDENVDDDDDDDDDDDDEYHDSYDVIMRDPVQIEQDISDVPSLKHPSEYSTETEDNKKKEQNSENAEVSQSGTNMAKYLRGANPYLTNTSSDTFSLDSENVNSKSSTDTTRVAPDLLKSSLQPQLRSDLKQSAVPSSTSSSIYSIETSPNIDSSTGKTA…
P38859	YHR164C	DNA replication ATP-dependent helicase/nuclease DNA2 [Includes: DNA replication nuclease DNA2 (EC 3.1.-.-); DNA replication ATP-dependent helicase DNA2 (EC 3.6.4.12)]	1	379	AI; AG; IN; QQ	MPGTPQKNKRSASISVSPAKKTEEKEIIQNDSKAILSKQTKRKKKYAFAPINNLNGKNTKVSNASVLKSIAVSQVRNTSRTKDINKAVSKSVKQLPNSQVKPKREMSNLSRHHDFTQDEDGPMEEVIWKYSPLQRDMSDKTTSAAEYSDDYEDVQNPSSTPIVPNRLKTVLSFTNIQVPNADVNQLIQENGNEQVRPKPAEISTRESLRNIDDILDDIEGDLTIKPTITKFSDLPSSPIKAPNVEKKAEVNAEEVDKMDSTGDSNDGDDSLIDILTQKYVEKRKSESQITIQGNTNQKSGAQESCGKNDNTKSRGEIEDHENVDNQAKTGNAFYENEEDSNCQRIKKNEKIEYNSSDEFSDDSLIELLNETQTQVEPNT
Q06412	YLR425W	Rho1 guanine nucleotide exchange factor TUS1 (TOR unique function suppressor protein 1)	1	289	AI; FG; QY; AF; LW; FY; WW	MYRYNRSSPFERTPEKRVSRQESQRKSIELPKLPPLNTRNSFLDDSDNGTDNISIGWTPISDTQQFQSPVPQAFTFTSKHSARGNGTSSSESTPKSTKYVKERRPPPPPPLLYSTESIRIDSPMVSPSSQSRERSPNKLSFIGNSEERHHMEYISNHSRILKSPFANGFSPNSPKSPRDSSKQQAHFSDESDLRCHEREKALPPIPFTTTLLLSPFDDEDSEFFTKPPPPLSTSRNVSGNSRVSEALESVYSDSDYTFNNSNARQSSFNSLLGAKPLELAPSITAPTQP
P38193	YBL046W	Serine/threonine-protein phosphatase 4 regulatory subunit 2 (PP4R2)	145	440	AI; AG; IN; FG; QY; AF	EKQEDDKEKDINFIKNQEDVSLMKIPWMTENNTRELAPFIREIDSIMSVNLGYDDEDEEEGFFDGDEDREMGNKSKRNVLLKDENFMVEEYYEDDCGINDDNSDNKGQNCQSDVTKNNSDDEDDDDNDDDYREDGADEDDEDDDHMGSTDDDEDDDEDRQAGESTKVQNFDKKNETPRKRKPTDLDNFEYDESPSFTNMDLTTPKKYKHTATGRFSIIESPSSSLLNAMDGSNEISSSQEEEKEDAHENHEGRSEGLLPGDELVSPSMSSSQEDKMVAIAGITYRENISSPLGKKS
P47030	YJL083W	Protein TAX4	1	431	AI; AG; IN; GQ; GS	MHFPKKKHSGNLSVVELPKEALQDSLTAAQITFKRYAHPNGNAGSAERPRHLKVESAPVVKSEPSLPRMRQPEPRSINHQYSRETLPGHSEAFSVPTTPLQTIHYDVRNKASNSPSSIAAAETAAYLAHTNSFSNRSSGVGSRDPVMDTETKPPRAPSALKNELQLNRMRIPPPSYDNNVRSRSISPQVSYSTSLSSSCSISSDGEETSYREKSTDEAFPPEPSMSSYSLASKASAKASLTDPSQRQQESDYTAMNKLNGGNIIYKGTLPDLIPRSQRKTSKPRFKHRLLRSPEQQQENLSRVYSDQTQNGRAIINTQQNVKLKTTMRRGKYAITDNDETFPYDRKSVSSDSDTDEDSNVMEIKDKKKKSRRSKIKKGLKTTAAVVGSSTSVLPFPHHH…
P32447	YJL115W	Histone chaperone ASF1 (Anti-silencing function protein 1) (yASF1)	157	278	AI; AG; IN; GQ; QQ	NEGDLYPPEQPGVDDEEEEDDEEEDDDEDDEDDEDDDQEDGEGEAEEAAEEEEEEEEKTEDNETNLEEEEEDIENSDGDEEEGEEEVGSVDKNEDGNDKKRRKIEGGSTDIESTPKDAARST
P12685	YJL129C	High-affinity potassium transport protein	160	759	AI; AG; IN; GS	ELTARTMTKNRTGTQRTSYPRKQAKTDDFQEKLFSGEMVNRDEQDSVHSDQNSHDISRDSSNNNTNHNGSSGSLDDFVKEDETDDNGEYQENNSYSTVGSSSNTVADESLNQKPKPSSLRFDEPHSKQRPARVPSEKFAKRRGSRDISPADMYRSIMMLQGKHEATAEDEGPPLVIGSPADGTRYKSNVNKLKKATGINGNKIKIRDKGNESNTDQNSVSSEANSTASVSDESSLHTNFGNKVPSLRTNTHRSNSGPIAITDNAETDKKHGPSIQFDITKPPRKISKRVSTFDDLNPKSSVLYRKKASKKYLMKHFPKARRIRQQIKRRLSTGSIEKNSSNNVSDRKPITDMDDDDDDDDNDGDNNEEYFADNESGDEDERVQQSEPHSDSELKSHQQQ…
P38080	YBR059C	Serine/threonine-protein kinase AKL1 (EC 2.7.11.1)	364	1107	AI; AG; IN; ER; FG; AF; LW; FY; WW	MQNNKLSDSEENLLNDMFLSSFEISSKLPMNASDGHAAVSRIPSQNVGQELEEEKESQSDQRKSTLSEDKSSRTTSNANSSGTANNPQEINTIQSPGIEDKSIFENKTPGELYYPSVSELDTYLDKELVKQSSDPTISEQSPRLNTQSLPQRQKSTSSYSSGGRSMKSTSYGAATIGSDEALANEKTAGINKMKQHKSNNPFPKMNVAYHSTNELSNDASNFFLEEQQQGQRYQQAQNQTGTQGNTFPDESQYQSRVEQQQQQQDQPKGPANYSQRNFYTGRDRSNKPMQLGGTIAGDSGNRRVNFQNISQNYATNSQSGYLPSQNSPAIPMVRPVISMNQQQAQQIQAQQLQAQQMQAKQQMQAKQQMQVQQQLQVQQQMQIQNANNNGTYVSDRTNH…
P20134	YOR140W	Flocculation suppression protein (Protein SFL1)	334	765	AI; IN	FTFKNVSKKKSENIVKDHQKQLQAFESDMLTFKQHVMSRAHRTIDSLCAVNAAATAASVAPAPAPTSTSAYAPKSQYEMMVPPGNQYVPQKSSSTTNIPSRFNTASVPPSQLFVQYQPQSQQHVTYAKQPAHVPNFINQPIPIQQLPPQYADTFSTPQMMHNPFASKNNNKPGNTKRTNSVLMDPLTPAASVGVQGPLNYPIMNINPSVRDYNKPVPQNMAPSPIYPINEPTTRLYSQPKMRSLGSTSSLPNDRRNSPLKLTPRSSLNEDSLYPKPRNSLKSSISGTSLSSSFTLVANNPAPIRYSQQGLLRSLNKAANCAPDSVTPLDSSVLTGPPPKNMDNLPAVSSNLINSPMNVEHSSSLSQAEPAPQIELPQPSLPTTSTTKNTGEADNSKRKG…
P39521	YPR104C	Pre-rRNA-processing protein FHL1	1	269	AI; IN; QQ	MDGEMAIIESSNHVGTSSPTTETQFTIDSSALKDQETKESITNSPTSEVPIETKLPKSSDIVTEEKHPQNTTTDIENEVENPVTDDNGNLKLELPDNLDNADFSKLLEFDAKNDEALFNSNELLSHTMDPVNNIDLTHDHSREVSSKEDINIEPVNPDEDEREKTQDNTAAVKTEGIRNSEDTSIQKDEPTADAIYTDVHKLSVNKDTETLPTLVDEKNNMLHMRNNSITPIMFQQHELVGQPPQNTVTENNSTDAETTQRKLSEPIDA
P46676	YDR310C	Suppressor of mar1-1 protein (SUM1-1 protein)	175	815	AI; IN	QNTSKVNHSNLLIENSSNNTSSQHNTSSSRRGPGRPRKDASTSTMNKLVSNAASVNLKSASNQGAPFSPVNITLPTAVVQTSKSKRYFVEPSTKQESLLLSAPSSSRDDADMSLTSVPQRTNNENGKERPSTANSSSITPTPVTPNNLIQIKRKRGRPPKKRTVETMISNSTDTIDKSDASNRIKNEIPINSLLPSSKFHQIPSSPSNPVSQPAPVRTSRSATQEIDIKSLELASLISTNGDPNAEDSNTTDTVHNNVEGKVNVEENKTEKEKIITIKSSSENSGNNTTNNNNTDNVIKFSANSDINSDIRRLMVNDQFSLSYDASGNITVKLPPVSSPAAATAAAAAAVTSEMNRQQRELDKRRDSREKMLVNMKYNDRDKAKSFMESNKKLLKAMKE…
P47134	YJR089W	Protein BIR1	247	845	AI; AG; IN; GQ; GS; QQ	ERIKNDNDSITKNCEVSPTLGENGKREVINTKTASQRQCPLFESPPSSTGPQLDDYNEKTDISVIQHNISVLDGAQGENVKRNSVEEKEQINMENGSTTLEEGNINRDVLADKKEVISTPTAKEIKRPNVQLTQSSSPIKKKRKFKRISPRKIFDEEDSEHSLNNNSANGDNKDKDLVIDFTSHIIKNRDVGRKNAILDDSTDEFSFSNQGHNTFDIPIPTSSHLLKGIDSDNDNVIREDDTGINTDTKGASSKHEKFSVNSEEDLNFSEVKLTGRDSSTNILIRTQIVDQNLGDIDRDKVPNGGSPEVPKTHELIRDNSEKREAQNGEFRHQKDSTVRQSPDILHSNKSGDNSSNITAIPKEEQRRGNSKTSSIPADIHPKPRKNLQEPRSLSISGKV…
Q12436	YLR130C	Zinc-regulated transporter 2 (Low-affinity zinc transport protein ZRT2)	130	246	AI; IN	GHDHGDHGEVTSIDVDAPSSGFVIRNMDSDPVSFNNEAAYSIHNDKTPYTTRNEEIVATPIKEKEPGSNVTNYDLEPGKTESLANELVPTSSHATNLASVPGKDHYSHENDHQDVSQ
P47136	YJR092W	Bud site selection protein 4	1	1067	AI; IN; QQ; QY; AF; LW	MHDAESTVDSLLKEIDNEMEQTKSNITQNGSEDTPHNWKLPLQEIGDDTMEMLVKHNTRSNATENSRGRSPSKMSTISNESLNLGLLRVNSELEESPAAVHQERIKNSVANGALGHANSPKVLNNLKNMAQDIDKLARDEEKPVKLSSSPLKFTLKSTQPLLSYPESPIHRSSIEIETNYDDEDEEEEDAYTCLTQSPQILHSPSRIPITNAVSINKLNLDFTLNPNESDKSLVSDTSVDSTGRELDTKTIPELPFCMSSTPEMTPVDEKCNLPSKLLNTSNNSHSDSRSPTASVEDLNISTNLPGADSSQNNPVTTDADALIENDVVRDLQQNMEHIDDAFDEKKVLDEGCSNEPVTFLGENDTRSIVYSNKGTNANVQEFSQEDSLAHSEPKFKDLN…
Q03661	YMR219W	Silent chromatin protein ESC1 (Establishes silent chromatin protein 1)	144	1657	AI; AG; IN; GQ; GS; QQ; FG; QY; AF; LW; FY; WW	LIDLRKSQYGTDTSFQNNDEIPLDSFISSPLPDAEDESSSNIDSDKDEDLEGKQSLIKDFDLENDEYELSEEEKNSDGQSSPSIMILSDEEYAEEGALQDVSNDEYAEEEGQVERKNIGQEQANVENATQISSSDSSEGQNYSEGVEMELEDDIDVESDAEKDESQGAEGTEHSVDFSKYMQPRTDNTKIPVIEKYESDEHKVHQRYSEDGAFDFGSVNISVDDESEDEESQAESYSANAENVYHHNEHELDDKELIEDIESSDSESQSAQESEQGSEDDFEYKMKNEKSTSEETENTSESRDQGFAKDAYTKNKVEQQENDEEPEKDDIIRSSLDKNFHGNNNKSEYSENVLENETDPAIVERENQINDVEGYDVTGKSVESDLHEHSPDNLYDLAAR…
P32634	YER132C	Negative regulator of sporulation PMD1	623	1107	AI; AG; IN; GQ; GS; DK; ER; DH; QQ; FG; QY; AF; LW; FY; WW	GYANTSFNYEFNGDTSNIISFSPHTASKTTKFGNSSQSSNGSLEKYFSKNGNSKSNSNTSLKKPHSVDFTSSTSSPKQRAISHNKLSPSEPILCADEEDSRSNTLKQHATGDTGLKETGTSNKRPISTTCSSTGMVFRVPFQDMKNSKLGLSEQSGRSTRASSVSPPPVYKKSTNDGNDSNCTLSNTPLVYRRASTVGTTTNSSVDDGFSSIRRASHPLQSYIIAKSSPSSISKASPAEKAFSRRKSSALRFIASPNQSRQTSFASTASTASVVSSTSGRRRNSNQISHLGSSASLPNSPILPVLNIPLPPQEKIPLEPLPPVPKAPSRRSSSLAEYVQFGRDSPVASRRSSHSTRKSSSSDARRISNSSLLRNTLDSQLLSNSYGSDIPYEASIQEYG…
P32634	YER132C	Negative regulator of sporulation PMD1	1223	1554	AI; AG; IN; FG; QY; AF; LW; FY; WW	LANIDNGYVDSYLLRNTSMAQSIHYTDDSNGETEIDMHHTGISSIGSLANRAVPTVFAGGPRDSHNSIGSIAFPSNSGVQNIRRSVSLFSPATKKKSSLSRETDPLDTSDQFTDDVPDSGPVSRQQNFPRRSSSFTETVPTEPTRYNYQNLDSSKSNRASDDKEEQNEQATLQDISNFDKYKVETLQKRNSNDGKDLDRTNDPLKNRGTEIPQNSSNLETDPFIRDSFDSDSGSSFRSDSDDLDSQLGILPFTKMNKKLQEQTSQEFDDSIDPLYKIGSSTPGSSRLHGSFSKYIRPNSQREDGSEYVNISSLENMVSPNALPPVDYVMKSI
Q12753	YPR008W	Transcriptional activator HAA1	88	224	AI; IN	CKCHTKRKSSRKSKGGSCHRRANDEAAHVNGLGIADLDVLLGLNGRSSDVDMTTTLPSLKPPLQNGEIKADSIDNLDLASLDPLEQSPSISMEPVSINETGSAYTTTNTALNDIDIPFSINELNELYKQVSSHNSHS
P39956	YER169W	DNA damage-responsive transcriptional repressor RPH1	320	893	AI; AG; IN; GQ; GS; DH; QQ; DW; EY; EG; EP; AE; DE	LKCGCGNKKEERKSGPFSNLSYDSNESEQRGSITDNDNDLFQKVRSFDELLNHSSQELQNLEDNKNPLFSNINMNRPQSSSLRSTTPNGVNQFLNMNQTTISRISSPLLSRMMDLSNIVEPTLDDPGSKFKRKVLTPQLPQMNIPSNSSNFGTPSLTNTNSLLSNITATSTNPSTTTNGSQNHNNVNANGINTSAAASINNNISSTNNSANNSSSNNNVSTVPSSMMHSSTLNGTSGLGGDNDDNMLALSLATLANSATASPRLTLPPLSSPMNPNGHTSYNGNMMNNNSGNGSNGSNSYSNGVTTAAATTTSAPHNLSIVSPNPTYSPNPLSLYLTNSKNPLNSGLAPLSPSTSNIPFLKRNNVVTLNISREASKSPISSFVNDYRSPLGVSNPLMYS…
Q99248	YOR019W	Uncharacterized protein YOR019W	487	875	AI; AG; IN; GQ; GS; DK; ER; QQ; AF	FKEPEVTKQKNTSGPKPGFSHSKSADASIPTISNIKRKQDNDYSIDSLCYAPEANGANNSSREEASDDELNAFKDDENDVMSVKSLTSNISVKEKLCTMARKRRKSMAQQLNDADHDSSIPPGQRHLKKLNIILESSLKFSLEIDSITDSIENGDVDEKRAHSMESGFEELKRVITGGAPPRHVATPQRSMLDVLDNPSSSRSKSKSRSSSKSRIRDKSKPSSPTATDINSSASASRSRSPQIKFASSVKNVDGNAALGAIKSRHSLDSPGDQQQQHHHHHHRDTDQLSVPGLPHLAPSKSYSVSSGNKDSSLRKVSSSSSLRKVKSNDSNSGKRIKKPVVTSAHLKPSSGGGGLFSFFKSKSRSPSSFRKEDESKNTPKRGGLFGFGR
P53226	YGR041W	Bud site selection protein 9	1	443	AI; AG; IN; GQ; GS	MTKITRDVSITTENSKSTSGSATASSASLPENDHPIFHQPRARIRSGSLFIEGSDSFPSSEVKSYNVYIDDSKYSEILKGDTNSSSTDGKQVFEDARDDNFHQESHRDLEDSILDLVRRDPEVAAFPLPPPNSNERNRNSSNGSSAETNLNGHSSSGTISTSVLLNMGSAEKHAGTTRGDHMESSSMKSFEKLGTRPSSLFYPPPEGTAPYQGPRATVSGNKSTRQTQGTYSFPSMRYGVDLVSPVEGAVDVAKSRVPNSTLNGTFPDKAFIPHEFQIPKKAWNRIPANKSTSLKTPRNHSLLIDILKPFEAADLANDQRSSSAVLKNTVHSNGQYNPTNETSGTRMQDQRQKNTNEIDLEKIPNPQVPLGIAMDTMRSPNQLHEKEYESNIEAGLASG…
Q08269	YOL130W	Magnesium transporter ALR1 (Aluminum resistance protein 1)	1	410	AI; AG; IN; GQ; GS; DK; ER; QQ; FG; QY; AF; LW; FY; WW	MSSSSSSSESSPNLSRSNSLANTMVSMKTEDHTGLYDHRQHPDSLPVRHQPPTLKNKEIAKSTKPSIPKEQKSATRYNSHVDVGSVPSRGRMDFEDEGQGMDETVAHHQLRASAILTSNARPSRLAHSMPHQRQLYVESNIHTPPKDVGVKRDYTMSSSTASSGNKSKLSASSSASPITKVRKSSLVSPVLEIPHESKSDTHSKLAKPKKRTYSTTSAHSSINPAVLLTKSTSQKSDADDDTLERKPVRMNTRASFDSDVSQASRDSQETEEDVCFPMPPQLHTRVNGIDFDELEEYAQFANAEKSQFLASLQVPNEQKYSNVSQDIGFTSSTSTSGSSAALKYTPRVSQTGEKSESTNETEIHEKKEDEHEKIKPSLHPGISFGKNKVEGEENENIPS…
P36115	YKR019C	Increased rDNA silencing protein 4	1	431	AI; AG; IN; GQ; GS	MHFPKKKHSGNLSVVELPKEALQDSLTAAQITFKRYAHPNGNAGSAERPRHLKVESAPVVKSEPSLPRMRQPEPRSINHQYSRETLPGHSEAFSVPTTPLQTIHYDVRNKASNSPSSIAAAETAAYLAHTNSFSNRSSGVGSRDPVMDTETKPPRAPSALKNELQLNRMRIPPPSYDNNVRSRSISPQVSYSTSLSSSCSISSDGEETSYREKSTDEAFPPEPSMSSYSLASKASAKASLTDPSQRQQESDYTAMNKLNGGNIIYKGTLPDLIPRSQRKTSKPRFKHRLLRSPEQQQENLSRVYSDQTQNGRAIINTQQNVKLKTTMRRGKYAITDNDETFPYDRKSVSSDSDTDEDSNVMEIKDKKKKSRRSKIKKGLKTTAAVVGSSTSVLPFPHHH…
Q06833	YPR091C	Nucleus-vacuole junction protein 2	516	769	AI; IN; DK; DH; QQ; QY; AF; DW	ARARTAAAASDMNNTSAKEHLEALQEGGMKTQSRIKKALRPERKKENLKDLVDASGVATKTTTQTTVTTATNDDVSSSENSTKSRKYFKNSIKKIGRWYKDNVGNSSDTEDMDEIDVQDKKNDDSADERESDNPILTSNPKMISNRRPVPRRPSQPLNTLSPKLEGRKEKDTENFPVPPSASNMNASKMFANKENRKFSVSSNDSQNSLKNGDPHVKASKLESSQAFVKKTSQNRFNDGFFKQDLEFEEQREPK
Q01560	YDR432W	Serine/arginine (SR)-type shuttling mRNA binding protein NPL3 (Mitochondrial targeting suppressor 1 protein) (Nuclear polyadenylated RNA-binding protein 1) (Nuclear protein localization protein 3) (Polyadenylate-binding protein NPL3)	1	132	AI; IN	MSEAQETHVEQLPESVVDAPVEEQHQEPPQAPDAPQEPQVPQESAPQESAPQEPPAPQEQNDVPPPSNAPIYEGEESHSVQDYQEAHQHHQPPEPQPYYPPPPPGEHMHGRPPMHHRQEGELSNTRLFVRPF
P32873	YPL115C	GTPase-activating protein BEM3 (Bud emergence protein 3)	92	498	AI; IN; GQ; GS; QQ; FG; QY; AF; LW	LEQVQNDSRDSYVNDQSFVLPPRSAERKAHIKSLNLPIPTLSPPLQQGSDVALETSVTPTVPQIGVTSNTSISRKHLQNMILNDEIEANSSFSSPKIINRSVSSPTKIHSEQLASPAASVTYTTSRITIKSPNKGSKSPLQERLRSPQNPNRMTAVINNHLHSPLKASTSNNLDELTESKSQQLTNDAIQKNDRVYSSITSSAYTTGTPTSAAKSPSSLLEVKEGENKALGFSPASKEKLDDFTQLLDSSFGEEDLVNTDSKDPLSIKSTINESLPPPPAPPTFFSPTSSGNIKNSTPLSSHLASPVILNKKDDNFGAQSAKNLKKPVLTSSLPNLSTKLSTTSQNASLPPNPPVESSSKQKQLGETASIHSTNTLNTFSSTPQGSLKTLRRPHASSVS…
P40989	YGR032W	1,3-beta-glucan synthase component GSC2 (EC 2.4.1.34) (1,3-beta-D-glucan-UDP glucosyltransferase) (FK506 sensitivity protein 2) (Glucan synthase of cerevisiae protein 2)	1	173	AI; AG; IN; GQ; GS; QQ	MSYNDPNLNGQYYSNGDGTGDGNYPTYQVTQDQSAYDEYGQPIYTQNQLDDGYYDPNEQYVDGTQFPQGQDPSQDQGPYNNDASYYNQPPNMMNPSSQDGENFSDFSSYGPPSGTYPNDQYTPSQMSYPDQDGSSGASTPYGNGVVNGNGQYYDPNAIEMALPNDPYPAWTAD
P53907	YNL144C	Uncharacterized protein YNL144C	319	849	AI	IVPRRRRRRRRRRRRRRHTHRSESSMGSFSQRFIRSNSRPDLIQRYSTGSSTNNNTTIRERSNTFTAGLLDHYCTGLSKTPTEALISSAASGESSDNSTLGSTRSLSGCSASRSIASRSLKFKIKNFFRPKNSSRTEKLHRLRSNSSNLNSVIETEEDDEHHESSGGDHPEPGVPVNTTIKVERPMHRNRAISMPQRQSLRRAISEEVVPIKFPNSTVGESVHSPSPIEHLSVDGCEIMLQSQNAVMKEELRSVASNLVANERDEASIRPKPQSSSIYLSGLAPNGESATDLSQSSRSLCLTNRDAEINDDESATETDEDENDGETDEYAGDDTNDDTDDSNIGYAYGSESDYSCLIEERIRNRRRASSTLSCFSNIPYGTDDIKWKPAIKEISRRRYL…
P38830	YHR124W	Meiosis-specific transcription factor NDT80	323	626	AI; AG; IN; GQ; GS; ER; DH; QQ; FG; QY; AF; LW; FY; WW	IRGRSPSNYASSQRITVRTPSSVNSSQNSTKRKMPSMAQPLNESCLNARPSKRRSKVALGAPNSGASISPIKSRQSTPMEASKENEDPFFRPNKRVETLEHIQNKLGALKNQCPDSSLKYPSSSSRGMEGCLEKEDLVYSSSFSVNMKQIELKPARSFEHENIFKVGSLAFKKINELPHENYDITIEKKSMEQNYLRPEIGSRSECKTSYGNELSLSNISFSILPNSAENFHLETALFPATEEDVPRTFSRILETGSFQNYYQKMDAENADRVYSKGVKLIASGTLPSGIFNREELFEEDSFYK
P21192	YLR131C	Metallothionein expression activator	213	542	AI; AG; IN; GQ; GS; ER; DH; FG	ATLENSDGPQFLSPKRKISPASENVEDVYANSLSPMISPPMSNTSFTGSPSRRNNRQKYCLQRKNSSGTVGPLCFQELNEGFNDSLISPKKIRSNPNENLSSKTKFITPFTPKSRVSSATSNSANITPNNLRLDFKINVEDQESEYSEKPLGLGIELLGKPGPSPTKSVSLKSASVDIMPTIPGSVNNTPSVNKVSLSSSYIDQYTPRGKQLHFSSISENALGINAATPHLKPPSQQARHREGVFNDLDPNVLTKNTDNEGDDNEENEPESRFVISETPSPVLKSQSKYEGRSPQFGTHIKEINTYTTNSPSKITRKLTTLPRGSIDKYV
Q03361	YDR475C	Uncharacterized protein JIP4 (Jumonji-interacting protein 4)	487	875	AI; AG; IN; GQ; GS; DK; ER; QQ; AF	FKEPEVTKQKNTSGPKPGFSHSKSADASIPTISNIKRKQDNDYSIDSLCYAPEANGANNSSREEASDDELNAFKDDENDVMSVKSLTSNISVKEKLCTMARKRRKSMAQQLNDADHDSSIPPGQRHLKKLNIILESSLKFSLEIDSITDSIENGDVDEKRAHSMESGFEELKRVITGGAPPRHVATPQRSMLDVLDNPSSSRSKSKSRSSSKSRIRDKSKPSSPTATDINSSASASRSRSPQIKFASSVKNVDGNAALGAIKSRHSLDSPGDQQQQHHHHHHRDTDQLSVPGLPHLAPSKSYSVSSGNKDSSLRKVSSSSSLRKVKSNDSNSGKRIKKPVVTSAHLKPSSGGGGLFSFFKSKSRSPSSFRKEDESKNTPKRGGLFGFGR
P23748	YMR036C	M-phase inducer phosphatase (EC 3.1.3.48) (Mitosis initiation protein MIH1) (Mitotic inducer homolog)	1	240	AI; IN; ER; AF; LW	MNNIFHGTEDECANEDVLSFQKISLKSPFGKKKNIFRNVQTFFKSKSKHSNVDDDLINKENLAFDKSPLLTNHRSKEIDGPSPNIKQLGHRDELDENENENDDIVLSMHFASQTLQSPTRNSSRRSLTNNRDNDLLSRIKYPGSPQRSSSFSRSRSLSRKPSMNSSSNSSRRVQRQDGKIPRSSRKSSQKFSNITQNTLNFTSASSSPLAPNSVGVKCFESCLAKTQIPYYYDDRNSNDF
P28584	YKR050W	Low-affinity potassium transport protein	160	759	AI; AG; IN; GS	ELTARTMTKNRTGTQRTSYPRKQAKTDDFQEKLFSGEMVNRDEQDSVHSDQNSHDISRDSSNNNTNHNGSSGSLDDFVKEDETDDNGEYQENNSYSTVGSSSNTVADESLNQKPKPSSLRFDEPHSKQRPARVPSEKFAKRRGSRDISPADMYRSIMMLQGKHEATAEDEGPPLVIGSPADGTRYKSNVNKLKKATGINGNKIKIRDKGNESNTDQNSVSSEANSTASVSDESSLHTNFGNKVPSLRTNTHRSNSGPIAITDNAETDKKHGPSIQFDITKPPRKISKRVSTFDDLNPKSSVLYRKKASKKYLMKHFPKARRIRQQIKRRLSTGSIEKNSSNNVSDRKPITDMDDDDDDDDNDGDNNEEYFADNESGDEDERVQQSEPHSDSELKSHQQQ…
P13574	YHR084W	Protein STE12	175	687	AI; AG; IN; AF; LW	RESLNQPSTTKPVNEPALSFSYDSSSDKPLYDQLLQHLDSRRPSSTTKSDNSPPKLESENFKDNELVTVTNQPLLGVGLMDDDAPESPSQINDFIPQKLIIEPNTLELNGLTEETPHDLPKNTAKGRDEEDFPLDYFPVSVEYPTEENAFDPFPPQAFTPAAPSMPISYDNVNERDSMPVNSLLNRYPYQLSVAPTFPVPPSSSRQHFMTNRDFYSSNNNKEKLVSPSDPTSYMKYDEPVMDFDESRPNENCTNAKSHNSGQQTKQHQLYSNNFQQSYPNGMVPGYYPKMPYNPMGGDPLLDQAFYGADDFFFPPEGCDNNMLYPQTATSWNVLPPQAMQPAPTYVGRPYTPNYRSTPGSAMFPYMQSSNSMQWNTAVSPYSSRAPSTTAKNYPPSTFY…
Q12043	YOR081C	Triacylglycerol lipase 5 (TAG lipase 5) (TG lipase 5) (EC 3.1.1.3) (Lipase 5)	654	909	AI; DK	KAPEQTSDESKNPENSTLLTRTPTKGDNHISNVLDDNLLESESTNSLLLLRENASTYGRSPSGFRPRYSITSASLNPRHQRRKSDTISTSRRPAKSFSFSVASPTSRMLRQSSKINGHPPPILQKKTSMGRLMFPMDAKTYDPESHELIPHSASIETPAMVDKKLHFGRKSRYLRHMNKKWVSSSNILYTDSDKEDHPTLRLISNFDSDAMIHSDLAGNFRRHSIDGRPPSQATKSSPFRSRPSSSTQHKSTTSFT
P38346	YBR270C	Probable target of rapamycin complex 2 subunit BIT2 (TORC2 subunit BIT2) (Binding partner of TOR2 protein 2)	1	287	AI; AG; IN; GQ; GS; DK; ER; QQ; FG; QY; AF; LW; FY; WW	MATDLNRKRSATSGSLSVTNPNIKATNRKPARVYSVSSDIVPQALTHPDEDVHLKTSKSPHDAAPRWSQVGFQSIFHDGSNARRSTDSIEEEYSQGTENNDGHSEIGSSSSNRMEGNTTSNDSLFSSNSRGNKRRLSIFTNSKDNMRNRSRSGSKNYGTVITGTSSNNISRSGSKLFHTKSNMSVNSLQSSLSTGHSHSNKGSNVFSKMAKKLLPYKPHNSIGKDDVEPVVPSPFSKFLHSSYGKHRSPVQFIHTSTGGLIDSGKSVYSFNPSINNNPNDTALSLIQ
P15315	YGL166W	Transcriptional activator protein CUP2 (Copper-fist transcription factor)	88	224	AI; IN	CKCHTKRKSSRKSKGGSCHRRANDEAAHVNGLGIADLDVLLGLNGRSSDVDMTTTLPSLKPPLQNGEIKADSIDNLDLASLDPLEQSPSISMEPVSINETGSAYTTTNTALNDIDIPFSINELNELYKQVSSHNSHS
P34161	YML027W	Homeobox protein YOX1	1	352	AI	MESRNTVLPSLPNIITGTSNSPFQLHTLPNTNFPSDDQGDIRLPPLAASAHIVRPVVNIYKSPCDEERPKRKSPQAVDFLSQRVTTSMTPLSKPKKLSSHSPFTPTVRVCSKEQPPQSMHSYKKVNILTPLSAAKAVLTPTTRKEKKRSFAFITHSQETFPKKEPKIDNARLARRKRRRTSSYELGILQTAFDECPTPNKAKRIELSEQCNMSEKSVQIWFQNKRQAAKKHKNSGNTSHCKVHSNDSMSMISYSDAALEITSTPTSTKEAITAELLKTSPANTSSIFEDHHITPCKPGGQLKFHRKSVLVKRTLSNTGHSEIIKSPKGKENRLKFNAYERKPLGEVDLNSFK
P47041	YJL058C	Target of rapamycin complex 2 subunit BIT61 (TORC2 subunit BIT61) (61 kDa binding partner of TOR2 protein)	1	287	AI; AG; IN; GQ; GS; DK; ER; QQ; FG; QY; AF; LW; FY; WW	MATDLNRKRSATSGSLSVTNPNIKATNRKPARVYSVSSDIVPQALTHPDEDVHLKTSKSPHDAAPRWSQVGFQSIFHDGSNARRSTDSIEEEYSQGTENNDGHSEIGSSSSNRMEGNTTSNDSLFSSNSRGNKRRLSIFTNSKDNMRNRSRSGSKNYGTVITGTSSNNISRSGSKLFHTKSNMSVNSLQSSLSTGHSHSNKGSNVFSKMAKKLLPYKPHNSIGKDDVEPVVPSPFSKFLHSSYGKHRSPVQFIHTSTGGLIDSGKSVYSFNPSINNNPNDTALSLIQ
P08153	YDR146C	Transcriptional factor SWI5	213	542	AI; AG; IN; GQ; GS; ER; DH; FG	ATLENSDGPQFLSPKRKISPASENVEDVYANSLSPMISPPMSNTSFTGSPSRRNNRQKYCLQRKNSSGTVGPLCFQELNEGFNDSLISPKKIRSNPNENLSSKTKFITPFTPKSRVSSATSNSANITPNNLRLDFKINVEDQESEYSEKPLGLGIELLGKPGPSPTKSVSLKSASVDIMPTIPGSVNNTPSVNKVSLSSSYIDQYTPRGKQLHFSSISENALGINAATPHLKPPSQQARHREGVFNDLDPNVLTKNTDNEGDDNEENEPESRFVISETPSPVLKSQSKYEGRSPQFGTHIKEINTYTTNSPSKITRKLTTLPRGSIDKYV
Q07528	YDL113C	Autophagy-related protein 20 (Cytoplasm to vacuole targeting protein 20) (Sorting nexin-42)	1	156	AI; IN	MSDLNDVQENAKLNSETRNTGKAEPPHGTTEYVAEAEISKNGVGSPKKSPKKGKVGKGDNNKVETELVHTALLEKDNPFMEEGPTGFTKSALLEIPGMRSHNLKNPNEDYEDDSEGLLPLNQESNAETCRTSLSGSINSMNGETSASEEPSVSNRK
Q12310	YDL214C	Serine/threonine-protein kinase PRR2 (EC 2.7.11.1) (Pheromone response regulator 2)	1	336	AI; IN	MSLSRILRYNQRNNKTTASLTAEHAYSDNWAYSVSLGDPTSVGVNMAAKTGEALNKSYDSVFSSLPVADSVPRTDFTASSRDDENTDVQKLTTSWMEKIDTKMPENISKIDSNIISSPMVSKVEARFIVPKGRLRKNSTDFTSSFSNSLSLPKSYGKLIFFTSKKNSSSTKKNLANDISDNKHNNNSSNTIGHNIPVTTATATCDEIACTSTEHEYNVYEEERMFTTRVYSLEDSVSSLSTNPLDDTYSEAVQVNTRHIEDTESTAHIRKHSYTTSLSSIKRLFKITSFSNNNSNSCDHQESTVADDCAISSSLKETTSSPVSTGSFSLMIENEDS
Q06836	YPR095C	Arf guanine nucleotide exchange factor SYT1 (Arf-GEF SYT1) (Suppressor of YPT3 protein 1)	1	438	AI; AG; IN; GQ; GS; QQ; QY; AF	MNQSISSLIKLKFLQSHSNDKNGNKKGGSNVSTGIDKLRESESYRSPFLQLAEIQEHTNNDDDKLDVKECEPTKKHSKLSRIRRKMGRLDLNFRSANEKGSEDDEILVAQHLRNGQDPEEMPFKSENNIDSIEKVPKPDGERVTLTSSGSDNVKRNSKHAPFIPVKPALEKFPSSNRLSRDYRKSQEPTLFNGDRLVPTLPTVSRISTSSSVGSSTAASRYFNPSKRAVVASSSSSSSSIKFNSLHAIPLDATPQIELAKQQDEISKRRFGRRRSRTVDVFDYINKNNTAKNKPPLSPSSFIRTIDEKNTNSLMQDPMGSRGPLLPDDANIISNDTDGAEASHPDHQVLSRSRSQSTSFVQGKGGKRKSIEDEGYHNKLGLPHGSGPTSVYNNKSNANS…
Q12100	YDL025C	Probable serine/threonine-protein kinase RTK1 (EC 2.7.11.1) (Ribosome biogenesis and tRNA synthetase-associated kinase 1)	1	287	AI; IN; GS	MVKETPLHSSSSTSLSSLFRPTKLKNLSAKIFNGGGNQSYSKTDDVSRSSSRSSKKNTDSDQEDQIKYNKPNDRRSTIGKSPQGNGALSKESHVVASSTLTGISPTSAKKAPIDYSPSRPLPNNHNPVRTGHTVPHLPHSIHNPINYIHQGSKDAFHHPHPVRSTAHSNISTVSSAKSDTPSSNLSYQAHMHPVEILQKQIEDKHFMDSQASTPGSVELQHNSSSGSDDTSSRKKKSLRLTRFFKKIHNDYHDNHHHHHHHNRGSTPTKPKLNLNTNENIVESNGKA
P12954	YJL092W	ATP-dependent DNA helicase SRS2 (EC 5.6.2.4) (DNA 3'-5' helicase SRS2)	846	1173	AI; AG; IN; AF; LW	LETQNSIFPQKKLIEKSRPSKINGNYAPKSRVKSPEKRYAPETTSFHSPTKKKVYAPQYVSTTNVPSRQEFHSSTGKNIPFLRREDRSITDISPRSSTRSLKGASPNKTSHMSDDLMRPSPTRKDKVTRNIHFATAGTFRIETQSNVDELHPPEYSNKSGQSLTSSEFSGFSSACSNSDQPTNLIEDINNELDLSDEELLNDISIERRRELLGSKKTKKIKPKTRNRKSKRGDKVKVEEVIDLKSEFEEDDSRNTTAAELLHNPDDTTVDNRPIISNAKFLADAAMKKTQKFSKKVKNEPASSQMDIFSQLSRAKKKSKLNNGEIIVI
P08004	YNL192W	Chitin synthase 1 (EC 2.4.1.16) (Chitin-UDP acetyl-glucosaminyl transferase 1)	1	368	AI	MSDQNNRSRNEYHSNRKNEPSYELQNAHSGLFHSSNEELTNRNQRYTNQNASMGSFTPVQSLQFPEQSQQTNMLYNGDDGNNNTINDNERDIYGGFVNHHRQRPPPATAEYNDVFNTNSQQLPSEHQYNNVPSYPLPSINVIQTTPELIHNGSQTMATPIERPFFNENDYYYNNRNSRTSPSIASSSDGYADQEARPILEQPNNNMNSGNIPQYHDQPFGYNNGYHGLQAKDYYDDPEGGYIDQRGDDYQINSYLGRNGEMVDPYDYENSLRHMTPMERREYLHDDSRPVNDGKEELDSVKSGYSHRDLGEYDKDDFSRDDEYDDLNTIDKLQFQANGVPASSSVSSIGSKESDIIVSNDNLTANRAL
P36165	YKR089C	Triacylglycerol lipase 4 (EC 3.1.1.3) (Lipase 4)	654	909	AI; DK	KAPEQTSDESKNPENSTLLTRTPTKGDNHISNVLDDNLLESESTNSLLLLRENASTYGRSPSGFRPRYSITSASLNPRHQRRKSDTISTSRRPAKSFSFSVASPTSRMLRQSSKINGHPPPILQKKTSMGRLMFPMDAKTYDPESHELIPHSASIETPAMVDKKLHFGRKSRYLRHMNKKWVSSSNILYTDSDKEDHPTLRLISNFDSDAMIHSDLAGNFRRHSIDGRPPSQATKSSPFRSRPSSSTQHKSTTSFT
P41698	YLR353W	Bud site selection protein 8	1	443	AI; AG; IN; GQ; GS	MTKITRDVSITTENSKSTSGSATASSASLPENDHPIFHQPRARIRSGSLFIEGSDSFPSSEVKSYNVYIDDSKYSEILKGDTNSSSTDGKQVFEDARDDNFHQESHRDLEDSILDLVRRDPEVAAFPLPPPNSNERNRNSSNGSSAETNLNGHSSSGTISTSVLLNMGSAEKHAGTTRGDHMESSSMKSFEKLGTRPSSLFYPPPEGTAPYQGPRATVSGNKSTRQTQGTYSFPSMRYGVDLVSPVEGAVDVAKSRVPNSTLNGTFPDKAFIPHEFQIPKKAWNRIPANKSTSLKTPRNHSLLIDILKPFEAADLANDQRSSSAVLKNTVHSNGQYNPTNETSGTRMQDQRQKNTNEIDLEKIPNPQVPLGIAMDTMRSPNQLHEKEYESNIEAGLASG…
P38631	YLR342W	1,3-beta-glucan synthase component FKS1 (EC 2.4.1.34) (1,3-beta-D-glucan-UDP glucosyltransferase) (Calcineurin dependent protein 1) (Calcofluor white hypersensitivity protein 53) (Echinocandin target gene protein 1) (FK506 sensitivity protein 1) (Glucan synthase of cerevisiae protein 1) (Papulacandin B resistance protein 1)	1	173	AI; AG; IN; GQ; GS; QQ	MSYNDPNLNGQYYSNGDGTGDGNYPTYQVTQDQSAYDEYGQPIYTQNQLDDGYYDPNEQYVDGTQFPQGQDPSQDQGPYNNDASYYNQPPNMMNPSSQDGENFSDFSSYGPPSGTYPNDQYTPSQMSYPDQDGSSGASTPYGNGVVNGNGQYYDPNAIEMALPNDPYPAWTAD
P53249	YGR079W	Putative uncharacterized protein YGR079W	1	369	AI; DK; ER; DH; QY; AF; LW; FY; WW; EG; EP	MSSAANEGCVYLFIVVLRLSSFSCVNSFIHSFTRSRTRSSYSLDERSLVSYSIVYVAMNKSSKAFQVPNKVITKEDITPLSRSHTKKADTRGTADGKNTTASAVEATPIIITTARSIDTAGSLSENATEDDGTQNGDLHDDDDDDDLESTLGYSSEPDPLFSPCHQPSFTNSTFSYSADNELPMEENHNKNNFHDSSESSIFLPQIQQSFFFGDNSKSDANNTDFWKEVNGTAEEAICLQETRQRKCSLVALHPGDATTSSNDTLGIEDFIKDDINSAEAMEPSPSSSPSSSLLDNLDYNIKLLCYRDNEGKFTLKKRKFLKNSLRSSSAISKKWKPLSKRDKLLKRAIRRKSGVCQTLSAGFGIGEFM
P35732	YKL054C	RNA polymerase II degradation factor 1 (RRM3-interacting protein 1)	70	737	AI	KKPAKKEKYEKKEQQHSYVPQQHLPNPEDDITYKSSNNSNSFTSTKHNSSNNYTQARNKKKVQTPRAHTTGKHVNLDKGKHVPSKPVSNTTSWAAAVSVDTKHDVPQDSNDNNNEELEAQGQQAQEKNQEKEQEEQQQQEGHNNKEEHKQIEQPSLSSKKTTSRTSASQPKKMSWAAIATPKPKAVKKTESPLENVAELKKEISDIKKDDQKSEASEEKVNEQETSAQEQEEETAEPSEENEDRVPEVDGEEVQEEAEKKEQVKEEEQTAEELEQEQDNVAAPEEEVTVVEEKVEISAVISEPPEDQANTVPQPQQQSQQPQQPQQPQQPQQPQQPQQQQQPQQPQQPQQQLQQQQQQQQQPVQAQAQAQEEQLSQNYYTQQQQQQYAQQQHQLQQQYL…
Q06820	YPR083W	Mitochondrial distribution and morphology protein 36	331	578	AI; IN	ERLLSPSSTSENDHTNNLPVIDETKEIEDISSFVNSIVDASMLTHDLTPINSSDSDNLSNGEIDRLDGRRLSSSTSDMSLMMQRTSLQKQLPSLLTAFNNARRLEQELQNACKVNDNKHSTKDTDSNIRRNEHAMSSSVSSIISQNSTLASPSPPMSSSFISTAPSQSSSRMSTLPLSPSSSLLESQSQTLKNNMSQWLNQSRSGLNGTKLIPTNHIGFHSNVLNTLYGIGGGPVSKSYKSNQPSSQN
P38835	YHR131C	PH domain-containing protein YHR131C	319	849	AI	IVPRRRRRRRRRRRRRRHTHRSESSMGSFSQRFIRSNSRPDLIQRYSTGSSTNNNTTIRERSNTFTAGLLDHYCTGLSKTPTEALISSAASGESSDNSTLGSTRSLSGCSASRSIASRSLKFKIKNFFRPKNSSRTEKLHRLRSNSSNLNSVIETEEDDEHHESSGGDHPEPGVPVNTTIKVERPMHRNRAISMPQRQSLRRAISEEVVPIKFPNSTVGESVHSPSPIEHLSVDGCEIMLQSQNAVMKEELRSVASNLVANERDEASIRPKPQSSSIYLSGLAPNGESATDLSQSSRSLCLTNRDAEINDDESATETDEDENDGETDEYAGDDTNDDTDDSNIGYAYGSESDYSCLIEERIRNRRRASSTLSCFSNIPYGTDDIKWKPAIKEISRRRYL…
Q08281	YOL138C	Restriction of telomere capping protein 1 (SEH-associated protein 2)	889	1145	AI; IN; DK; ER	SSQISSDNASNMDANESSDFEAGENLKTGKEFPEEDGAGTSGAESLVEERPQAFRANSDEPSDAEKKPVSKLKEQLKNTEIIPYAQPNEDSDEVLTKLKELQNQRLESRTKMGETVSDDVIIEEDEHEHQEEEQPHDSPTKSAQFHASPIAKSIPILQKREHRKSFIDTFMLHSPNGYNGDTDIGNEDDNISPRFTYNSVSPRSKVSSLQSYATTTSQLETFKKLSSHTAPIIGSPRHAPSRPDSIGREQLSSSLTK
P22211	YNL183C	Nitrogen permease reactivator protein (EC 2.7.11.1) (Serine/threonine-protein kinase NPR1)	1	336	AI; IN	MSLSRILRYNQRNNKTTASLTAEHAYSDNWAYSVSLGDPTSVGVNMAAKTGEALNKSYDSVFSSLPVADSVPRTDFTASSRDDENTDVQKLTTSWMEKIDTKMPENISKIDSNIISSPMVSKVEARFIVPKGRLRKNSTDFTSSFSNSLSLPKSYGKLIFFTSKKNSSSTKKNLANDISDNKHNNNSSNTIGHNIPVTTATATCDEIACTSTEHEYNVYEEERMFTTRVYSLEDSVSSLSTNPLDDTYSEAVQVNTRHIEDTESTAHIRKHSYTTSLSSIKRLFKITSFSNNNSNSCDHQESTVADDCAISSSLKETTSSPVSTGSFSLMIENEDS
Q08932	YPL193W	Ribosome assembly 1 protein	1	227	AI; IN	MNYNNFENSKGDGHSRLPKPTYSGTLSDGYDESKIKRQKTDSAFNAAYSPHMYPNSPYYEGSWNTGYTPQLHHVAPHNQYFHPIQPSTQYNYTSPPNYTENYIPPVHQNISYAPALNLQKWPSSYCENTQALKNDKDYQTSISYEDVAIPTVKEIQLIEKNRGKDTFMNEISPVPSSKDQASAEPTEIPRKDPELANSNAEDDHNNLGLEDDDRDEQLESEGLGKVV
Q03213	YMR172W	High-osmolarity-induced transcription protein 1	229	615	AI	NAQNKLAIELLNSISAVSSAYLQKMQNNGSGRQHTADLCTGDSNTHSGINQHRTTNGTIDVNTNTAQLNNQFSNALNTILPDQQHNRNNVSQNINQSLPNRQLGPVINTQANQNQSQVLIHNTNTHQQVNRSPISFPNASTDKPFKLNPNGIKRRRRNTQSNNNASTNDHASAAQKPISALSPLTNSHNSTTSMNYTNSSIHSGVTSASNSFHDLNSLNNFGTTTALSLPSLALDNASFPPNQNVIPPIINNTQQPLSFSQLINQDSTTSELLPSGKSGVNTNIVNRNRASTLPSYPKPMTVKSNVDDDGYQEDDDDDGDDEGDGRDNEEDSTAEEDEVDDEIETDMKNASINKRRRSLHHKKSNSLNGRRKLHGESATKPNINSDL
P32944	YJL187C	Mitosis inhibitor protein kinase SWE1 (EC 2.7.11.1) (Wee1 homolog)	1	442	AI; AG; IN	MSSLDEDEEDFEMLDTENLQFMGKKMFGKQAGEDESDDFAIGGSTPTNKLKFYPYSNNKLTRSTGTLNLSLSNTALSEANSKFLGKIEEEEEEEEEGKDEESVDSRIKRWSPFHENESVTTPITKRSAEKTNSPISLKQWNQRWFPKNDARTENTSSSSSYSVAKPNQSAFTSSGLVSKMSMDTSLYPAKLRIPETPVKKSPLVEGRDHKHVHLSSSKNASSSLSVSPLNFVEDNNLQEDLLFSDSPSSKALPSIHVPTIDSSPLSEAKYHAHDRHNNQTNILSPTNSLVTNSSPQTLHSNKFKKIKRARNSVILKNRELTNSLQQFKDDLYGTDENFPPPIIISSHHSTRKNPQPYQFRGRYDNDTDEEISTPTRRKSIIGATSQTHRESRPLSLSSA…
P50275	YOR058C	Anaphase spindle elongation protein	619	884	AI; IN; DK; ER; DH; FY; DW; EY	IEAKYPRCRVRMQRSKKGKCGANKENKVIKNTFKATESSIRVPIGLNLNDANITYKTPSKKTIQGLTKNDLSQENSLARHMQGTTKLSSPNRRATRLLAPTVISRNSKGNIERPTLNRNRSSDLSSSPRINHTHGEHAVKPRQLFPIPLNKVDTKGSHIPQLTKEKALELLKRSTGTTGKENVRSPERKSSLEDYAQKLSSPYKEPEHSIYKLSMSPEGKFQLNIQQKDIESGFDDTSMMEDENDKDFITWKNEQVSKLNGFSFTD
P50078	YGR221C	Protein TOS2 (Target of SBF 2)	1	621	AI; AG; IN; ER; DH; AF; LW; FY; WW	MFSHYRYKENSCQKREAIPDKSRVSLTFLQKRTDSSNVTVAVAVAVPIGAIIIVLSVVLIVVYRRCKKEPSMQDFDPNFEGDLYYLPKMDSSMNSANSDSNATEKRFIYGGYDDFLQPSIENSQSFKDYVRRINEHAPSAYNIASLASQNNSKLSVPSKHIDLSNKISFESLENSELIVSPQHSNTGQDCDQRCDSTSNPDVNEKSSHNNDNRLKSNYTSRSGLEPQCSREEEENIDRIRSIYNIYFEKSNSTIRSSVTSSIRRDSKLNIATRKSVNMSSQDNPNDTTLIEQSHFGSTTVQEIDSSSSANEEYEDATDYLQVPAPQENKNIASSVYSEVATREKVIPESSLSLTFPPPNGLSTRITSSIYSDTVAKDHIHSAKAPVRALSEGSGQSNLT…
P39967	YER098W	Ubiquitin carboxyl-terminal hydrolase 9 (EC 3.4.19.12) (Deubiquitinating enzyme 9) (Ubiquitin thioesterase 9) (Ubiquitin-specific-processing protease 9)	172	375	AI; IN	PKKSRESDQPRKKEMRGKKPRIFTEASFEKSIAGTNGHLPNPKPQSVDDGKPTPVNSVNSNTAGPSEKKSKFFKSFSAKHVQDNNKKEGSPAILTTGKPSSRPQDAPPLIVETPNEPGAPSRLSFENVTDRPPDVPRKIIVGRVLNYENPSRGSSNSNNLDLKGESNSSLSTPLDKKDTRRSSSSSQISPEHRKKSALIRGPVL
P40317	YDR006C	Protein SOK1	1	351	AI	MDQPRTHSGPTTASNPAPSSTNSSSAPSATNSKQERSSSSLSKPSSVVPSKDSPDGDAIAKTQAAALKNDMKSGDTSTLDGSSQNIIPNRASMQKYIDQSSDLLSRSSGVITPSMSLNASTNATNNDSSGNSANSSDLKIPIDRDNTIFKTFDTKTGQFLKNDDNEEEIRRNNKVDSIPPKNIYTNINNPSPSPPPSSKQPPSASAPQLPPATEPHKEQAAQQQPPGNASNFLRIFSNKKMRSHSVPTILHSSLRKLSSHNQYYRNQNILLNHPTPSGISKKKFSRNHHQPYLHSNNPLSSNPLSLKRAIFLNQQISGNASTNANNDNINNSTATSMTNQSFLSSSNFDLT
P32900	YHR149C	Protein SKG6 (Suppressor of lethality of KEX2-GAS1 double null mutant 6)	1	621	AI; AG; IN; ER; DH; AF; LW; FY; WW	MFSHYRYKENSCQKREAIPDKSRVSLTFLQKRTDSSNVTVAVAVAVPIGAIIIVLSVVLIVVYRRCKKEPSMQDFDPNFEGDLYYLPKMDSSMNSANSDSNATEKRFIYGGYDDFLQPSIENSQSFKDYVRRINEHAPSAYNIASLASQNNSKLSVPSKHIDLSNKISFESLENSELIVSPQHSNTGQDCDQRCDSTSNPDVNEKSSHNNDNRLKSNYTSRSGLEPQCSREEEENIDRIRSIYNIYFEKSNSTIRSSVTSSIRRDSKLNIATRKSVNMSSQDNPNDTTLIEQSHFGSTTVQEIDSSSSANEEYEDATDYLQVPAPQENKNIASSVYSEVATREKVIPESSLSLTFPPPNGLSTRITSSIYSDTVAKDHIHSAKAPVRALSEGSGQSNLT…
P11710	YCL027W	Nuclear fusion protein FUS1	1	431	AI; AG; IN; GQ; GS; DK; ER; QQ; FG; QY; AF; LW; FY; WW	MVATIMQTTTTVLTTVAAMSTTLASNYISSQASSSTSVTTVTTIATSIRSTPSNLLFSNVAAQPKSSSASTIGLSIGLPIGIFCFGLLILLCYFYLKRNSVSISNPPMSATIPREEEYCRRTNWFSRLFWQSKCEDQNSYSNRDIEKYNDTQWTSGDNMSSKIQYKISKPIIPQHILTPKKTVKNPYAWSGKNISLDPKVNEMEEEKVVDAFLYTKPPNIVHIESSMPSYNDLPSQKTVSSKKTALKTSEKWSYESPLSRWFLRGSTYFKDYGLSKTSLKTPTGAPQLKQMKMLSRISKGYFNESDIMPDERSPILEYNNTPLDANDSVNNLGNTTPDSQITSYRNNNIDLITARPHSVIYGTTAQQTLETNFNDHHDCNKSTEKHELIIPTPSKPLKK…
Q04116	YDR451C	Homeobox protein YHP1	1	352	AI	MESRNTVLPSLPNIITGTSNSPFQLHTLPNTNFPSDDQGDIRLPPLAASAHIVRPVVNIYKSPCDEERPKRKSPQAVDFLSQRVTTSMTPLSKPKKLSSHSPFTPTVRVCSKEQPPQSMHSYKKVNILTPLSAAKAVLTPTTRKEKKRSFAFITHSQETFPKKEPKIDNARLARRKRRRTSSYELGILQTAFDECPTPNKAKRIELSEQCNMSEKSVQIWFQNKRQAAKKHKNSGNTSHCKVHSNDSMSMISYSDAALEITSTPTSTKEAITAELLKTSPANTSSIFEDHHITPCKPGGQLKFHRKSVLVKRTLSNTGHSEIIKSPKGKENRLKFNAYERKPLGEVDLNSFK
P38187	YBL067C	Ubiquitin carboxyl-terminal hydrolase 13 (EC 3.4.19.12) (Deubiquitinating enzyme 13) (Ubiquitin thioesterase 13) (Ubiquitin-specific-processing protease 13)	172	375	AI; IN	PKKSRESDQPRKKEMRGKKPRIFTEASFEKSIAGTNGHLPNPKPQSVDDGKPTPVNSVNSNTAGPSEKKSKFFKSFSAKHVQDNNKKEGSPAILTTGKPSSRPQDAPPLIVETPNEPGAPSRLSFENVTDRPPDVPRKIIVGRVLNYENPSRGSSNSNNLDLKGESNSSLSTPLDKKDTRRSSSSSQISPEHRKKSALIRGPVL
Q01766	YPR005C	Halotolerance protein HAL1	107	293	AI; IN	IETCHPKHLKRGTKEQEDINSSTSKKSAVINNFSGEKTPNPRPQSSNISERETYVGILNVKCKNKNSSKIRSEKLVSSVIETKHTPGLASILSKEGTTYPNNADGKHISIVNPSSKIYHSSHKQIVKTPIPKSGLSPIERCPFNGQNIKCYSPRPLDHESPQRDFNNNFQLRILKSSVLQRRQSTQN
P38427	YML100W	Trehalose synthase complex regulatory subunit TSL1 (Alpha,alpha-trehalose-phosphate synthase [UDP-forming] 123 kDa subunit)	1	327	AG; GQ; QQ; FG; QY; AF; LW; FY; WW	MALIVASLFLPYQPQFELDTSLPENSQVDSSLVNIQAMANDQQQQRALSNNISQESLVAPAPEQGVPPAISRSATRSPSAFNRASSTTNTATLDDLVSSDIFMENLTANATTSHTPTSKTMLKPRKNGSVERFFSPSSNIPTDRIASPIQHEHDSGSRIASPIQQQQQDPTTNLLKNVNKSLLVHSLLNNTSQTSLEGPNNHIVTPKSRAGNRPTSAATSLVNRTKQGSASSGSSGSSAPPSIKRITPHLTASAAKQRPLLAKQPSNLKYSELADISSSETSSQHNESDPDDLTTAPDEEYVSDLEMDDAKQDYKVPKFGGYSNKSK
P42835	YNL327W	Protein EGT2 (Early G1 transcript 2)	295	1040	AG	TSTTLASELYSESAANIDSTTSDDTTSSDAAITPTYSNSTLSSYTSQSSAIPEVAVTASLSSGILSSTVDGASTSADASMSAVSTVSSSSEQASSSSISLSAPSSSNSTFTTPSSSLSATETYSIISSASISVTQASYIDNSTTTAVTQSTSTIAVSSAEKLSSTLSYTSNVTISVSSATQHTTTPSYVSNSTTLSSSSVLESVISSPYLANTTVSGASSASQSTNPPYVSNSTTSSATQLATIAPFAINITGTSISSSITNTSSVSSTTSSLSSGPFVSNTTVASGSYILTTTTESAQLTEIGSLIPISTITTSTTTSGTDKTGSNKVASSTEIAQSIVNNSSLSVSTINTNAATAAANARNATFTHATHSGSLQPSYHSSSLLSSTIDTKVTTATTS…
P34756	YFR019W	1-phosphatidylinositol 3-phosphate 5-kinase FAB1 (Phosphatidylinositol 3-phosphate 5-kinase) (EC 2.7.1.150) (Formation of aploid and binucleate cells protein 1) (Styryl dye vacuolar localization protein 7) (Type III PIP kinase) (PIPkin-III)	1	237	AG; QQ; QY; AF; LW	MSSEEPHASISFPDGSHVRSSSTGTSSVNTIDATLSRPNYIKKPSLHIMSTSTTSTTTDLVTNPILSNISVPKISPPTSSSIATATSTSHVTGTASHSNIKANANTSTSVNKKNLPPTTSGRIPSSTIKRYPSRYKPSHSLQLPIKNDSNFKRSSIYASKSTVTAIPIRNNRPISMQNSYARTPDSDHDDVGDEVSSIKSASSSLTASLSKSFLFAFYNNRKKDKTSNNGVLSKEYW
P14736	YER162C	DNA repair protein RAD4	664	753	AG; GQ	STYGKIAEEEPNVTKEQNIADNHDNTETFMGGGFLPGIANHEARPYSEPSEPEDSLDYVSVDKAEESATDDDVGEDYSDFMKELEMSEES
P46954	YJL089W	Protein SIP4	670	828	AG; GQ; GS; QQ; FG; QY; AF; LW	SSVKSNFASKVNTQLNLLQHSSSNSNFLDASPYDFNKIFMNNFENYDYETDEGYAEDDDEEDSDSDNSLPLEIPFKKSKNKCKNRNKELSQRLSLFENRDSNSVDFNTDTNLNLNPDSPSVTSSKKKYLDHIILDNRDIVSNHDSSKQKFKIQNILNST
P54003	YML052W	Protein SUR7	220	301	AG; IN	YSIDNSRYRTSSRWNPFHREKEQATDPILTATGPEDMQQSASIVGPSSNANPVTATAATENQPKGINFFTIRKSHERPDDVS
P43637	YGL179C	Serine/threonine-protein kinase TOS3 (EC 2.7.11.1) (Target of SBF protein 3)	476	1141	AG; IN; GQ; GS; DK; ER; DH; QQ; FG; QY; FY; WW	NQTDQFEPISISKHELKNAVSGVGKKIKESVLKSIPLKDPSDLSNKNYLHPTETTRGRGDANVIVSEGSVLSNIKELSANDGCLNTDSDTNININDDDHYSGDDNDGHLTKRELERELNKFDDKHEAGNMVNLPINSSFASLDSFYIDNFAMARMGMSSPEAGDSVSSVPNLPSAPSSTRLGRSPVFSGVTNQPSPIRPVLPQQKSSFCATGRYDKSHNSLLRNSSSHLTSYNSGRPSSRTGRMNSRNQNLPKIPNSLSKISTTKLTELRVPKDSEIPSPAKNPNADRLRRFPVKKNTKTPAIKDPPRININSSDKSGSKNSPIKSLYQRMKQSKDNSKTFEVRRGNFFSHFNGDDDDSSSQSSVTSSGSESDSELSSTSSSCTSGTQSRNSSNNNAYS…
Q12675	YDR093W	Phospholipid-transporting ATPase DNF2 (EC 7.6.2.1) (Flippase DNF2)	1	211	AG; GQ; GS	MSSPSKPTSPFVDDIEHESGSASNGLSSMSPFDDSFQFEKPSSAHGNIEVAKTGGSVLKRQSKPMKDISTPDLSKVTFDGIDDYSNDNDINDDDELNGKKTEIHEHENEVDDDLHSFQATPMPNTGGFEDVELDNNEGSNNDSQADHKLKRVRFGTRRNKSGRIDINRSKTLKWAKKNFHNAIDEFSTKEDSLENSALQNRSDELRTVYYN
P53037	YGR170W	Phosphatidylserine decarboxylase proenzyme 2 (EC 4.1.1.65) [Cleaved into: Phosphatidylserine decarboxylase 2 beta chain; Phosphatidylserine decarboxylase 2 alpha chain]	264	454	AG	RNKARMRSSSSLPPPLEDMLSNSSAVSGNEIRREKPYSDTDLAHDEEVNAEDEIDAEESIEDMNSSGSICTERRYDIDNDTIFDSISEVVSLNDEELDILNDFEEADHPNVPDINVHDIDEDTRISLSSMITALDEYDIVEPEDVAKLPAVSENDITSVDDEESENQQESDEEFDIYNEDEREDSDFQSKE
Q00816	YDR028C	Resistance to glucose repression protein 1 (Protein HEX2) (Second-site suppressor of the rna1-1 mutation 1)	335	1013	AG; GQ; GS; QQ; FG; QY; FY	AQYYHYPKESNSSVSLKSQHSDKKDNSTIPNPVGENSNGGGDKGEEDLHLKSALHVQNNRSTAQSNKSILENSTNDRKANLDQNLNSPDNNRFPSSTSSSNRDNENNSMGLSSILTSNPSEKSNKPTKNRHIHFNDRVEQCMALRYPASQSEDDESDDENKQYVDVNNNANVTTINNNRTPLLAIQHKSIPINSATEHLNKNTSDDDTSSQSSSSSHSDDEEHGGLYINARFSRRSDSGVHSPITDNSSVASSTTSRAHVRPIIKLLPDTTLNYGSDEESDNGEFNGYGNAVSHNVNTSRGYDYIYDYNSVYTGDTSSFLPVDSCDIVDVPEGMDLQTAIADDNASNYEFNNAVESKEKHVPQLHKASANNTTRQHGSHMLLYDDDNYSSSSDSEQQFI…
P51862	YLR371W	RHO1 GDP-GTP exchange protein 2	1	257	AG; GQ; GS; FG; QY; AF; LW; FY; WW	MNSNELDLRNKYFYEIFGKKRKSDTSTPTQLFSGSKVQTNINEISITNDEDEDSTEDENKASLKDYTLGHDTGARYRIAPDCSSHQLKASPVLHISTNLNSSPQSFTGDQISPTNKKISINDSTRQDKGNSCTTTSSPSQKRSNVLLPHVRKHSSPSLLSFSKNSGSHMGDPNQLSTPPTPKSAGHTMELHSSFNGKHSSSSTSSLFALESLKTQNRRSSNSSNHSSQYRRHTNQHQRHHSRSKSSPVSLTEISMIK
P38990	YER129W	SNF1-activating kinase 1 (EC 2.7.11.1)	476	1141	AG; IN; GQ; GS; DK; ER; DH; QQ; FG; QY; FY; WW	NQTDQFEPISISKHELKNAVSGVGKKIKESVLKSIPLKDPSDLSNKNYLHPTETTRGRGDANVIVSEGSVLSNIKELSANDGCLNTDSDTNININDDDHYSGDDNDGHLTKRELERELNKFDDKHEAGNMVNLPINSSFASLDSFYIDNFAMARMGMSSPEAGDSVSSVPNLPSAPSSTRLGRSPVFSGVTNQPSPIRPVLPQQKSSFCATGRYDKSHNSLLRNSSSHLTSYNSGRPSSRTGRMNSRNQNLPKIPNSLSKISTTKLTELRVPKDSEIPSPAKNPNADRLRRFPVKKNTKTPAIKDPPRININSSDKSGSKNSPIKSLYQRMKQSKDNSKTFEVRRGNFFSHFNGDDDDSSSQSSVTSSGSESDSELSSTSSSCTSGTQSRNSSNNNAYS…
Q12202	YLR054C	Outer spore wall protein 2	397	575	AG; GS	GGGINVASGINSGQDFTDGDNEDQDKGKNRVDKNVKEGSFISLTQRFTMTSPLGVNDPALPADLEKLYLGAEYISNCDANTSGGQKRVKSPTKADTGYDDKHLPDDTIHTFEDEYLADEDDFSCLGIDKRSSTKPTKPLEKFGVVAVPHFIRRFSIKRSSKDKSNDMKRPYTTSSLELQ
P34216	YBL047C	EH domain-containing and endocytosis protein 1 (Bud site selection protein 15)	882	1380	AG; IN; GQ; QQ	LAMGQLPEDAKDIIAKSASNTDTTTKEATSRGNVHEDTVSKFVETTVENSNLNVNRVKDDEEKTERTESDVFDRDVPTLGSQSDSENANTNNGTQSGNETANPNLTETLSDRFDGDLNEYGIPRSQSLTSSVANNAPQSVRDDVELPETLEERDTINNTANRDNTGNLSHIPGEWEATPATASTDVLSNETTEVIEDGSTTKRANSNEDGESVSSIQESPKISAQPKAKTINEEFPPIQELHIDESDSSSSDDDEFEDTREIPSATVKTLQTPYNAQPTSSLEIHTEQVIKYPAPGTSPSHNEGNSKKASTNSILPVKDEFDDEFAGLEQAAVEEDNGADSESEFENVANAGSMEQFETIDHKDLDDELQMNAFTGTLTSSSNPTIPKPQVQQQSTSDP…
P38426	YMR261C	Trehalose synthase complex regulatory subunit TPS3 (Alpha,alpha-trehalose-phosphate synthase [UDP-forming] 115 kDa subunit)	1	327	AG; GQ; QQ; FG; QY; AF; LW; FY; WW	MALIVASLFLPYQPQFELDTSLPENSQVDSSLVNIQAMANDQQQQRALSNNISQESLVAPAPEQGVPPAISRSATRSPSAFNRASSTTNTATLDDLVSSDIFMENLTANATTSHTPTSKTMLKPRKNGSVERFFSPSSNIPTDRIASPIQHEHDSGSRIASPIQQQQQDPTTNLLKNVNKSLLVHSLLNNTSQTSLEGPNNHIVTPKSRAGNRPTSAATSLVNRTKQGSASSGSSGSSAPPSIKRITPHLTASAAKQRPLLAKQPSNLKYSELADISSSETSSQHNESDPDDLTTAPDEEYVSDLEMDDAKQDYKVPKFGGYSNKSK
P50091	YGR239C	Peroxisomal protein PEX21 (Peroxin-21)	1	287	AG; GQ; GS	MPSVCHTSPIEKIIQQGHRIQNDSLIPSKRTKLAHTELTAHYATEDSHVEKHFLHNGSNFDGIDNVRYQNQPSPLTFITPNNTVDSSDWVPQFSSMKIDDSLEFSSEYKRLYSNYESQQRLNSSRQHLPFKNCMIRKTSCTYPPQKTLRQQRQGNRDNPTDAFQFDAEFQVLEREIQKERYEPITRRDEKWFDQDQSELQRIATDIVKCCTPPPSSASSSSTLSSSVESKLSESKFIQLMRNISSGDVTLKKNADGNSASELFSSNNGELVGNRHIFVKDEIHKDIL
P32660	YER166W	Phospholipid-transporting ATPase DNF1 (EC 7.6.2.1) (Flippase DNF1)	1	211	AG; GQ; GS	MSSPSKPTSPFVDDIEHESGSASNGLSSMSPFDDSFQFEKPSSAHGNIEVAKTGGSVLKRQSKPMKDISTPDLSKVTFDGIDDYSNDNDINDDDELNGKKTEIHEHENEVDDDLHSFQATPMPNTGGFEDVELDNNEGSNNDSQADHKLKRVRFGTRRNKSGRIDINRSKTLKWAKKNFHNAIDEFSTKEDSLENSALQNRSDELRTVYYN
P38232	YBR050C	Protein REG2	335	1013	AG; GQ; GS; QQ; FG; QY; FY	AQYYHYPKESNSSVSLKSQHSDKKDNSTIPNPVGENSNGGGDKGEEDLHLKSALHVQNNRSTAQSNKSILENSTNDRKANLDQNLNSPDNNRFPSSTSSSNRDNENNSMGLSSILTSNPSEKSNKPTKNRHIHFNDRVEQCMALRYPASQSEDDESDDENKQYVDVNNNANVTTINNNRTPLLAIQHKSIPINSATEHLNKNTSDDDTSSQSSSSSHSDDEEHGGLYINARFSRRSDSGVHSPITDNSSVASSTTSRAHVRPIIKLLPDTTLNYGSDEESDNGEFNGYGNAVSHNVNTSRGYDYIYDYNSVYTGDTSSFLPVDSCDIVDVPEGMDLQTAIADDNASNYEFNNAVESKEKHVPQLHKASANNTTRQHGSHMLLYDDDNYSSSSDSEQQFI…
P41697	YLR319C	Bud site selection protein 6 (Actin-interacting protein 3)	140	358	AG; IN; AF; LW	HRISVKSHHQQNPSFTSNLSLGSEGTREGTPLSSRKSSIVRDQRQSDSVENSYGEKVNSTSTGTPSAQSAEATLTKPRTNIKQNLKSNNAPNASDDDDALSQLKKGTNLQRRASKRYSAYHMAKLTNQSTTEAAAAAGLMTTPSPSMLHLEETVRKSKLYGNNNNDDDRNINSAENKGKSIDDVSKASPLAKTPLPIENVRASPRRLSSVVTTSPDKAM
P26570	YML016C	Serine/threonine-protein phosphatase PP-Z1 (EC 3.1.3.16)	1	391	AG; DH; QQ; DW; EY; EG; EP; AE; DE	MGNSGSKQHTKHNSKKDDHDGDRKKTLDLPPLTKSDTTHSLKSSRSLRSLRSKRSEASLASNVQAQTQPLSRRSSTLGNGNRNHRRSNNAPITPPNNHYLTSHPSSSRRLSSSSRRSSMGNNNNSELPPSMIQMEPKSPILKNSTSMHSTSSFNSYENALTDDDDDRGDDGGESPSMAKVTRINTSSSADRGSKRTPLRRHNSLQPEKGVTGFSSTSSKLRRRSDNTLPASYPLNAEAGGNGSDYFSNRSNSHASSRKSSFGSTGNTAYSTPLHSPALRKMSSRDNDDSGDNVNGRGTSPIPNLNIDKPSPSASSASKREYLSAYPTLAHRDSSSSLSPRGKGQRSSSSSSSSQRIYVSPPSPTGDFVHGSCADGDNGSRTNTMVEMKRKK
P33329	YDR436W	Serine/threonine-protein phosphatase PP-Z2 (EC 3.1.3.16)	1	391	AG; DH; QQ; DW; EY; EG; EP; AE; DE	MGNSGSKQHTKHNSKKDDHDGDRKKTLDLPPLTKSDTTHSLKSSRSLRSLRSKRSEASLASNVQAQTQPLSRRSSTLGNGNRNHRRSNNAPITPPNNHYLTSHPSSSRRLSSSSRRSSMGNNNNSELPPSMIQMEPKSPILKNSTSMHSTSSFNSYENALTDDDDDRGDDGGESPSMAKVTRINTSSSADRGSKRTPLRRHNSLQPEKGVTGFSSTSSKLRRRSDNTLPASYPLNAEAGGNGSDYFSNRSNSHASSRKSSFGSTGNTAYSTPLHSPALRKMSSRDNDDSGDNVNGRGTSPIPNLNIDKPSPSASSASKREYLSAYPTLAHRDSSSSLSPRGKGQRSSSSSSSSQRIYVSPPSPTGDFVHGSCADGDNGSRTNTMVEMKRKK
P53046	YGR070W	RHO1 GDP-GTP exchange protein 1 (Protein kinase C suppressor SKC1)	1	257	AG; GQ; GS; FG; QY; AF; LW; FY; WW	MNSNELDLRNKYFYEIFGKKRKSDTSTPTQLFSGSKVQTNINEISITNDEDEDSTEDENKASLKDYTLGHDTGARYRIAPDCSSHQLKASPVLHISTNLNSSPQSFTGDQISPTNKKISINDSTRQDKGNSCTTTSSPSQKRSNVLLPHVRKHSSPSLLSFSKNSGSHMGDPNQLSTPPTPKSAGHTMELHSSFNGKHSSSSTSSLFALESLKTQNRRSSNSSNHSSQYRRHTNQHQRHHSRSKSSPVSLTEISMIK
P38855	YHR160C	Peroxisomal membrane protein PEX18 (Peroxin-18)	1	287	AG; GQ; GS	MPSVCHTSPIEKIIQQGHRIQNDSLIPSKRTKLAHTELTAHYATEDSHVEKHFLHNGSNFDGIDNVRYQNQPSPLTFITPNNTVDSSDWVPQFSSMKIDDSLEFSSEYKRLYSNYESQQRLNSSRQHLPFKNCMIRKTSCTYPPQKTLRQQRQGNRDNPTDAFQFDAEFQVLEREIQKERYEPITRRDEKWFDQDQSELQRIATDIVKCCTPPPSSASSSSTLSSSVESKLSESKFIQLMRNISSGDVTLKKNADGNSASELFSSNNGELVGNRHIFVKDEIHKDIL
P47068	YJL020C	Myosin tail region-interacting protein MTI1 (Protein BBC1)	64	900	AG; IN; GQ; DK; ER; QQ; FG; QY; AF; LW; FY; WW	VAVQGSEVGKEAESSPNTGSTEQRTIQPEVEQKDLPEPISPETKKETLSGPVPVPAATVPVPAATVPVPAATAVSAQVQHDSSSGNGERKVPMDSPKLKARLSMFNQDITEQVPLPKSTHLDLENIPVKKTIVADAPKYYVPPGIPTNDTSNLERKKSLKENEKKIVPEPINRAQVESGRIETENDQLKKDLPQMSLKERIALLQEQQRLQAAREEELLRKKAKLEQEHERSAVNKNEPYTETEEAEENEKTEPKPEFTPETEHNEEPQMELLAHKEITKTSREADEGTNDIEKEQFLDEYTKENQKVEESQADEARGENVAEESEIGYGHEDREGDNDEEKEEEDSEENRRAALRERMAKLSGASRFGAPVGFNPFGMASGVGNKPSEEPKKKQHKEK…
P40563	YIR003W	Altered inheritance of mitochondria protein 21	1	678	IN; QQ	MPSEVTPKVPERPSRRKTSELFPLSGSESGDIKANSEPPTPAGTPNVPTRRPILKAKTMTSFESGMDQESLPKVPLQRPVRRSTTEELNNVMNNTSKELEEIESLISKHNIHNVSRKKSPTSVEEGKVAAIHQNGQRSASDNKTSTNPSPLEKNEHEGAEGNESAISPSNLVNKSNNEVTEHSDSEDLTEKQKVHAALDNEAGDRSHFEEKLIPGDMKVQVDVSKDVEEGSLNALPPSGITESDDKAEKFTKHPESSLEELQKHQEQQEEKIFQNPTDEESTTSLNEKQEGKDNMEVNSQPQGPSDTETVIAATSSNVPSQIASEEENDVPVIPRSRPKKDFEAHVQKEELPNTQEKRVSEECDSTLISTEEESKIPKIPSERPKRRAPPPVPKKPSSR…
P38151	YBR233W	PAB1-binding protein 2	1	63	IN	MSTETTKPSITTTPTTVLVSPNTLKRKKGEDTSEEQLEAEIKRVALKDADSHSDNDHDSPDNV
Q08581	YOR195W	Kinetochore protein SLK19 (Synthetic lethal KAR3 protein 19)	1	299	IN	MNEVPTTPVRLILGQAQQREQNSENCSQERNPRTFNSEPDSSFNSPGSSQFVIHPHEPLEKEKDEKQDLDRSIDYGRSSALNNKNNANPLENIDINKMFDDKKSDSGTNDDKGGASTSDKHVLALNYSPIRVEMNSSEKRSDKNVDVDENDKEGSHINKKLKLQLESVPDLKQSSTKDIINDKEEIMSSPMAIDMIETNISPNKFIINDGVERNDSFNINTDTLKLENDINEKQQEEDFIKSNSNNVVNIDNAYKEKEDEENDITNSHINRLTPLYETSARESNSNEEGRNDYDDDNQL
P38871	YHR184W	Sporulation-specific protein 1	414	570	IN; DK; ER	LSFGVAPVEEELQNSQPEHTDVPENVWNEVLSDYNSMDGNPITSNKFLSAKELEPDQLVELLAQEKEEKEAKNISSSTAEVPSISQPEIKKENLESNDSLILRSTKRNVNVNAASLRNLSIKKTQVKPESASEESKVLAAALNDAKQNLDENVWRTP
P32873	YPL115C	GTPase-activating protein BEM3 (Bud emergence protein 3)	738	903	IN; QY; AF; LW; FY; WW	DYIDPSQSLSLSSSRNANDTDSASHLSAGTHHSKFGNATISATDTPSYVTDLTQEYNNNNNISNSSNNIANSDGIDSNPSSHSNFLASSSGNAEEEKDSRRAKMRSLFPFKKLTGPASAMNHIGITISNDSDSPTSPDSIIKSPSKKLMEVSSSSNSSTGPHVSTA
P40072	YER116C	E3 ubiquitin-protein ligase complex SLX5-SLX8 subunit SLX8 (EC 2.3.2.27) (RING-type E3 ubiquitin transferase SLX8) (Synthetic lethal of unknown function protein 8)	1	201	IN	MARRPDNQNPEGENLRIKRVRLESVRQNDEEEENEVSRTQNIVTDNRHDSPEAVVEIIGERALENTSEEDGDDDLSLFRALEEDPGSDHNTSNNDSGNHDRETMHTEEPEASSGNNITLTNNVEELHTMDVLSQTANTPSASPMLDAAPPTTKPGTNSKEQTVDLTADAIDLDAEEQQVLQISDDDFQEETKEAPKEYGAA
P39083	YOR127W	Rho-type GTPase-activating protein 1	134	616	IN; GQ; GS; QQ; FG; QY; AF	LENQTKNSSKEDFPIKLPERSVKRPLSPTRINGKSDVSTNNTAISKNLVSSNEDQQLTPQVLVSQERDESSLNDNNDNDNSKDREETSSHARTVSIDDILNSTLEHDSNSIEEQSLVDNEDYINKMGEDVTYRLLKPQRANRDSIVVKDPRIPNSNSNANRFFSIYDKEETDKDDTDNKENEIIVNTPRNSTDKITSPLNSPMAVQMNEEVEPPHGLALTLSEATKENNKSSQGIQTSTSKSMNHVSPITRTDTVEMKTSTSSSTLRLSDNGSFSRPQTADNLLPHKKVAPSPNKKLSRSFSLKSKNFVHNLKSKTSEMLDPKHPHHSTSIQESDTHSGWGVSSTHTNIRKSKAKKNPVSRGQSDSTIYNTLPQHGNFTVPEFNHKKAQSSLGSISKKQ…
Q06407	YDR379W	Rho-type GTPase-activating protein 2	134	616	IN; GQ; GS; QQ; FG; QY; AF	LENQTKNSSKEDFPIKLPERSVKRPLSPTRINGKSDVSTNNTAISKNLVSSNEDQQLTPQVLVSQERDESSLNDNNDNDNSKDREETSSHARTVSIDDILNSTLEHDSNSIEEQSLVDNEDYINKMGEDVTYRLLKPQRANRDSIVVKDPRIPNSNSNANRFFSIYDKEETDKDDTDNKENEIIVNTPRNSTDKITSPLNSPMAVQMNEEVEPPHGLALTLSEATKENNKSSQGIQTSTSKSMNHVSPITRTDTVEMKTSTSSSTLRLSDNGSFSRPQTADNLLPHKKVAPSPNKKLSRSFSLKSKNFVHNLKSKTSEMLDPKHPHHSTSIQESDTHSGWGVSSTHTNIRKSKAKKNPVSRGQSDSTIYNTLPQHGNFTVPEFNHKKAQSSLGSISKKQ…
P38996	YPL190C	Nuclear polyadenylated RNA-binding protein 3	1	293	IN; GQ; GS	MSDENHNSDVQDIPSPELSVDSNSNENELMNNSSADDGIEFDAPEEEREAEREEENEEQHELEDVNDEEEEDKEEKGEENGEVINTEEEEEEEHQQKGGNDDDDDDNEEEEEEEEDDDDDDDDDDDDEEEEEEEEEEGNDNSSVGSDSAAEDGEDEEDKKDKTKDKEVELRRETLEKEQKDVDEAIKKITREENDNTHFPTNMENVNYDLLQKQVKYIMDSNMLNLPQFQHLPQEEKMSAILAMLNSNSDTALSVPPHDSTISTTASASATSGARSNDQRKPPLSDAQRRMRF
P19812	YGR184C	E3 ubiquitin-protein ligase UBR1 (EC 2.3.2.27) (N-end-recognizing protein) (N-recognin-1)	1824	1949	IN	EPRPRRIPPTDEDDEDMEEGEDGFFTEGNDEMDVDDETGQAANLFGVGAEGIAGGGVRDFFQFFENFRNTLQPQGNGDDDAPQNPPPILQFLGPQFDGATIIRNTNPRNLDEDDSDDNDDSDEREI
Q12114	YLR330W	Chitin biosynthesis protein CHS5 (Protein CAL3)	277	670	GQ; QQ	VNEEELSYSKENEPVAEVADENKMPEDTTDVEQVASPNDNESNPSEAKEQGEKSGHETAPVSPVEDPLHASTALENETTIETVNPSVRSLKSEPVGTPNIEENKADSSAEAVVEEPNEAVAESSPNEEATGQKSEDTDTHSNEQADNGFVQTEEVAENNITTESAGENNEPADDAAMEFGRPEAEIETPEVNESIEDANEPAEDSNEPVEDSNKPVKDSNKPVEDSNKPVEDSNKPVEDSNKPVEDANEPVEDTSEPVEDAGEPVQETNEFTTDIASPRHQEEDIELEAEPKDATESVAVEPSNEDVKPEEKGSEAEDDINNVSKEAASGESTTHQKTEASASLESSAVTEEQETTEAEVNTDDVLSTKEAKKNTGNSNSNKKKNKKNKKKGKK
P39969	YER114C	Protein BOI2 (Protein BEB1)	304	779	GQ; GS; QQ	YSTFAFENQAAQLMPAATVNRDEIQQQISSKCNKLSSESSDRKSSSVTTELQRPSSVVVNPNFKLHDPAEQILDMTEVPNLFADKDIFESPGRAPKPPSYPSPVQPPQSPSFNNRYTNNNARFPPQTTYPPKNKNPTVYSNGLIPNSSTSSDNSTGKFKFPAMNGHDSNSRKTTLTSATIPSINTVNTDESLPAISNISSNATSHHPNRNSVVYNNHKRTESGSSFVDLFNRISMLSPVKSSFDEEETKQPSKASRAVFDSARRKSSYGHSRDASLSEMKKHRRNSSILSFFSSKSQSNPTSPTKQTFTIDPAKMTSHSRSQSNSYSHARSQSYSHSRKHSLVTSPLKTSLSPINSKSNIALAHSETPTSSNNKEAVSQPSEGKHKHKHKHKSKHKHKN…
P17065	YNL272C	Rab guanine nucleotide exchange factor SEC2 (GDP-GTP exchange factor SEC2)	505	758	GQ; GS; QQ	SKIGPLVEDDSDEDQNDAISVRLQDKALWKQDAKRPFSSSSAEESQKSDAFDFESGDMENEITGESSSDESSSDGSSTDNSTADSSSEDESSLADSTTSSADSSSPESIDNGEGDDTVTKDDKSSIKSANNNEENSDCGDKKGRSIIKKKAPQRKIQKKKLLQDLDDLEEQFREESAIDQTEFENAESNVKQNISSKRASSGDENSKKDNNEKTLKTNLTIGDKTQEQIGENSPSSGLHASSSNDDNFDDAQEQ
P40537	YIL031W	Ubiquitin-like-specific protease 2 (EC 3.4.22.-)	704	1033	GQ; GS	MEEKKSTNINNNENYDDDDEEIQIIENIDQSSKDNNAQLTSEPPCSRSSSISTTEREPTELHNSVVRQPTGEIITDNEDPVRAASPETASVSPPIRHNILKSSSPFISESANETEQEEFTSPYFGRPSLKTRAKQFEGVSSPIKNDQALSSTHDIMMPSPKPKRIYPSKKIPQLSSHVQSLSTDSMERQSSPNNTNIVISDTEQDSRLGVNSESKNTSGIVNRDDSDVNLIGSSLPNVAEKNHDNTQESNGNNDSLGKILQNVDKELNEKLVDIDDVAFSSPTRGIPRTSATSKGSNAQLLSNYGDENNQSQDSVWDEGRDNPILLEDED
P13186	YLR096W	Serine/threonine-protein kinase KIN2 (EC 2.7.11.1)	937	1022	GQ; GS; FG; QY	SSNNVAAKREGTPRSIMPLSHHESIRRQGSNKYSPSSPLTTNSIHQRKTSITETYGDDKHSGTSLENIHQQGDGSEGMTTTEKEPI
P38041	YBL085W	Protein BOB1 (BEM1-binding protein) (Growth inhibitory protein 7)	304	779	GQ; GS; QQ	YSTFAFENQAAQLMPAATVNRDEIQQQISSKCNKLSSESSDRKSSSVTTELQRPSSVVVNPNFKLHDPAEQILDMTEVPNLFADKDIFESPGRAPKPPSYPSPVQPPQSPSFNNRYTNNNARFPPQTTYPPKNKNPTVYSNGLIPNSSTSSDNSTGKFKFPAMNGHDSNSRKTTLTSATIPSINTVNTDESLPAISNISSNATSHHPNRNSVVYNNHKRTESGSSFVDLFNRISMLSPVKSSFDEEETKQPSKASRAVFDSARRKSSYGHSRDASLSEMKKHRRNSSILSFFSSKSQSNPTSPTKQTFTIDPAKMTSHSRSQSNSYSHARSQSYSHSRKHSLVTSPLKTSLSPINSKSNIALAHSETPTSSNNKEAVSQPSEGKHKHKHKHKSKHKHKN…
P40572	YIR016W	Uncharacterized protein YIR016W	1	683	GQ; QQ; FG; QY; WW	MEHQDSSPPRFRNSGSNRVTVYNGTTLPTMPKSATPTSSSTTVTTHLQNIKEEETNDDELTQVDRSSPRVLGRISSTSSSSSNIDLRDNLDMLHEIEKSNTNISLSAPNLHEELGVLSDKGNSKEELALLPPLPHTGEMEITPQFDINEAIFERDDISHSSRLEPDDVLTKLANSTRDATGEDQGFVVMTHGHDASTNDDSQLSATILDNQTSFDLSKALEMTSHSNISNIINSSGSEGRRSRTPVSNSTLKPNLSSPESAEREANTTSSSSTSDHGATMQYDPKKIITPIPVLPSSVREQQQNNAPLRERSRSNSSALASTLRDTIISGLPQNINSVERKLSRKSNRSRKNTVTFEDRLQKLPPLSTQISNQYAKVAPAENNIALHFHNLPTPVSNTQ…
Q03063	YPL049C	Down-regulator of invasive growth 1 (Regulator of STE12 protein 1) (Regulator of sterile twelve 1)	1	281	GQ; GS; QQ	MNKEEQEDPQQEQISTVQENDPRNLQQLGMLLVSPGLDEDRLSEKMISKIKKSRDIEKNQKLLISRLSQKEEDHSGKPPTITTSPAEKTVPFKSLNHSLKRKRVPPALNFSDIQASSHLHGSKSAPPNITRFPQHKNSLRVRYMGRMAPTNQDYHPSVANSYMTATYPYPYTGLPPVPCYPYSSTPTQTHAYEGYYSPMYPGPLYNNGIIPADYHAKRKKLAGRSPHLEDLTSRKRTFVSKHHNGDPIISKTDEDIECSVTKNSLSEGASLNDDADDDNDK
P32896	YDR081C	Protein PDC2	465	820	GQ; GS; QQ; FG; QY	TNFLSTEELVESAIVEPCEPDFDTAPKGNEVHDDNFDVSVFANEDDNNQNHLSMSQASHNPDYNSNHSNNAIENTNNRGSNNNNNNNGSSNNINDNDSSVKYLQQNTVDNSTKTGNPGQPNISSMESQRNSSTTDLVVDGNYDVNFNGLLNDPYNTMKQPGPLDYNVSTLIDKPNLFLSPDLDLSTVGVDMQLPSSEYFSEVFSSAIRNNEKAASDQNKSTDELPSSTAMANSNSITTALLESRNQAQPFDVPHMNGLLSDTSKSGHSVNSSNAISQNSLNNFQHNSASVAEASSPSITPSPVAINSTGAPARSIISAPIDSNSSASSPSALEHLEGAVSGMSPSSTTILSNLQTN
Q08206	YOL036W	Uncharacterized protein YOL036W	1	683	GQ; QQ; FG; QY; WW	MEHQDSSPPRFRNSGSNRVTVYNGTTLPTMPKSATPTSSSTTVTTHLQNIKEEETNDDELTQVDRSSPRVLGRISSTSSSSSNIDLRDNLDMLHEIEKSNTNISLSAPNLHEELGVLSDKGNSKEELALLPPLPHTGEMEITPQFDINEAIFERDDISHSSRLEPDDVLTKLANSTRDATGEDQGFVVMTHGHDASTNDDSQLSATILDNQTSFDLSKALEMTSHSNISNIINSSGSEGRRSRTPVSNSTLKPNLSSPESAEREANTTSSSSTSDHGATMQYDPKKIITPIPVLPSSVREQQQNNAPLRERSRSNSSALASTLRDTIISGLPQNINSVERKLSRKSNRSRKNTVTFEDRLQKLPPLSTQISNQYAKVAPAENNIALHFHNLPTPVSNTQ…
P25333	YCR008W	Serine/threonine-protein kinase HAL4/SAT4 (EC 2.7.11.1) (Halotolerance protein 4)	1	305	GQ; DK; ER; DH; QQ; FG; FY; WW; DW; EY; EG; EP; AE	MTGMNDNNAAIPQQTPRKHALSSKVMQLFRSGSRSSRQGKASSNIQPPSNINTNVPSASKSAKFGLHTPTTATPRVVSNPSNTAGVSKPGMYMPEYYQSASPSHSSSSASLNNHIDINTSKSSSAASLTSSVSALSLSPTSAINISSKSLSPKFSHHSNSNTAITPAPTPTASNINNVNKITNTSAPICGRFLVHKDGTHEHHLKNAKRQEKLSTMIKNMVGASKLRGEAKSAVPDIIMDPKTTLKSNKNPPTLFAGFMKQVVDMDDKYPEGAPTSGALNCPERDIYRSDQKDSKNNTHNITTTK
Q12224	YPL089C	Transcription factor RLM1	68	451	GQ; GS; QQ	VHQNNTDLPHNIIEPSDYGDYVKKPRVVLNERKRRRRRATVLQPASHSGSCTVSSQDSSSVQNNGNLSAPLASNDAGNAGVSTPLVHCHGAISRSGSNHSDCARNSADYQMLQGGLNSGGSFHANDYKESVDQQHVANEAIHRNFMNKRIRPDTHLLLSESNHSNYHNFYPSPYENLPKPSLPASLVGNIPSFQSQFVQVIPANSNPMGKGFNGTGDSESFEAKQKIHPTVAISNTLEGPAPVQAMVHHLHQLNSNRGKLSGKPYLKLNIPKATNDACQRSPAMYSGTASPKTDVQATPNQMLASNMSSPLSRSKFLGFKNNDMDDLYHNGRCGSTYVNNKTFFLKPPIGRPPKFPKSPSSSIVVFPSSVASSTLKSTSSTNSP
Q03373	YDR480W	Down-regulator of invasive growth 2 (Regulator of STE12 protein 2) (Regulator of sterile twelve 2)	1	281	GQ; GS; QQ	MNKEEQEDPQQEQISTVQENDPRNLQQLGMLLVSPGLDEDRLSEKMISKIKKSRDIEKNQKLLISRLSQKEEDHSGKPPTITTSPAEKTVPFKSLNHSLKRKRVPPALNFSDIQASSHLHGSKSAPPNITRFPQHKNSLRVRYMGRMAPTNQDYHPSVANSYMTATYPYPYTGLPPVPCYPYSSTPTQTHAYEGYYSPMYPGPLYNNGIIPADYHAKRKKLAGRSPHLEDLTSRKRTFVSKHHNGDPIISKTDEDIECSVTKNSLSEGASLNDDADDDNDK
P53874	YNL186W	Ubiquitin carboxyl-terminal hydrolase 10 (EC 3.4.19.12) (Deubiquitinating enzyme 10) (Disrupter of telomere silencing protein 4) (Ubiquitin thioesterase 10) (Ubiquitin-specific-processing protease 10)	1	320	GQ; QQ; QY	MTTQESIKPLVDRILSNPLQFNAAMISNKSNNNDTSAAPENSSYIVIGKQHNNNSNSTAIAATAESKQIKENNLIDRPNGKKTNTVPKSMAEALLLYTSKNDKDAADATGAKKSAELSTELSTEPPSSSSEDDKVGKEEEEEGEIFHEARDYVEPRKASLKERDNADKGDGEDIGEDIGEDIGEDIGEDIGEDIGENLGSPLATIDDSSNENEKEKRKELSTSISSDDEIEDDEDEDDMDYDSSAMEKELPEEEENDSSSKISEGEKKSLYQDLMENSTVEVNRYEPVNNTKENGNRNPKGEEEEEEEEELKHKSRSITP
P40480	YIL112W	Protein HOS4	1	324	GQ; GS; DK; ER; FG; QY; FY	MNETTTKQPLKKRSLSSYLSNVSTRREELEKISKQETSEEEDTAGKHEQRETLSEEVSDKFPENVASFRSQTTSVHQATQNNLNAKESEDLAHKNDASSHEGEVNGDSRPDDVPETNEKISQAIRAKISSSSSSPNVRNVDIQNHQPFSRDQLRAMLKEPKRKTVDDFIEEEGLGAVEEEDLSDEVLEKNTTEPENVEKDIEYSDSDKDTDDVGSDDPTAPNSPIKLGRRKLVRGDQLDATTSSMFNNESDSELSDIDDSKNIALSSSLFRGGSSPVKETNNNLSNMNSSPAQNPKRGSVSRSNDSNKSSHIAVSKRPKQKKGI
P38128	YBR182C	Transcription factor SMP1	68	451	GQ; GS; QQ	VHQNNTDLPHNIIEPSDYGDYVKKPRVVLNERKRRRRRATVLQPASHSGSCTVSSQDSSSVQNNGNLSAPLASNDAGNAGVSTPLVHCHGAISRSGSNHSDCARNSADYQMLQGGLNSGGSFHANDYKESVDQQHVANEAIHRNFMNKRIRPDTHLLLSESNHSNYHNFYPSPYENLPKPSLPASLVGNIPSFQSQFVQVIPANSNPMGKGFNGTGDSESFEAKQKIHPTVAISNTLEGPAPVQAMVHHLHQLNSNRGKLSGKPYLKLNIPKATNDACQRSPAMYSGTASPKTDVQATPNQMLASNMSSPLSRSKFLGFKNNDMDDLYHNGRCGSTYVNNKTFFLKPPIGRPPKFPKSPSSSIVVFPSSVASSTLKSTSSTNSP
P13185	YDR122W	Serine/threonine protein kinase KIN1 (EC 2.7.11.1)	937	1022	GQ; GS; FG; QY	SSNNVAAKREGTPRSIMPLSHHESIRRQGSNKYSPSSPLTTNSIHQRKTSITETYGDDKHSGTSLENIHQQGDGSEGMTTTEKEPI
P28708	YKL116C	Serine/threonine-protein kinase PRR1 (EC 2.7.11.1) (Pheromone response regulator 1)	1	173	DK; QY	MDEYSSIYSQPKTPRLKQEGFPDSIGDQHEKALIDENGEEDKKMASTEGTTGDSRSTPLTVSIPTFENVQALPTPMTYTPLSPGNLSMSPIDQSSLNIPKRRSHARLLDDMLSVTQPNQRVVSELIAPANLSPQRVVSLPTVTEEALVNDSVDSDNYTKEPYFPESSSSTEKC
P32801	YKL048C	Serine/threonine-protein kinase ELM1 (EC 2.7.11.1)	408	639	DK; ER	RDQPIDSRNHSQISSSSVNPVRNEGPVRRFFGRLLTKKGKKKTSGKGKDKVLVSATSKVTPSIHIDEEPDKECFSTTVLRSSPDSSDYCSSLGEEAIQVTDFLDTFCRSNESLPNLTVNNDKQNSDMKTDRSESSSHSSLKIPTPIKAMIRLKSSPKENGNRTHINCSQDKPSSPLMDRTVGKRTVNNSGARKLAHSSNILNFKAYINSEDSDIRETVEDVKTYLNFADNGQ
P32841	YMR133W	Meiotic recombination protein REC114	143	427	DK; ER; DH	QSTITSQVQGNNNGTKVCFTEGPKVSSYTNPNTQFQTQNMIMDFSQRYQEESERESNNRSNITLPHDSIQIAQQIWPNTDLNVVQSSQDLNTPMATQTVLGRPESLIVQPLEVSQSPPNTTNCLPNAENKKKKVDTTSDFTSRKEIALCKTGLLETIHIPKERESQMQSVTGLDATPTIIWSPGKDNTAKKNTSNKKNIDDKLTNPQKSGNTHTPDRNKEVLPNGTLNETRKEASPSEGLTIRVKNVNRNASRKISKRLIKEKLKDEEFMKWVNKVETVLNKMFE
Q08967	YPL221W	Flavin carrier protein 1 (Bypass of PAM1 protein 1) (FAD transporter 1) (Heme utilization factor 1) (TRP-like ion channel protein FLC1)	593	801	DK; ER	KPAKDDRTSFQRNTMKPEGTVNRSVANELLALGNVAKDHDDNSDYESNDTGVNDELKQAQDETTPTTVTSSDDNKPTFSEKILSKFSRPKNENASTDALRVEAPKQQTFPHNLTNLSRENLSTLGSKPYPGHTRSQSDAHNGLINSFEEEDTSSNTDPFHDSTEGDLLDTSSSDGGFRSQNYVRDDSINSLGNNKQPLRKPPGFFDEGF
Q03533	YMR291W	Serine/threonine-protein kinase TDA1 (Topoisomerase I damage affected protein 1) (EC 2.7.11.1)	355	585	DK; ER; DH; FG; FY; WW; DW; EY	FATSNSLNTKDTPNFSFHPTIRRVSSTASMHTLRSPSKSRKTTTLAYLNMDGGSSETSTAFSSKMDLPDLYVDRTINSRERSLNRIRDTLKKTLSMTSLKPAGTFDYLHANKNGTSLSSSKSGLVKKNSTFVLDPKPPKNSLMNGCFSTTPESRSNFNTPKTLSRQGSSTSVKKYVNEVDLLLTPRTASMSSNDTTAINDYDTTNDKNPARKHAASFQVNVDDSDGDETMQ
P32526	YPL269W	Karyogamy protein KAR9 (Cortical protein KAR9)	400	643	DK; ER	LIKSSASNKIATSKKKIPKPKSLGFGRPNSVIGTITQDFQERVAINEGDSNKTPENSTTVALKGKKLGKALLQKMNIKPATSPNSSNAINPFFDPESPNKGKLILSSVPPLPYDETDETTLRVSRGENEKSPDSFITSRHENKVQITETPLMAKNKSVLDIEKDKWNHYRSLPSRIPIYKDKVVKVTVENTPIAKVFQTPPTKITTPNSQVWVPSTRRRTRLRPPTPLSQLLSPREGRLDKTPT
P12866	YKL209C	Alpha-factor-transporting ATPase (EC 7.4.2.7) (Mating factor A secretion protein STE6) (Multiple drug resistance protein homolog) (P-glycoprotein)	577	694	DK; ER	KEGEVVESGTQSELLADPTTTFSTWYHLQNDYSDAKTIVDTETEEKSIHTVESFNSQLETPKLGSCLSNLGYDETDQLSFYEAIYQKRSNVRTRRVKVEEENIGYALKQQKNTESSTG
Q99252	YOR092W	Protein ECM3 (Extracellular mutant protein 3)	169	433	DK; WW	DFEYNDDESAVRVSETTKTQPAVSANTTNTDTSERFFSNEQQLFNNKYTARDSLTEAIGTKGENADVPPISRRSTNSIAPLSLPDTSSNSKITKPVQVKARNTIACTQSEESQATRGSNPLDSQSSASTIHSYNTSESYESSIDTMRARRTASQPRAYNTTTLLEENCLDEKCPKNMSMAALEPIRSIDMRALPSQNIHHLIREYSNVDQYGHQRRNSSLRGADMNDVHSISSNSTLQTIKTANLTRILTSDATVSKKDIETSGE
Q12132	YPL230W	Nutrient and stress factor 1 (Up in starvation protein 1)	74	210	DK; DH; DW; EY; AE	SDVDLMSLRRLQQSANSTANDPNATRMFPQLRPYGIVVQPAPVPYNLPISTPASPQDTISLYAPPYFPHPMPSAPIPLPHQPPPLPIYSYMQPLFLNHTPIQNHNIVELPPDSSDTPASPSKVQSFDQAKDASPNAK
Q02883	YPL103C	N-acyl-phosphatidylethanolamine-hydrolyzing phospholipase D, mitochondrial (NAPE-PLD) (NAPE-hydrolyzing phospholipase D) (EC 3.1.4.54) (Found in mitochondrial proteome protein 30)	1	70	DK; ER	MNFVTCHVQMRLLLQRRLVRLRESELFRPQTSLSTFKRHASQKTRPIQKCSRKYARILLLSVLVPYTGYA
Q04110	YDR446W	Protein ECM11 (Extracellular mutant protein 11)	1	213	DK	MTVIKTEPTTEVTLYSPPSKESLSKDDAHRKKQNNKPPSSINSRSGPNKHKLAAKAPEKKINNTDKQDLSAFLLNPSLIVKPSESKKKENIVAYNDTPGIKTEHTAFQPLTPISKKRALKEKAASEKCDSFDLSRDEKPYIQKKSKTLSSVTEINSSEYKLSLNGENTSSPAKEKSQEPIENPGSYQKTRNYLFEKPDPLDTCLQDYSSMLPS
P38810	YHR098C	SED5-binding protein 3 (Lethal with SEC13 protein 1) (SEC24-related protein 3)	1	123	DK; ER; AF; LW; WW	MSQQNILAASVSALSLDESTVHTGGASSKKSRRPHRAYHNFSSGTVPTLGNSPYTTPQLNQQDGFQQPQAFTPKQFGGFNNGSGSVMSTPVMVSQERFGASEASSPYGQSMLDMTAPQPTSHI
P11927	YNL188W	Cell division control protein KAR1	1	228	DK; AF; FY	MNVTSPKDGNHSFSKKNRFNTNKPRFHKLNEQAQSINLPEDRDSIVSSNTTSIMTDDAFDYNEGIASRTKNINSDSDRSNDTIKQNNYNKRETGYNPFYNGSGINQRYTQFRKREFEPTLAENKAEEYISDEDNVKIDEDNIENELQFTPKIKEASILRSSLLGQRNVLNTRNPKSKESHIKVKPIINNKSSSQRKSSAALRKQLGKPLPLPYLNSPNSDSTPTLQRK
P23748	YMR036C	M-phase inducer phosphatase (EC 3.1.3.48) (Mitosis initiation protein MIH1) (Mitotic inducer homolog)	400	553	DK	SKRFATKNNSFRKLASPSNPNFFYRDSHQSSTTMASSALSFRFEPPPKLSLNHRRVSSGSSLNSSESTGDENFFPILSKSSMSSNSNLSTSHMLLMDGLDTPSYFSFEDERGNHQQVSGDEEQDGDFTFVGSDREDLPRPARRSLFPSLETEDK
P32323	YNR044W	A-agglutinin anchorage subunit (A-agglutinin cell wall attachment subunit)	1	1608	DK; ER; FG; QY; FY; WW	MNSFASLGLIYSVVNLLTRVEAQIVFYQNSSTSLPVPTLVSTSIADFHESSSTGEVQYSSSYSYVQPSIDSFTSSSFLTSFEAPTETSSSYAVSSSLITSDTFSSYSDIFDEETSSLISTSAASSEKASSTLSSTAQPHRTSHSSSSFELPVTAPSSSSLPSSTSLTFTSVNPSQSWTSFNSEKSSALSSTIDFTSSEISGSTSPKSLESFDTTGTITSSYSPSPSSKNSNQTSLLSPLEPLSSSSGDLILSSTIQATTNDQTSKTIPTLVDATSSLPPTLRSSSMAPTSGSDSISHNFTSPPSKTSGNYDVLTSNSIDPSLFTTTSEYSSTQLSSLNRASKSETVNFTASIASTPFGTDSATSLIDPISSVGSTASSFVGISTANFSTQGNSNYVPES…
Q03306	YDR466W	Serine/threonine-protein kinase PKH3 (EC 2.7.11.1) (Pkb-activating kinase homolog 3)	314	499	DK; ER	QSLQQTTLGLPNIPQNILPTRQLHVIDTPARSIQITKQKRKKPTKISNTTSSIVVWRKRLGISTGKDDLGTVPSTTPAVTAPNDTNVLTNTAAHSTANIALPPNSQSNQVKRAQLVAPNRIPPKVPVINDNVRNKSIPRTKPNVPPLQTSSIPQKLSTSSASSALSAPSTEIRNQDLTHTLDGRNS
P47104	YJR033C	Regulator of V-ATPase in vacuolar membrane protein 1 (Suppression of the onset of impotence protein 3)	1208	1356	DK; ER	LLKSPTKDRAYSAIGAMASEPISTARMRPSLFDKFGSPSASDIESPNPKLPNSLLDDFLQPPPNSTSSNSLAQSSSSAPRSILDEFVSPSYSQHKENLTPKAPNDSVGETDNSENRKDKLSKDILDDLSSQKPQKPKKSAITKNLLDDF
P53932	YNL095C	Uncharacterized transporter YNL095C	169	433	DK; WW	DFEYNDDESAVRVSETTKTQPAVSANTTNTDTSERFFSNEQQLFNNKYTARDSLTEAIGTKGENADVPPISRRSTNSIAPLSLPDTSSNSKITKPVQVKARNTIACTQSEESQATRGSNPLDSQSSASTIHSYNTSESYESSIDTMRARRTASQPRAYNTTTLLEENCLDEKCPKNMSMAALEPIRSIDMRALPSQNIHHLIREYSNVDQYGHQRRNSSLRGADMNDVHSISSNSTLQTIKTANLTRILTSDATVSKKDIETSGE
Q03497	YHL007C	Serine/threonine-protein kinase STE20 (EC 2.7.11.1)	1	590	DK; ER; QY; FY; WW	MSNDPSAVSELPDKDSLDNGISNDNERAMGGNGDGGDGLRLPRTTGTLNVNALQKGTNAAHEAGGYKSMDPAKNAETTNDDDNNVVSLDDPIQFTRVSSSSVISGMSSSMSPHSNIDETKSLEAVTPNINTSNITPDHSADNTFSTINASESDHQFNDTLLSKLSLTDSTETIENNATVKHQQPVASSTVNSNKSSTDIRRATPVSTPVISKPSMTTTPRQINSASHSLSNPKHKQHKPKVKPSKPEAKSKPVSVKKSFPSKNPLKNSSPPKKQTEKSYYSSSSKKRKSGSNSGTLRMKDVFTSFVQNIKRNSQDDKRASSSSNNSSSSSITTALRISTPYNAKHIHHVGVDSKTGEYTGLPEEWEKLLTSSGISKREQQQNMQAVMDIVKFYQDVTET…
Q04487	YMR118C	Mitochondrial inner membrane protein SHH3 (SDH3 homolog)	1	70	DK	MSAMMVKLGLNKSALLLKPSAFSRAAALSSSRRLLFNTARTNFLSTSPLKNVASEMNTKAAIAEEQILNK
Q12453	YOR112W	Cytoplasmic export protein 1	541	760	DK; ER; FY; WW	IQTNDSTADSEDVKDIDFENYGCDEEDMNKEDNLLAAQFLNNLRLNSPSATTPSNITESEIDSAQDGSGWDDLSDTDGFITNGTTESFDETTNPVTTASTPKLFGKPIKINKSWNDELNDDGWIQDESGPSKVPQKHTRPQNSTLAKSIAPSSRLSIKKKKTTILAPRNIASNSTVTTKSSLSNKTARSKPISSIRGSVTKKGNVDGWDDDGDSDSWDTN
P33421	YKL141W	Succinate dehydrogenase [ubiquinone] cytochrome b subunit, mitochondrial	1	70	DK	MSAMMVKLGLNKSALLLKPSAFSRAAALSSSRRLLFNTARTNFLSTSPLKNVASEMNTKAAIAEEQILNK
Q08281	YOL138C	Restriction of telomere capping protein 1 (SEH-associated protein 2)	1	130	DK; ER	MSLSPHVENASIPKGSTPIPKNRNVSSIGKGEFLGSSSSNNSSFRMNHYSNSGQPSVLDSIRRPNLTPTFSYSNGVYMPESHRTSSFNDSYLPYDKNPYAKTTGSMSNKSNMKIKTKKNAINTNTRKSSG
P35736	YKL050C	Uncharacterized protein YKL050C	1	278	DK; ER; FY; WW	MSLISALQTTDVESVQTSPEQITERKAVRVSTLQESLHSSEMHRAAPETPRSISNSVHKLKTIYSTYQQSGQPLSKEAIFRAKQKYGILNTPANYKTLGLGDSKSESVDLAARLASKRTKVSPDDCVETAIEQKARGEAFKVTFSKIPLTPPEDVPITVNLGLKGRRDFLTRLAAQKALAFSPSLDNSMKGTSDSSSVKKKRFSGAPIGNEFDANLVNPQHPAGFKSLDLSKVLDGAERRAISRVNDRLYPQKVNFKNGLQSSDQSGVSKANKEVFKK
P53121	YGL139W	Putative flavin carrier protein 3 (FAD transporter 3) (TRP-like ion channel FLC3)	593	801	DK; ER	KPAKDDRTSFQRNTMKPEGTVNRSVANELLALGNVAKDHDDNSDYESNDTGVNDELKQAQDETTPTTVTSSDDNKPTFSEKILSKFSRPKNENASTDALRVEAPKQQTFPHNLTNLSRENLSTLGSKPYPGHTRSQSDAHNGLINSFEEEDTSSNTDPFHDSTEGDLLDTSSSDGGFRSQNYVRDDSINSLGNNKQPLRKPPGFFDEGF
P38250	YBR086C	Increased sodium tolerance protein 2	598	945	DK; ER	GIVPKHVVNVQNPPKQEVFEKIPSPEFNSNNEKELVQRKGSANEKLHQELGEKQPASSANGYEAHAATHANNDPSSLSSASSPSLSSSSSSSKTGVVKAVDNDTAGSAGKKPLATESTEKRNSLVKVPTVGSYGVAGATLPETIPTSKNYYLRFDEDGKSIRDAKSSAESSNATNNNTLGTESKLLPDGDAVDALSRKIDQIPKIAVTGGENNENTQAKDDAATKTPLIKDANIKPVVNAAVNDNQSKVSVATEQTKKTEVSTKNGPSRSISTKETKDSARPSNNNTTTTTTTDATQPHHHHHHHRHRDAGVKNVTNNSKTTESSSSSSAAKEKPKHKKGLLHKLKKK
P29539	YBR275C	Telomere length regulator protein RIF1 (RAP1-interacting factor 1)	1266	1915	DK; FG; QY	ESGVVHQGDSSKEIEAIPDTKSMYIPCEGSENKLSNLQRKVDSQDIQVPATQGMKEPPSSIQISSQISAKDSDSISLKNTAIMNSSQQESHANRSRSIDDETLEEVDNESIREIDQQMKSTQLDKNVANHSNICSTKSDEVDVTELHESIDTQSSEVNAYQPIEVLTSELKAVTNRSIKTNPDHNVVNSDNPLKRPSKETPTSENKRSKGHETMVDVLVSEEQAVSPSSDVICTNIKSIANEESSLALRNSIKVETNCNENSLNVTLDLDQQTITKEDGKGQVEHVQRQENQESMNKINSKSFTQDNIAQYKSVKKARPNNEGENNDYACNVEQASPVRNEVPGDGIQIPSGTILLNSSKQTEKSKVDDLRSDEDEHGTVAQEKHQVGAINSRNKNNDR…
P32378	YNR041C	4-hydroxybenzoate polyprenyltransferase, mitochondrial (4-HB polyprenyltransferase) (EC 2.5.1.39) (4-hydroxybenzoate hexaprenyltransferase) (Para-hydroxybenzoate--polyprenyltransferase) (PHB:PPT) (PHB:polyprenyltransferase)	1	65	DK; ER	MFIWQRKSILLGRSILGSGRVTVAGIIGSSRKRYTSSSSSSSSPSSKESAPVFTSKELEVARKER
Q00453	YMR182C	Probable transcription repressor protein RGM1	74	210	DK; DH; DW; EY; AE	SDVDLMSLRRLQQSANSTANDPNATRMFPQLRPYGIVVQPAPVPYNLPISTPASPQDTISLYAPPYFPHPMPSAPIPLPHQPPPLPIYSYMQPLFLNHTPIQNHNIVELPPDSSDTPASPSKVQSFDQAKDASPNAK
Q05050	YMR031C	Eisosome protein 1	1	278	DK; ER; FY; WW	MSLISALQTTDVESVQTSPEQITERKAVRVSTLQESLHSSEMHRAAPETPRSISNSVHKLKTIYSTYQQSGQPLSKEAIFRAKQKYGILNTPANYKTLGLGDSKSESVDLAARLASKRTKVSPDDCVETAIEQKARGEAFKVTFSKIPLTPPEDVPITVNLGLKGRRDFLTRLAAQKALAFSPSLDNSMKGTSDSSSVKKKRFSGAPIGNEFDANLVNPQHPAGFKSLDLSKVLDGAERRAISRVNDRLYPQKVNFKNGLQSSDQSGVSKANKEVFKK
P25653	YCR089W	Factor-induced gene 2 protein (Cell wall adhesin FIG2)	1	1608	DK; ER; FG; QY; FY; WW	MNSFASLGLIYSVVNLLTRVEAQIVFYQNSSTSLPVPTLVSTSIADFHESSSTGEVQYSSSYSYVQPSIDSFTSSSFLTSFEAPTETSSSYAVSSSLITSDTFSSYSDIFDEETSSLISTSAASSEKASSTLSSTAQPHRTSHSSSSFELPVTAPSSSSLPSSTSLTFTSVNPSQSWTSFNSEKSSALSSTIDFTSSEISGSTSPKSLESFDTTGTITSSYSPSPSSKNSNQTSLLSPLEPLSSSSGDLILSSTIQATTNDQTSKTIPTLVDATSSLPPTLRSSSMAPTSGSDSISHNFTSPPSKTSGNYDVLTSNSIDPSLFTTTSEYSSTQLSSLNRASKSETVNFTASIASTPFGTDSATSLIDPISSVGSTASSFVGISTANFSTQGNSNYVPES…
Q08966	YPL219W	PHO85 cyclin-8	1	250	ER	MDMTKNHTTDTEEFDDGDIRPVSLGIVDDYNASFELPLKPKFLQSENFSDLTSEWDQSRSNTPGLAEGKTEKAQPCGTTDSSKNRIHVEQLLESANEMNNYLAQNIENINNFQVGLLNGGKGLYSSMGDDSSACINGTNFSSTSNFELSDDELEDTTGCTSSIFDKDLFHQQNGLSIPRRRSPLFKSPTASFEIGDATDVEEQDIDDSIFSECSSITSFDMGGLHISLPHDEEEDQEKTKSESENPLLHG
P41809	YDR420W	Signaling mucin HKR1 (Hansenula MRAKII killer toxin-resistant protein 1)	1	1247	ER; FY; WW	MVSLKIKKILLLVSLLNAIEAYSNDTIYSTSYNNGIESTPSYSTSAISSTGSSNKENAITSSSETTTMAGQYGESGSTTIMDEQETGTSSQYISVTTTTQTSDTMSSVKKSTEIATPSSSIVPTPLQSYSDESQISQTLSHNPKSVAESDSDTTSSESSSSVIISTSDSSAVPREISPIITTDSQISKEEGTLAQTSSISETTRIAQMVTRVSQISSITAASTIDGFSSESTQTDFSNTVSFENSVEEEYAMSKSQLSESYSSSSTVYSGGESTADKTSSSPITSFSSSYSQTTSTETSESSRVAVGVSRPSSITQTTSIDSFSMSEVELSTYYDLSAGNYPDQELIVDRPATSSTAETSSEASQGVSRESNTFAVSSISTTNFIVSSASDTVVSTSST…
P33310	YLR188W	ATP-dependent permease MDL1, mitochondrial (ABC transporter MDL1) (Multidrug resistance-like protein 1)	1	89	ER	MIVRMIRLCKGPKLLRSQFASASALYSTKSLFKPPMYQKAEINLIIPHRKHFLLRSIRLQSDIAQGKKSTKPTLKLSNANSKSSGFKDI
P32787	YJR144W	Mitochondrial genome maintenance protein MGM101	1	89	ER	MKSIFKVRGCVSHAAQFCQKRTVVSTGTSNTATAGAVRKSFNSTETKPVFATKSEAGNGSHMKEYSSGINSKLGGTPLETRSTADDSLN
Q04089	YDR440W	Histone-lysine N-methyltransferase, H3 lysine-79 specific (EC 2.1.1.360) (Disrupter of telomere silencing protein 1) (Histone H3-K79 methyltransferase) (H3-K79-HMTase) (Lysine N-methyltransferase 4)	1	234	ER	MGGQESISNNNSDSFIMSSPNLDSQESSISPIDEKKGTDMQTKSLSSYSKGTLLSKQVQNLLEEANKYDPIYGSSLPRGFLRDRNTKGKDNGLVPLVEKVIPPIHKKTNNRNTRKKSSTTTKKDVKKPKAAKVKGKNGRTNHKHTPISKQEIDTAREKKPLKKGRANKKNDRDSPSSTFVDWNGPCLRLQYPLFDIEYLRSHEIYSGTPIQSISLRTNSPQPTSLTSDNDTSSV
P53124	YGL134W	PHO85 cyclin-10	1	250	ER	MDMTKNHTTDTEEFDDGDIRPVSLGIVDDYNASFELPLKPKFLQSENFSDLTSEWDQSRSNTPGLAEGKTEKAQPCGTTDSSKNRIHVEQLLESANEMNNYLAQNIENINNFQVGLLNGGKGLYSSMGDDSSACINGTNFSSTSNFELSDDELEDTTGCTSSIFDKDLFHQQNGLSIPRRRSPLFKSPTASFEIGDATDVEEQDIDDSIFSECSSITSFDMGGLHISLPHDEEEDQEKTKSESENPLLHG
Q05867	YLR283W	Uncharacterized protein YLR283W, mitochondrial	1	96	ER	MMRLIRTLPLRCFKTRIRRQGSLLCLRCFSSYSKPLLQKSMSLKNIQLSDLSSSPLSKNKEKQEKPEKENEGKHSIGLLDRFSEDFITQGNGLKPT
P18411	YAL008W	Protein FUN14	1	99	ER	MTLAFNMQRLVFRNLNVGKRMFKNVPLWRFNVANKLGKPLTRSVGLGGAGIVAGGFYLMNRQPSKLIFNDSLGAAVKQQGPLEPTVGNSTAITEERRNK
P50082	YGR225W	Meiosis-specific APC/C activator protein AMA1 (Activator of meiotic APC/C protein 1) (Sporulation-specific protein 70)	1	138	DH	MATPHLYHRYNSKSSNKNINSSGNSTEVDRFIPKSVSRNAYKSIPMLNGFDISYSELCEKSPSPERLSSPEFFNELRNTGHYESISTTNEFSMSSISSSSESQVTRSGSARASRNDYSKLTKEQKDHRKNIAHSLGFQ
P34250	YKL105C	Eisosome protein SEG2 (Stability of eisosomes guaranteed protein 2)	1	301	DH; DW; EY; AE	MIQESSPDALAAAAAIGNALSYNGRTVDKSKIPQYNQSFTSRTTSIAGINRYTMLSNSRTNSRMLLMNGNVRQYSKRTSSLPNQGHKNTSNNSAGRRQHRAHEDAETTFREFGGKQSSKVLNISSSTGQNSKSRTTSLGNSGSTIRTIKKYIPGPRGLMAVEVPVEVEPPRYSLSNRSNQRGGRAYSLPTRNNKTSLMHRNKTTKKAGSQEKKSESGGKSKNDYHGKVLSKMHTTSLKQRHNNVPLIPTTMNEETEQELQEDLHDPLEFKPMIISDDENSFIEPSVLDRSIPKKDKSGLSG
Q04279	YMR086W	Eisosome protein SEG1 (Stability of eisosomes guaranteed protein 1)	1	301	DH; DW; EY; AE	MIQESSPDALAAAAAIGNALSYNGRTVDKSKIPQYNQSFTSRTTSIAGINRYTMLSNSRTNSRMLLMNGNVRQYSKRTSSLPNQGHKNTSNNSAGRRQHRAHEDAETTFREFGGKQSSKVLNISSSTGQNSKSRTTSLGNSGSTIRTIKKYIPGPRGLMAVEVPVEVEPPRYSLSNRSNQRGGRAYSLPTRNNKTSLMHRNKTTKKAGSQEKKSESGGKSKNDYHGKVLSKMHTTSLKQRHNNVPLIPTTMNEETEQELQEDLHDPLEFKPMIISDDENSFIEPSVLDRSIPKKDKSGLSG
P39955	YER047C	Protein SAP1 (SIN1-associated protein)	109	562	DH	LVREEPAPRNDMPSSKTYTNHSSSFTRSTEPPPVFQMVPGRMMKTLRNRNACGYKTAYSNPSLSSYGNSTSIKRGEDAENIRVNFVPSKPLSNNASRQHKNPIEHNDPPLKKETELYSDKYISEPILIDLTNDEDDHDVGILKGHNVFDEEESDGFEFDVSDYYDNFSEVDVEEEEEEKEERRRIKTLEAIQQQMSDLSVTSSTSSNKSVSSSENVPGSCIQSLPTTAPALPSLPPPPLLNVDRASSTGALKPHSLETSTTMDSSKIRNPQISKLMKNNHVPYLKGTKSTPTLITKSTPTFITRSKSNTKPIIKSNASSPTSSLTVPNSVIQKPKTAAMAAKRVLNSKKVASNPALNTTKKSHPILKSKTAKVPNSSSKKTSSHPSRPVSNSKPYSHGA…
P40535	YIL036W	ATF/CREB activator 2 (Chromosome stability protein CST6)	1	379	DH; DW; EY; EG; EP; AE; DE	MDYKHNFATSPDSFLDGRQNPLLYTDFLSSNKELIYKQPSGPGLVDSAYNFHHQNSLHDRSVQENLGPMFQPFGVDISHLPITNPPIFQSSLPAFDQPVYKRRISISNGQISQLGEDLETVENLYNCQPPILSSKAQQNPNPQQVANPSAAIYPSFSSNELQNVPQPHEQATVIPEAAPQTGSKNIYAAMTPYDSNIKLNIPAVAATCDIPSATPSIPSGDSTMNQAYINMQLRLQAQMQTKAWKNAQLNVHPCTPASNSSVSSSSSCQNINDHNIENQSVHSSISHGVNHHTVNNSCQNAELNISSSLPYESKCPDVNLTHANSKPQYKDATSALKNNINSEKDVHTAPFSSMHTTATFQIKQEARPQKIENNTAGLK
P53886	YNL172W	Anaphase-promoting complex subunit 1	223	369	DH; DW; EY; EP; AE	SDQSRKGELTISSTKKTGLDAAGNSQKSGGISKDLRKFSHLTRRSTSINSNSHDFNAAERVLSGNVGNASGRTDIFALPSSCSRRSLSATLDRMGNNIAPTNRAAPSGFFDSSSANTATHSNITPVSQPMQQQQQEYLNQTATSSKD
P53080	YGL222C	Enhancer of mRNA-decapping protein 1	1	144	DH	MGSETKHSAKVKIVTRESPPSAKEHMRPTKTQILVPPTQSLPNGKKPNFGKSTKQRREPRERTSKTGHEDDKATMVTVNIDAFLHDKAPKKKSCKYKKKKTRQYQDRAAASIDSKPHVAGHTAFAGASFTTDIPHEAALPKPSF
P53604	YNR049C	Protein MSO1	83	209	DH	LDTQVKHDMKKQNSRHFSPSFSNRRKASSEDPMGTPSSNGNTPEYTPASKSFQDIYNNHTSSSSATPRRASSRPTRPSAGQEFRASLGRSKTSNSFNTSSTPTPPPDASSGVMAMKDRLKRRNNDYG
P47015	YJL131C	Altered inheritance of mitochondria protein 23, mitochondrial	1	77	DH	MLKVPLSDVLSQKMLFLKSFRYFHCTKYFSRDNASSTTDIFRNAMKRKRELANLKEQSHGNVARNAAFPKEYIKRPK
P53166	YGL064C	ATP-dependent RNA helicase MRH4, mitochondrial (EC 3.6.4.13) (Mitochondrial RNA helicase 4)	1	77	DH	MSLFFKPVISPQWSFPVLLKIGVRSYAGGPRTKHKGNSPLASVPTGSSNKNRKQKAKGKKGNKKNDPDQAFNFGEYG
P39970	YER045C	ATF/CREB activator 1	1	379	DH; DW; EY; EG; EP; AE; DE	MDYKHNFATSPDSFLDGRQNPLLYTDFLSSNKELIYKQPSGPGLVDSAYNFHHQNSLHDRSVQENLGPMFQPFGVDISHLPITNPPIFQSSLPAFDQPVYKRRISISNGQISQLGEDLETVENLYNCQPPILSSKAQQNPNPQQVANPSAAIYPSFSSNELQNVPQPHEQATVIPEAAPQTGSKNIYAAMTPYDSNIKLNIPAVAATCDIPSATPSIPSGDSTMNQAYINMQLRLQAQMQTKAWKNAQLNVHPCTPASNSSVSSSSSCQNINDHNIENQSVHSSISHGVNHHTVNNSCQNAELNISSSLPYESKCPDVNLTHANSKPQYKDATSALKNNINSEKDVHTAPFSSMHTTATFQIKQEARPQKIENNTAGLK
P32831	YBR212W	Negative growth regulatory protein NGR1 (RNA-binding protein RBP1)	423	671	DH; DW; EY; AE	SPIRLSWGRPSSSNAKTNSTIMGASQYMSSNGLRAPSAASSVDNSKQILEQYAEDKRRLFLHQQQQQQQQQQQDGNFSMEQMAHNNYYNYNNYDYHRNKNGSHSDLVNLQRSNVPYMQEDGALYPHQYSSPSYSLHPTGNQFSNATNNLPQFGNAMSISMQLPNGNSNKTASSMNTNPNTNMIMNSNMNMNMNVNPVPYGMGNGANMYDVSRMMTPPLNIAPNSNNSKSSIMNKHPNRNNVPPIHPSLL
P53050	YGR249W	Protein MGA1	108	338	DH; DW; EY; EG; EP; AE; DE	GILNKIQRKSTGVGKDGKRKNILSPISVSYVDASRLNVLSQQSGPVSAREPSNMFMGSPVHYSTSQSPPHISIPQQQQSSGPYLISSLPPQQPTVNMMRRQSISARMMNSYDYPNQFSTQDSIVQPQQPQQVLSPQALSGPPMKKSGTLSSTDDLKTTSLPIVNYPMPYHPGAFAQQQQQQQQPLPTVPPYSSYSTPFPSMMNSLSNSASNSPALGVCNNNVTLPKKSNIS
P51979	YGL251C	ATP-dependent DNA helicase MER3 (EC 3.6.4.12) (Protein HFM1)	961	1186	DH; FG; FY; WW	KCLFYESSSDGEVGKTSRVSHKDGLEESLSSDDSILDYLNERKKSSKAVESAAVIHPEAHSSSHFSNGRQVRSNGNYECFHSCKDKTQCRHLCCKEGIPVKYIKEKGPSSIKPVSKPDQIRQPLLAKNINTTPHLEKRLNSKPKQWQEENTDIATVHTLPSKIYNLSQQMSSMEAGEQVLKSGPENCPEIIPIDLESSDSYSSNTAASSISDPNGDLDFLGSDIEF
P38284	YBR157C	Increased copper sensitivity protein 2	1	254	DH; FG	MGKFEQKERERISTFSFPTTGSQSSTSIKSLGSPLYGRFSSLSSTESQFDSSKQPHEYEKSFYFEESQGEALFNKLKTYSFPGDKDGVKTRRNSSICPRKPNAVSPLRVESNELSSHSHSRSLSHELTKPSGRRKSYHRKSHAISFSRSCKPNFIDGYDSNSSIGVNSRKTSLASSFLDKEYHSSPDTSYTHQMSPKNTIMNTNEQLRRNASGRFGSLKEFAEKNQINIEGKIFAHKVETGDILQPLIDLDIDN
P53243	YGR067C	Zinc finger protein YGR067C	658	803	DH	SPHLNDQTKALLTDISNWSCFALQQPFRKTSRGSLSGASDMKSFSVASCLPLSPNFLKRDSNCNKILLPPLDIKAIEPISTSNYTYVNSAPKQQEKEQPLLRATGNNINLVQTIVVPPQVNMESQEFSASSTDNKQSKNIEIFSQI
P40023	YER035W	Enhancer of mRNA-decapping protein 2	1	144	DH	MGSETKHSAKVKIVTRESPPSAKEHMRPTKTQILVPPTQSLPNGKKPNFGKSTKQRREPRERTSKTGHEDDKATMVTVNIDAFLHDKAPKKKSCKYKKKKTRQYQDRAAASIDSKPHVAGHTAFAGASFTTDIPHEAALPKPSF
P41809	YDR420W	Signaling mucin HKR1 (Hansenula MRAKII killer toxin-resistant protein 1)	1514	1801	QQ	LLKRHPRNCIGKSLNNERELESTELSRSSSGNQVYNEKPPESENESVYSAVDDHYIVTGENTVYNTIHRLHYTINDDGDLLYRDAIPLDFDQTNGDDGSGIDSIVRDCVYDKNQDATEAFLNDEESISGILDVDENGDIRLYDSYSDNEESNSFHLPDEVIENYNKNHLCETKLHGLGTESCTTDDPDTGNQITNEFSTGSQTCLPSTAYTTPLHTNSIKLHTLRYTESSLPKPNQTLFSNLEDLEIEDIDDNGSVSDVHIEELDALDEELYKRMSKVIKQQNHQTTK
P53840	YNL273W	Topoisomerase 1-associated factor 1	1110	1237	QQ	TGDYTSLFGGSIPSIESIRATESSSFAPDKSLISLASHVASEMSIFDVNNNNNNQLSDDDVNSESRNSLGSSQPSNSQNMFQSEVYSRKESTKRSLEASAADESDEDEEAIRLFGKKSRVVLSQGDSD
Q12124	YDL005C	Mediator of RNA polymerase II transcription subunit 2 (Mediator complex subunit 2)	106	430	QQ	KEKEKEREEAEKKRAEQENMRKVREQEELKKRQELEEASQQQQLQQNSKEKNGLGLNFSTTAPANTTDANGSKENYQELGSLQSSSQTQLENANAANNGAAFSPLTTTRIQSQQAQPSDVMFNDLNSMDISMFSGLDSTGFDSTAFNATVDETKGFDDNDSGNNYNDINISSIENNINNNINSTKNGKDNNNESNKNNNGDEKNKNNNEDNENNNNSSEKNNNNNNNNNNNNDDNGNNNNNNSGNDNNNTTNNDSNNKNNSITTGNDNENIVNNDLPTTVVSNPGDNPPPADNGEEYLTLNDFNDLNIDWSTTGDNGELDLSGFN
P31385	YAL013W	Transcriptional regulatory protein DEP1	1	171	QQ	MSQQTPQESEQTTAKEQDLDQESVLSNIDFNTDLNHNLNLSEYCISSDAGTEKMDSDEEKSLANLPELKYAPKLSSLVKQETLTESLKRPHEDEKEAIDEAKKMKVPGENEDESKEEEKSQELEEAIDSKEKSTDARDEQGDEGDNEEENNEEDNENENEHTAPPALVMPS
Q04005	YDR184C	Protein ATC1/LIC4 (AIP3 complex protein 1) (Lithium comvertas protein 4)	1	179	QQ	MNTNQSNPNTDLTDDANIEHTLHRLLTQANNHFDDTVKIDGQSLDLGKDLEQVMMDNLDCTDIFDSDIASQKHLTLESLFNDEHNTDSSTLLEMQRSANDSLVGIDLDRHKKGYTGKASLDKSTNQNNVHKPDKEQKNYKIDKPTIKKKKSLLKTTNEPMLSPASLSPSSSLASSDANE
P27637	YAR014C	Bud site selection protein 14	1	253	QQ; QY	MSNKEEHVDETSASGVKEVSSIAARHDNGYAPSLITSTSGMDSFQSHALLNDPTLIEDYSDIINNRPTSGSKLTLGNEDSESMGGSVVVTPTSNKSSPFNSKLNILSNAAEKGHDVLRNRDDDKELEEENVEKHMHSNSKRDQRHYKENSSELPDSYDYSDSEFEDNLERRLQEIETDSVDSADKDEVHFSVNNTMNPDVDDFSDGLKYAISEDEDEEENYSDDDDFDRKFQDSGFQGEKDDLEEENDDYQPL
P32790	YBL007C	Actin cytoskeleton-regulatory complex protein SLA1	128	263	FG; QY; AF; FY	EPENGSTSKQEQAPAAAEAPAATPAAAPASAAVLPTNFLPPPQHNDRARMMQSKEDQAPDEDEEGPPPAMPARPTATTETTDATAAAVRSRTRLSYSDNDNDDEEDDYYYNSNSNNVGNHEYNTEYHSWNVTEIEG
Q03758	YML111W	Ubiquitin ligase-binding protein BUL2	1	220	FG; QY; AF; LW; FY; WW	MTFTFSTSSRKNGRPPLKSVSTEDNIHLLRKRRQQQLSSNSTDNSLHPNSGQTPRASDSQDDDIRSASTTNLDRLRQEREENSLEMDCTQSRLSHRANMLVDVLPSFEMYNALHRHIPQGNVDPDRHDFPPSYQEVRTQRMTILPSNDNSVERSQLTAVPGSENACNNATAHSLTNLHPLQTQHLTINSTRSGGQSLHSSSDTNISQIPFEDDLNDSDNI
P29461	YOR208W	Tyrosine-protein phosphatase 2 (EC 3.1.3.48) (Protein-tyrosine phosphatase 2) (PTPase 2)	318	468	FG; QY; AF; LW; FY	KCLKFKKKPLHQKQLSQKQRGPQSTDDSKLYSLTSLQRQYKSSLKSNIQKNQKLKLIIPKNNTSSSPSPLSSDDTIMSPINDYELTEGIQSFTKNRYSNILPYEHSRVKLPHSPKPPAVSEASTTETKTDKSYPMCPVDAKNHSCKPNDYI
P22470	YDR143C	Protein SAN1	1	104	FG	MSESGQEQNRGTNTSPNNAENNNNSNAASGPLNGGAEQTRNITVSIQYSYFTPERLAHLSNISNNDNNENNSAASGSTIANGTGPSFGIGNGGHQPDGALVLSF
P24869	YPR119W	G2/mitotic-specific cyclin-2	1	204	FG	MSRSLLVENSRTINSNEEKGVNESQYILQKRNVPRTILGNVTNNANILQEISMNRKIGMKNFSKLNNFFPLKDDVSRADDFTSSFNDSRQGVKQEVLNNKENIPEYGYSEQEKQQCSNDDSFHTNSTALSCNRLIYSENKSISTQMEWQKKIMREDSKKKRPISTLVEQDDQKKFKLHELTTEEEVLEEYEWDDLDEEDCDDPL
P25364	YCR065W	Forkhead transcription factor HCM1 (High-copy suppressor of calmodulin protein 1)	225	563	FG; QY; AF; LW; FY; WW	VESGEGNDDLPDEEEREEAGKFPSIEIQLNSSPILRVSQLHHIPQLKTDNSVLNPHENLESMRNMIENDVNNIDSLEPPYVMKKYHTSLGLPSLVNAKDHFQAGVKNNNITQANRFNTLPITSAKSPQNFRKYFTSFNSNFEDLSPLRSNVGAGSLLDPLPYSPLKLYDQKNLALMSKPQSQQSYSNSQLPPPPSSHGSDLLKTPKMRHSDGLEKTPSRLISTPKDGNSILRKWQTPSHLFEDLYCSPLFRAIETPIRYITTPGGTLETQISPRKSSAPDVLTSATNSKFASSGLFGVDVYSVWKRATEKISDGNNTTDSNQKHHPYHNHPSNDSGNEK
P48524	YMR275C	Ubiquitin ligase-binding protein BUL1 (Respiration deficiency suppressor 1)	1	220	FG; QY; AF; LW; FY; WW	MTFTFSTSSRKNGRPPLKSVSTEDNIHLLRKRRQQQLSSNSTDNSLHPNSGQTPRASDSQDDDIRSASTTNLDRLRQEREENSLEMDCTQSRLSHRANMLVDVLPSFEMYNALHRHIPQGNVDPDRHDFPPSYQEVRTQRMTILPSNDNSVERSQLTAVPGSENACNNATAHSLTNLHPLQTQHLTINSTRSGGQSLHSSSDTNISQIPFEDDLNDSDNI
P24868	YGR108W	G2/mitotic-specific cyclin-1	1	204	FG	MSRSLLVENSRTINSNEEKGVNESQYILQKRNVPRTILGNVTNNANILQEISMNRKIGMKNFSKLNNFFPLKDDVSRADDFTSSFNDSRQGVKQEVLNNKENIPEYGYSEQEKQQCSNDDSFHTNSTALSCNRLIYSENKSISTQMEWQKKIMREDSKKKRPISTLVEQDDQKKFKLHELTTEEEVLEEYEWDDLDEEDCDDPL
P38634	YLR079W	Protein SIC1 (CDK inhibitor p40)	1	213	FG	MTPSTPPRSRGTRYLAQPSGNTSSSALMQGQKTPQKPSQNLVPVTPSTTKSFKNAPLLAPPNSNMGMTSPFNGLTSPQRSPFPKSSVKRTLFQFESHDNGTVREEQEPLGRVNRILFPTQQNVDIDAAEEEEEGEVLLPPSRPTSARQLHLSLERDEFDQTHRKKIIKDVPGTPSDKVITFELAKNWNNNSPKNDARSQESEDEEDIIINPVR
P38280	YBR148W	Spore-specific protein YSW1	1	237	QY; AF; LW	MDNILKASNMEGTSTMTVTSRSSEDSSCISNHEQDTDTHKDGDTSGLENSKISKRKWMKEFFKLSKSPASKSSRSIGSMKSNQSLVSMKSSDDGNSYKNDYSSICGNSLPSAGLSRSNSVKELKLDSTGSQRSKNNVAMLARSSTTSQTTCSSSSSSSSYNSIKGNENDILLQNNNHFRHNKEIPQSKGSSNINTASIMSQYNVDTQATAIMSDMQKQYDSQQMTSPFVNEDLHFDP
Q06321	YLR189C	Sterol 3-beta-glucosyltransferase (EC 2.4.1.-) (EC 2.4.1.173) (Autophagy-related protein 26) (UDP-glycosyltransferase 51)	421	524	QY; FY	IPAKKSKSSFGKETPATVEQKNNGEDSKYLNVPTSAVPSSENGKKSRFRFRERSNSWFRRAKPLEDSQVEDVEEIYKDAANDIDSSVHSTIHIHEQEDSQEQTV
Q12057	YOR104W	[PSI+] induction protein 2	85	281	QY; AF; LW; WW	SNDRNGNNTMPVNEGFSRVNMGVAPPSTVIYQPIQQPESAYYRNDAKNDTFYDEVKTPSNEVYELEEDFDLEKQKEKTRKKQQKERNKEGRSPSRVAPLVYEEENFEGSSPQPQYDARNSFIQNAANTGSNNAHVASQSPIFDISDYGENYYYDNNNINNNLQGNSYNTPSSNHRSPYPTENYQSYQGYKPNQSDRY
Q12411	YOL091W	Sporulation-specific protein 21 (Meiotic plaque component protein 70)	1	237	QY; AF; LW	MDNILKASNMEGTSTMTVTSRSSEDSSCISNHEQDTDTHKDGDTSGLENSKISKRKWMKEFFKLSKSPASKSSRSIGSMKSNQSLVSMKSSDDGNSYKNDYSSICGNSLPSAGLSRSNSVKELKLDSTGSQRSKNNVAMLARSSTTSQTTCSSSSSSSSYNSIKGNENDILLQNNNHFRHNKEIPQSKGSSNINTASIMSQYNVDTQATAIMSDMQKQYDSQQMTSPFVNEDLHFDP
P14242	YNL082W	DNA mismatch repair protein PMS1 (Postmeiotic segregation protein 1)	363	658	QY; AF; LW	LPKRMCSQSEQQAQKRLKTEVFDDRSTTHESDNENYHTARSESNQSNHAHFNSTTGVIDKSNGTELTSVMDGNYTNVTDVIGSECEVSVDSSVVLDEGNSSTPTKKLPSIKTDSQNLSDLNLNNFSNPEFQNITSPDKARSLEKVVEEPVYFDIDGEKFQEKAVLSQADGLVFVDNECHEHTNDCCHQERRGSTDTEQDDEADSIYAEIEPVEINVRTPLKNSRKSISKDNYRSLSDGLTHRKFEDEILEYNLSTKNFKEISKNGKQMSSIISKRKSEAQENIIKNKDELEDFEQG
P38200	YBL031W	Mitotic spindle-associated protein SHE1 (Sensitive to high expression protein 1)	1	337	AF; LW	MNDKLQEEHNEKDTTSQINGFTPPHMSIDFHSNNNSNIIETIGVSKRLGNSVLSELDSRASSKFEFLKDQSEQQYNGDKNNEPKSGSYNINEFFQAKHDSQFGQMESLDTHYTLLHTPKRKSQHAIPQDRSDSMKRSRPSRSIPYTTPVVNDITRRIRRLKLRNSLVNGNDIVARARSMQANSNINSIKNTPLSKPKPFMHKPNFLMPTTNSLNKINSAHRNTSSSSTASSIPRSKVHRSISIRDLHAKTKPVERTPVAQGTNSQLKNSVSVFDRLYKQTTFSRSTSMNNLSSGTSAKSKEHTNVKTRLVKSKTSGSLSSNLKQSTATGTKSDRPIW
P38167	YBL101C	Protein ECM21 (Extracellular mutant protein 21)	881	1116	AF; LW	GNMELPTYDMATMEGKGNQVPLSMNSDFFGNTCPPPPTFEEAISVPASPIVSPMGSPNIMASYDPDLLSIQQLNLSRTTSVSGPSGYSDDAGVPNVNRNSISNANAMNGSISNSAFVSGNSGQGVARARATSVNDRSRFNNLDKLLSTPSPVNRSHNSSPTNGLSQANGTVRIPNATTENSKDKQNEFFKKGYTLANVKDDEEQEGIVSSSSADSLLSHGNEPPRYDEIVPLMSDE
Q12734	YPR030W	Transcription factor CSR2 (CHS5 SPA2 rescue protein 2)	881	1116	AF; LW	GNMELPTYDMATMEGKGNQVPLSMNSDFFGNTCPPPPTFEEAISVPASPIVSPMGSPNIMASYDPDLLSIQQLNLSRTTSVSGPSGYSDDAGVPNVNRNSISNANAMNGSISNSAFVSGNSGQGVARARATSVNDRSRFNNLDKLLSTPSPVNRSHNSSPTNGLSQANGTVRIPNATTENSKDKQNEFFKKGYTLANVKDDEEQEGIVSSSSADSLLSHGNEPPRYDEIVPLMSDE
P25604	YCL008C	Suppressor protein STP22 of temperature-sensitive alpha-factor receptor and arginine permease (ESCRT-I complex subunit VPS23) (Vacuolar protein sorting-associated protein 23)	154	217	LW	EPPQDQAPSLPPKPNTQLQQEQNTPPLPPKPKSPHLKPPLPPPPPPQPASNALDLMDMDNTDIS
P38321	YBR225W	Uncharacterized protein YBR225W	435	682	LW	MIDSSDNDAQNKNASEIAPEYLTNLQNYLPRKGSRAKIVSDEQEVIELNSSNASEYMYDCMNRKFFTDDAKERISRNNFNQGVEEDPLNDQFASSRSLSLPSSGADAVKRKKSPTKATKKSGFVNFFKRKHSQLASTSHTTSPSVSPSISSSSSPKIQPQSHISSPPRTEKAPHVKSANQAHQNEWLENFFCRTLNNYKEIDLPTQFILPKEVKRSSNAQLQPEDEPPLSSPISSNSDNSFPNEGLDR
P32336	YOR373W	Protein NUD1	1	428	LW; FY; WW	MDMDTQEAELSSQLENLTINSPRKLRSNAHSNSGKVFKEYESNHDFQDSNFTSQVVEPAISDSVKKPPTMTVLNNYSTVHQKVPSGFSGTTATSHQEAQWKQYFPGIGSGGGTNFGGAVGTANKVPESDLIVSDLVKDLSGVLETNTFKRHLDMKNKTTTMQTHENHDTISISHSKDFFNAEKVSSSFSDDSDSGPAAEAHDVFDGILQKQKSNYLVGSYPSNSNNKNNNNNNNNNNNNSININNKDNARTKEEDEEDTSNSFEFSSSSSMSSSQTQSGRKSKVLKKPPLNTISPGQLGYQFNHTHGAWDPPLNQGLDVSSSHSLDNTSSNQSQFATMVPTGDNHTNGKAPSILDKKAYELTSTKPGDVGYRQKKIQEEENLANSDDTPLDTPKFNDLF…
P14064	YKL109W	Transcriptional activator HAP4	1	553	LW	MTAKTFLLQASASRPRSNHFKNEHNNIPLAPVPIAPNTNHHNNSSLEFENDGSKKKKKSSLVVRTSKHWVLPPRPRPGRRSSSHNTLPANNTNNILNVGPNSRNSSNNNNNNNIISNRKQASKEKRKIPRHIQTIDEKLINDSNYLAFLKFDDLENEKFHSSASSISSPSYSSPSFSSYRNRKKSEFMDDESCTDVETIAAHNSLLTKNHHIDSSSNVHAPPTKKSKLNDFDLLSLSSTSSSATPVPQLTKDLNMNLNFHKIPHKASFPDSPADFSPADSVSLIRNHSLPTNLQVKDKIEDLNEIKFFNDFEKLEFFNKYAKVNTNNDVNENNDLWNSYLQSMDDTTGKNSGNYQQVDNDDNMSLLNLPILEETVSSGQDDKVEPDEEDIWNYLPSSSS…
P40527	YIL048W	Phospholipid-transporting ATPase NEO1 (EC 7.6.2.1)	1	163	LW	MPNPPSFKSHKQNLFNSNNNQHANSVDSFDLHLDDSFDAALDSLQINNNPEPLSKHNTVGDRESFEMRTVDDLDNFSNHSSDSHRKSSNTDTHPLMYDNRLSQDDNFKFTNIASSPPSSSNNIFSKALSYLKVSNTKNWSKFGSPIELSDQHIEREIHPDTTP
Q07084	YLR006C	Osmolarity two-component system protein SSK1	292	496	LW; WW	LNVVDYVPTNEEISQQKTQPTDHGAVGVFHLDDHISPGEQGLKQTIGDKADLKGKDGNSSPQEFKLITDEEQLRRASQELKDEEKDAESPWQAILLLPKGYKGGVDFRNKPVAHTDSSFNNEDTITHSELEVNTGSPSQESGSLNEAGIGITQPMSEVQRRKEDVTPASPILTSSQTPHYSNSLYNAPFAVSSPPDPLPNLFTTT
P32522	YLR067C	Pentatricopeptide repeat-containing protein PET309, mitochondrial	1	77	FY; WW	MKRCAPAVLRNYNYKKGIWSTGVPDHIRKLLRDKSTSPLCSQDERNLVSYFMARGSVPLKSVGSGLTKKATTSITSN
P08638	YLR451W	Regulatory protein LEU3	669	885	WW	TKVSTAYNVDEEEEEDEDEEGEEEEEEEELSSKVPENMDSQQLRTRKFTNVRHPEKKARKIIETIPLDPNPINAGSTSSGSSLTTPNSQVANTISYRGILNKMSPREQLNHANLDSSVSTDIKDTEAVNEPLPIGRNAEHPANQPPLSITQMQENTLPATQANSSLLETYPIVQSNPVTTTIKESPNSIMAGWDNWESDMVWRDVDILMNEFAFNPK
Q03631	YML076C	Weak acid resistance protein 1	798	943	WW	IDEVSNGHDGTKPINAYVTESQKMPTEEDPIIDNNTNQNITAVPDEMLPVYSRVRDDTAAMNLNINSTSYMNESPHEHRESMTGTTLLPPPFISNDVTNSADSTNIKPSPSSSVDNLNDYLTDINSLAWGVNSLNDEFWTDLFMND
P27895	YEL061C	Kinesin-like protein CIN8 (Chromosome instability protein 8)	192	315	DW; EY; EG; EP; AE; DE	LDSNSNGSSNTGFDGQFMKKLRIFDSSTANNTTSNSASSSRSNSRNSSPRSLNDLTPKAALLRKRLRTKSLPNTIKQQYQQQQAVNSRNNSSSNSGSTTNNASSNTNTNNGQRSSMAPNDQTNG
Q03208	YML119W	Uncharacterized protein YML119W	1	199	EG; DE	MSPSPSVSPRRTLNNKSSYINNSGGLVLPPTQFNLNQQPVLSFQQKATFDSNQQFFYYPESPTKNLRPRFNSISQVNKGVNEDHYTGGGSSNNNRPSRYTNTMGAANTNVNSHPHHQSVSHLNSKSLKFNQTKEVSSINEIIFPSRTCTKKRYFTKPIDLYGTRSSTSVAPKLTNSPTKSKTNFNIKKCILPRSVVTTY

## Sheet: Table S10
Conserved subsequences with a disorder threshold of 0.3 (metapredict)
Gene	UniProt	Length	Start	End	Sequence
YOR273C	Q12256	32	61	92	MTGGEPIDPRDLDWDGPDDPDNPHNWSSLKKW
YOR273C	Q12256	13	399	411	SKRTTPYRGARDA
YKR025W	P36121	15	1	15	MSIDNKLFVTEEDEE
YKR025W	P36121	14	64	77	EEEDDPVIEEFPLK
YML069W	Q04636	68	466	533	KSKNLRVKNEDREVQERLQTALGSDSDEEDINMGSAGEDDESVDEDFQVSSDNDADEVAEEFDSDAAL
YKL195W	P36046	20	279	298	VQHEGAYNPDTGEINWDCPC
YDL117W	Q07533	13	94	106	KVVIPPVPSRYSD
YDL117W	Q07533	16	181	196	NNPLPPLPPLPDLDNM
YOR182C	P0CX34	27	1	27	MAKVHGSLARAGKVKSQTPKVEKTEKP
YOR182C	P0CX34	13	29	41	KPKGRAYKRLLYT
YOR182C	P0CX34	20	43	62	RFVNVTLVNGKRRMNPGPSV
YNL155W	P53899	14	74	87	SSNDEAYFKSLLPE
YBR071W	P38243	10	202	211	SSRRTSLDFF
YDL203C	Q07622	13	6	18	QPQPNLYDKHINM
YNL175C	P53883	68	19	86	EQVKKALLDPTKKRKAEDEIEIDLKSSIPLSKKQKRLLRRGKVTLEELNAKYNIDPKSIEEYKEDAEK
YNL175C	P53883	26	304	329	KIAGRPLRMEYGEDRSKRQVRKKVEN
YNL175C	P53883	30	374	403	NRTKSSVALATAQRGSAAIVPSQGKKVKFD
YOR368W	P48581	9	393	401	PTKDIPIFF
YLR196W	P21304	13	60	72	TGSSNKLKDQLDI
YLR196W	P21304	13	78	90	EYNLEEYDDEEIA
YLR196W	P21304	38	94	131	GGKDVSMFPGLSNDSDVKFHEGEKGEDPYISLPNQEDS
YLR196W	P21304	29	534	562	IGKSSRIARKYTSNDNPDTVITIDDQGED
YOL070C	Q08229	13	17	29	TQRLSAMIDSLNN
YOL070C	Q08229	13	80	92	SSMISNYSGIIQE
YOL070C	Q08229	13	273	285	NDYNPTIPPRSKD
YPL101W	Q02884	9	1	9	MSFRKRGEI
YPL101W	Q02884	15	67	81	GLDSSHVGVRPSPAT
YPL101W	Q02884	13	87	99	STGSADLDSILGH
YPL101W	Q02884	13	414	426	EQWGIPVDDAEGS
YPL101W	Q02884	7	450	456	TKISLDY
YML059C	Q04958	24	564	587	LGSRDQFNPGDLLSNVPLSRTMDI
YML059C	Q04958	13	792	804	KKKPRAYKEELTP
YOR227W	Q12276	19	6	24	KYTDIDVPLDWLYKGKRRN
YOR227W	Q12276	18	164	181	ERSKKSLFGSLFGRRPST
YOR227W	Q12276	51	307	357	KRVTIAVQEFNSDPPQQLPSRKPKRGNVLIPEDMISAPPLISLGITNSSDQ
YOR227W	Q12276	20	1092	1111	EEEEGELHKWGVFVQHQSSR
YOR227W	Q12276	13	1151	1163	PKILPKIPTGAEL
YOR227W	Q12276	13	1188	1200	VGLESLYGDELNS
YDL130W-A	P01098	33	33	65	SGSEDSFVKRERATEDFFVRQREKEQLRHLKEQ
YNL014W	P53978	80	965	1044	AVKDGRMTPSGHNWVSGQGAGPRIEKKEDEEDKFDAMGNKIAGGKKKKKLSSAELRKKKKERMKKKKELGDAYVSSDEEF
YCR063W	P25337	16	10	25	KPAPDGFEKIKPTLTD
YGL096W	P53147	13	195	207	HGKRSNLPKATVS
YMR269W	Q03525	12	1	12	MDSKEYLISYGW
YMR269W	Q03525	22	23	44	LKRPILVKHKRDKKGLGNAPGG
YMR269W	Q03525	13	100	112	EGLKGTITNLGKK
YOL127W	P04456	14	8	21	TAAKKAVVKGTNGK
YLR009W	Q07915	13	162	174	EEEEEDMEIDSDE
YLR009W	Q07915	19	181	199	EKQKILLKNRRRNTKKIAF
YOR198C	P38934	13	422	434	EQTKQNIESVEKE
YOR198C	P38934	13	436	448	EKLNLDYSNKEQQ
YKL116C	P28708	19	66	84	FENVQALPTPMTYTPLSPG
YKL116C	P28708	13	439	451	FEDRLPFDPPPNA
YHR197W	P38883	18	739	756	DEEQEEFEIPAIELSDDE
YMR014W	Q04347	13	289	301	DLLIKEYEGMLGS
YMR014W	Q04347	18	310	327	GYLNPNINYNEVTDEEPS
YMR014W	Q04347	21	352	372	KPKLHNLPELMAGYYSGNDTE
YMR014W	Q04347	25	413	437	QRARRKIWEKKYGSQAKHVQRELEK
YMR014W	Q04347	17	443	459	KQRQIEYEARVAKREAK
YMR014W	Q04347	14	490	503	GEEHPSWIAKRLAE
YMR014W	Q04347	15	505	519	KLQKAKFEGKKIKFD
YOR134W	Q12128	14	634	647	SRKRESWFQRLTSR
YLL015W	P14772	13	1290	1302	KRPDENWPSKGGI
YDL161W	Q12518	13	133	145	LSDDERLNEERNM
YDL161W	Q12518	17	164	180	DENDDDLQRAISASRLT
YDL161W	Q12518	25	192	216	EDYETALQLSKEEEELKRLQDLQRM
YDL161W	Q12518	18	297	314	QQQQQAMSNNPFAKSEQS
YDL161W	Q12518	93	345	437	RTGNQSMTDKYSKLNELLATGTGIDTFGNVGEARIPAQHTKTGTFINSQGTGYRQVSDDPNHNPFLNSQYTGLPSTSVVPTQTGYGFGNQSQQ
YDL161W	Q12518	10	445	454	NNRGYTLIDL
YNL307C	P21965	13	11	23	LQRGSEFIADDVT
YMR175W	P50263	18	1	18	MSNMMNKFAEKLQGNDDS
YLL011W	P33750	34	1	34	MKIKTIKRSADDYVPVKSTQESQMPRNLNPELHP
YLL011W	P33750	13	431	443	NIELSSIKRREAN
YLL011W	P33750	30	445	474	RRTRKDMPYISERKKQIVGTVHKYEDSGRD
YPR131C	Q06504	13	183	195	GRSHKCYPHDVRF
YOR184W	P33330	20	5	24	REEPQHFGAGPAQMPTPVLQ
YOR014W	P38903	16	1	16	MMRGFKQRLIKKTTGS
YOR014W	P38903	31	222	252	HASSQSIDIPRSSHSFERLPTPTKLNPDTDL
YOR014W	P38903	21	260	280	RHSSSRFEPSRYTPLTKLPNF
YDR195W	P42073	13	177	189	LLDTLGFQKGSNS
YDR195W	P42073	19	274	292	TSSKKKLSFSKYLNKDDAD
YKR093W	P32901	16	62	77	GPTEEEMQTLRHVGGK
YMR197C	Q04338	10	1	10	MSSLLISYES
YCL009C	P25605	16	294	309	DEKISEIVDISQLPPG
YPL117C	P15496	17	10	26	HGAVSSYAKLVQNQTPE
YPL117C	P15496	15	30	44	EEFPEIIPLQQRPNT
YPL117C	P15496	13	53	65	ESGETCFSGHDEE
YCL014W	P25558	19	772	790	HEKKRSYGTITTFRSYTSD
YCL014W	P25558	13	852	864	GVLKNVFGSKSKS
YCL014W	P25558	18	1082	1099	QNESRVFNDDLFGDFIPK
YCL014W	P25558	13	1516	1528	PSGPLIYVLPQSS
YCL014W	P25558	20	1540	1559	KQKDEPIWVSPSKIDFADLS
YCL014W	P25558	10	1627	1636	VGGPEKLKFY
YDR449C	Q02354	15	207	221	NEREQELDMQNEQKN
YDR449C	Q02354	13	235	247	PSTGDSMKDKLNE
YJR001W	P47082	18	11	28	GRKRSEVHYISIPLNRGS
YDR060W	Q12176	13	12	24	SSLRNKISSKLRD
YDR060W	Q12176	24	51	74	DIRREALALGASEEDLKLIQGLSD
YDR060W	Q12176	13	78	90	AKSEQEFDAVADE
YDR060W	Q12176	13	702	714	TPVDYEYESDAEE
YDR060W	Q12176	29	876	904	FDSDDEMDENEIWSALVKSRPDVEDDSDD
YDR060W	Q12176	25	1001	1025	KNMLKSLPVFASADDYAQYLDQDSD
YML100W	P38427	13	100	112	DIFMENLTANATT
YML100W	P38427	14	127	140	NGSVERFFSPSSNI
YML100W	P38427	13	216	228	SAATSLVNRTKQG
YOR152C	Q99325	16	236	251	TEFPNDYDFMEDILDE
YMR076C	Q04264	13	1193	1205	RLQKRLLAHENNE
YMR076C	Q04264	13	1232	1244	DSDDDSYSPSNKN
YMR076C	Q04264	15	1258	1272	LRVRKEVDYKDDEDD
YPR156C	Q06451	13	22	34	GQQPQQYVPSKTN
YPR156C	Q06451	68	36	103	RANQLKLTKTETVKSLQDLGVTSAAPVPDINAPQTAKNNIFPEEYTMETPSGLVPVATLQSMGRTASA
YMR162C	Q12674	18	8	25	RRRSSSLRTQMFNKHLYD
YMR162C	Q12674	22	1591	1612	KKSSERYEVLPSGKLIKRPSLK
YMR162C	Q12674	13	1626	1638	TKLTKKLKLPSRN
YMR162C	Q12674	16	1641	1656	DEDVNQIIQARLKDLE
YNL074C	P32047	19	30	48	SMSESSMIFERNVEDPSYL
YNL074C	P32047	17	157	173	RPSTIGLDRALGRTRSL
YNL074C	P32047	22	192	213	DHGSRLLRFYSYADMLSDDNNN
YCR018C	P09007	23	89	111	KNKTSSLNEITPSKNRVTSACNS
YCR018C	P09007	30	120	149	ANNLEGYHSCAQGTSRSASITKKYSKKTTS
YCR018C	P09007	19	153	171	REKRQTILPNGEIKECSKC
YCR018C	P09007	35	173	207	DTWTIQWRSGPDQNRELCSPCGLAYGKRLKKENEK
YCR018C	P09007	12	210	221	QAADKRIDRNNP
YGL170C	P45819	13	141	153	NISTSPYKGQRPN
YBL081W	P38180	11	1	11	MPGQIISIPFL
YBL081W	P38180	13	332	344	NDSSLGWGSNHMN
YBL081W	P38180	16	353	368	SSRPFGIWNTDMSVWS
YPL058C	Q02785	13	16	28	SNHDDDYANSVQS
YPL058C	Q02785	17	1491	1507	HEKDTNIFQTVPGDENK
YDL134C	P23594	13	3	15	MEIDDPMHGSDED
YDL134C	P23594	27	351	377	NRQFLQYDPSVRPGEPTVTRKTPDYFL
YAL025C	P10962	13	188	200	KKIMGQMEEENSQ
YAL025C	P10962	34	211	244	ESDDGEVEYVADDGEGEYVDVDDLEKWLADSDRE
YAL025C	P10962	17	281	297	KTKRPKVEIEYEEEHEV
YGR048W	P53044	13	259	271	VGQGQNISGKAPK
YGR048W	P53044	35	279	313	KDMKITFDGEPAKLDLPEGQLFFGFPMVLPKEDEE
YGR048W	P53044	15	324	338	NFQGQGISLRKSNKR
YGR048W	P53044	10	352	361	PKSPEVIEID
YGL116W	P26309	24	13	36	ISGNRSVLSIASPTKLNILSSDWS
YGL116W	P26309	10	601	610	PSSTSQYLIR
YJL036W	P47057	15	24	38	PPYWFEIIVSDPQKR
YJL036W	P47057	14	42	55	PGSSSGYVSYQIST
YDR493W	Q03429	23	78	100	STKEPRYHLNIHKDTELGDNETI
YMR074C	Q04773	22	1	22	MDPELQAIREARLAQLKNNSGG
YMR074C	Q04773	9	137	145	DEDDDDFFD
YNL052W	P00424	16	138	153	SKNANPWGGYSQVQSK
YPR187W	P20435	29	1	29	MSDYEEAFNDGNENFEDFDVEHFSDEETY
YPR187W	P20435	14	42	55	DANGKTIVTGGNGP
YGL087C	P53152	24	114	137	LDLRKEMATPANKKLRQPKEGETF
YMR211W	Q03652	14	458	471	SAYESGWYEDEDSG
YMR290C	Q03532	17	479	495	FPVPPKVNITIGASGKT
YLR357W	Q06488	14	539	552	APTAPPLVGAVYLG
YLR357W	Q06488	27	554	580	KLERDDLGEYSTSDDCPRYIIRPNDPP
YLR357W	Q06488	13	905	917	TTSAFGLNSSAEY
YGR092W	P22204	17	81	97	SNSPKKLPPKFYERATS
YMR032W	Q05080	22	259	280	ADEISTFSKENGTGRLKHKTSK
YMR032W	Q05080	24	299	322	SKKTESYMDNIRKLSSQLKETENK
YMR032W	Q05080	46	430	475	SSNPTDFSHIKKRQSMESMTTSVSSMANSIDDSQRFAKSWNSSNRK
YDR096W	Q03833	13	431	443	MMDLSNIVEPTLD
YDR096W	Q03833	13	567	579	ALSLATLANSATA
YDR096W	Q03833	20	837	856	FSSGHHLTRHKKSVHSGEKP
YDR096W	Q03833	13	874	886	QHLNKKIPCTQEM
YML014W	P49957	14	163	176	DVFVPWVLPKSKSK
YML014W	P49957	28	189	216	TRPKPNLMNIPPKERSEYLQRWKEEQQR
YGR261C	P46682	25	738	762	SQNGKKYRLQSLDEFFSDIPERKSK
YDR520C	Q04411	13	64	76	RKKRKTFSCDTCR
YDR520C	Q04411	14	755	768	KPNSQKMFTSDKKT
YDR113C	P40316	13	82	94	QQGRLPLAAKDNN
YDR113C	P40316	13	150	162	SRKLQKYGSVLGY
YDR113C	P40316	15	165	179	LPKMKSLVLKDLADS
YDR113C	P40316	29	265	293	RQEPLPYVPEGYSPFQQDDIEKLKTFNSP
YDR113C	P40316	13	357	369	VYSEEGLDPEELE
YCL054W	P25582	13	7	19	KNSKGRLDRYYYL
YCL054W	P25582	24	467	490	NAMYSDYKTRRSERDAKFRAKQAR
YCL054W	P25582	16	492	507	GDNEEEWTGFNEGSLE
YCL054W	P25582	45	529	573	SDDDEAITNLISKLKGQEGDHKLSSKARMIFNDPIFNNVEPDLPV
YCL054W	P25582	29	615	643	SSDDSDFEIVANDNASEEFDSDYDSEEEK
YCL054W	P25582	14	754	767	IKKKAGLINDDSDK
YCL054W	P25582	53	770	822	KDKAEEISRLMRKVTKKPKTKPKVTLVVASGRNKGLAGRPKGVKGKYKMVDGV
YCL054W	P25582	13	827	839	QRALRRIAKKHHK
YGR118W	P0CX29	13	3	15	KGKPRGLNSARKL
YHR020W	P38708	22	636	657	KDDGEEFEEDDKAPSMGAKSLC
YPL011C	Q12297	13	251	263	PFVTSKLPIMRKE
YPL011C	Q12297	15	265	279	RLENITLSFEDEELE
YPL011C	Q12297	17	331	347	WAEQEDMDSTFQRRTSL
YDR034W-B	Q6Q5X2	22	3	24	HHQNMHYAPQQQPVYVQQPPPR
YDR301W	Q06632	14	466	479	DEEMDDLYADEAPE
YLR249W	P16521	80	965	1044	AVKDGRMTPSGHNWVSGQGAGPRIEKKEDEEDKFDAMGNKIAGGKKKKKLSSAELRKKKKERMKKKKELGDAYVSSDEEF
YGR002C	P53201	18	1	18	MSSSDIFDVLNIKQKSRS
YGR002C	P53201	13	33	45	NRPKPQVTGMQRE
YOR078W	Q08492	13	2	14	SNGHVKFDADESQ
YOR078W	Q08492	13	86	98	RKQNELYAKQKKS
YOR078W	Q08492	17	106	122	DEVIAELPEELLKNIDQ
YOR078W	Q08492	15	130	144	YSSSRHVTFDKLDES
YOR078W	Q08492	31	157	187	TKKRKTLKNLRKDSVKRGKFRVQLLSTTQDS
YOR078W	Q08492	14	199	212	IRSKDRWLNRKALN
YBR185C	P38300	13	45	57	KSKQQDFNPRHLG
YMR039C	P54000	13	1	13	MSYYNRYRNKRRS
YMR039C	P54000	13	99	111	DEALRRLGSKRPK
YMR039C	P54000	17	267	283	NSSDEEFAQSLEAEMNK
YIL150C	P32354	13	395	407	KKSSHNFTNSNSA
YIL150C	P32354	13	542	554	SHREEVWQKHFGS
YIL150C	P32354	10	562	571	DGSASDLEII
YKL103C	P14904	33	205	237	PSLAPHFGKPAEGPFDKEDQTIPVIGFPTPDEE
YML098W	P11747	13	93	105	TEAKKQFNETDNQ
YDL091C	Q12229	13	16	28	IRIPGAFREEPPA
YDL091C	Q12229	17	302	318	QQQDSRYQDSLRRDQQR
YDL091C	Q12229	21	336	356	QRIENQWLLWRKSQLKPEPSS
YKL151C	P36059	13	218	230	KGQSDKIFSPDSE
YKL151C	P36059	13	239	251	EGSNKRVGGQGDT
YER103W	P22202	22	493	514	TGKSNKITITNDKGRLSKDDID
YER103W	P22202	32	584	615	AASTDEYKDRQKELEGIANPIMTKFYGAGAGA
YER103W	P22202	11	639	649	EDTGPTVEEVD
YJR012C	P47087	13	119	131	RPRPRPWEGQLQH
YNL252C	P36528	30	93	122	IWFPRGIPDIKHGRERSTKQEVKLSDDSTV
YNL252C	P36528	14	134	147	DDVNRPVIPNDRIT
YPL158C	Q99299	22	8	29	RTKTKSFRGDQMDFKFPSNESL
YPL158C	Q99299	13	261	273	SSSRCSLKRSKAI
YPL158C	Q99299	13	410	422	VSYTPSLRRTNSS
YDR223W	Q04930	14	46	59	DGSFDALWDPSISK
YDR223W	Q04930	17	110	126	TEADNIFNDQLTSAGNT
YDR223W	Q04930	13	336	348	NIDEVTYRDDEST
YJL111W	P42943	21	530	550	ESANAGMMPPQGAGRGRGMPM
YJR045C	P0CS90	89	547	635	RARRNAIETANKADQLANDTENSIKEFEGKLDKTDSQRLKDQISSLRELVSRSQAGDEVNDDDVGTKIDNLRTSSMKLFEQLYKNSDNP
YEL069C	P39924	19	2	20	SSAQSSIDSDGDVRDADIH
YEL069C	P39924	38	527	564	PWKSASWVPPSRRGISSEESKTEKKDWKKFLKFSKNSD
YLR234W	P13099	15	404	418	TSNNNKFKFPRSGSH
YLR234W	P13099	13	420	432	DKAHPPIHPIVSL
YIR002C	P40562	16	542	557	SSEEAQISGMNQKMQK
YIR002C	P40562	13	981	993	AELDDILGSDSDF
YJL143W	P39515	17	137	153	AWQAKPMAPPLPEAPSS
YKL149C	P24309	17	258	274	KKNNNEIDLDLSSDEDE
YAL005C	P10591	22	492	513	TGKSNKITITNDKGRLSKEDIE
YAL005C	P10591	78	516	593	VAEAEKFKEEDEKESQRIASKNQLESIAYSLKNTISEAGDKLEQADKDTVTKKAEETISWLDSNTTASKEEFDDKLKE
YAL005C	P10591	17	596	612	DIANPIMSKLYQAGGAP
YAL005C	P10591	13	617	629	GGAPGGFPGGAPP
YAL005C	P10591	11	632	642	EAEGPTVEEVD
YGL029W	P53188	110	11	120	AAKGTPVSGKVWKAEKTPLRAKSRVVKNKKLTSWELKKQKRLEDKQFKERLKALKDEKEEARQAKITMLKERREKKEENERYERLAAKMHAKKVERMRRREKRNKALKER
YPR182W	P54999	13	7	19	ISAMQPVNPKPFL
YPL141C	Q03002	14	503	516	RPRPTSYYPGLSRN
YPL141C	Q03002	13	664	676	IYEKKRFSFMSLY
YPL141C	Q03002	14	786	799	ARKVLNFFKRRSMR
YCL059C	P25586	17	1	17	MVSTHNRDKPWDTDDID
YCL059C	P25586	24	272	295	SKREKQMKKLNEQKEKQMEREIER
YCL059C	P25586	20	297	316	EERAKDFIAPEEEAYKPNQN
[truncated: 4,929 more rows]

[truncated: 7 more sheets: Table S11, Table S12, Table S13, Table S14, Table S15, Table S16, Table S17]
